# Supplementary material for: Analysis of Metabolites and Gene Expression Changes Relative to Apricot (Prunus armeniaca L.) Fruit Quality During Development and Ripening
Source: Front Plant Sci. 2020 Aug 19;11:1269. doi: 10.3389/fpls.2020.01269 (PMC7466674; doi:10.3389/fpls.2020.01269)
Supplement: Supplementary file 1 [file DataSheet_1.zip › FastQC_raw/A_S1_L001_R1_001_fastqc/fastqc_data.txt]

##FastQC	0.10.1
>>Basic Statistics	pass
#Measure	Value	
Filename	A_S1_L001_R1_001.fastq	
File type	Conventional base calls	
Encoding	Sanger / Illumina 1.9	
Total Sequences	25712237	
Filtered Sequences	0	
Sequence length	101	
%GC	45	
>>END_MODULE
>>Per base sequence quality	pass
#Base	Mean	Median	Lower Quartile	Upper Quartile	10th Percentile	90th Percentile
1	34.36596924647202	35.0	35.0	35.0	33.0	35.0
2	34.364807853941294	35.0	35.0	35.0	33.0	35.0
3	34.37196895781569	35.0	35.0	35.0	33.0	35.0
4	34.30578377913987	35.0	35.0	35.0	32.0	35.0
5	34.297601605025655	35.0	35.0	35.0	32.0	35.0
6	38.860369053069945	40.0	39.0	40.0	36.0	40.0
7	38.893658221958674	40.0	39.0	40.0	37.0	40.0
8	38.87334913722209	40.0	39.0	40.0	37.0	40.0
9	38.87055540908401	40.0	39.0	40.0	37.0	40.0
10-14	38.802775394455175	40.0	39.0	40.0	36.2	40.0
15-19	38.768075138697576	40.0	39.0	40.0	36.0	40.0
20-24	38.75204448372189	40.0	39.0	40.0	36.0	40.0
25-29	38.71957326000067	40.0	39.0	40.0	36.0	40.0
30-34	38.69235609488199	40.0	39.0	40.0	36.0	40.0
35-39	38.67325610758799	40.0	39.0	40.0	36.0	40.0
40-44	38.64481023568661	40.0	39.0	40.0	36.0	40.0
45-49	38.64205700188592	40.0	39.0	40.0	36.0	40.0
50-54	38.62278830115015	40.0	39.0	40.0	36.0	40.0
55-59	38.602858296615736	40.0	39.0	40.0	36.0	40.0
60-64	38.58190944646317	40.0	39.0	40.0	36.0	40.0
65-69	38.56688959424262	40.0	39.0	40.0	36.0	40.0
70-74	38.5141743676367	40.0	39.0	40.0	36.0	40.0
75-79	38.48894424860816	40.0	39.0	40.0	36.0	40.0
80-84	38.474618385012555	40.0	39.0	40.0	36.0	40.0
85-89	38.46053070372679	40.0	39.0	40.0	36.0	40.0
90-94	38.41279207250618	40.0	39.0	40.0	36.0	40.0
95-99	38.3898604232685	40.0	39.0	40.0	36.0	40.0
100-101	37.83980709263064	39.5	38.5	40.0	33.5	40.0
>>END_MODULE
>>Per sequence quality scores	pass
#Quality	Count
16	24.0
17	87.0
18	72.0
19	59.0
20	96.0
21	377.0
22	1723.0
23	6007.0
24	16041.0
25	34625.0
26	63760.0
27	102480.0
28	150304.0
29	204500.0
30	262649.0
31	325949.0
32	395099.0
33	473776.0
34	574292.0
35	714243.0
36	938498.0
37	1369043.0
38	2556004.0
39	1.7522529E7
>>END_MODULE
>>Per base sequence content	fail
#Base	G	A	T	C
1	31.649108768725366	10.176035121429509	5.626968694469755	52.54788741537537
2	17.70474502082413	12.966596410884046	42.660967227394494	26.66769134089733
3	17.516500022926827	16.18559676468446	26.027820916554244	40.27008229583447
4	21.934081425898494	25.57156734359597	23.616611032326748	28.877740198178792
5	23.227103888315902	31.484483438761085	24.961309278535353	20.32710339438766
6	18.528609548830776	34.57932890086538	25.71294749655582	21.179114053748027
7	14.716731959183482	25.122290993195186	41.76018212651043	18.400794921110908
8	16.775557101468845	24.290935868396048	33.92739807119855	25.006108958936558
9	16.870165750261247	22.426045621779235	36.56733951231081	24.13644911564871
10-14	19.89512464434736	29.006856929640158	27.512572321109207	23.58544610490328
15-19	20.197908461508586	27.4310934345774	27.648771164956802	24.722226938957213
20-24	20.212485430235905	27.694645996542615	27.841065494420807	24.25180307880067
25-29	20.168269770220075	27.87884607658408	27.736749616098734	24.216134537097115
30-34	20.309759776687798	27.727530257319703	27.487183423469652	24.47552654252285
35-39	20.409605801927437	27.715927140306356	27.495213544588754	24.379253513177453
40-44	20.46057476192223	27.832668001530696	27.570289993936765	24.13646724261031
45-49	20.411567967630205	27.598309682261696	27.464025947421955	24.526096402686143
50-54	20.501551018513396	27.67020465973956	27.49756746560474	24.330676856142304
55-59	20.6664698664721	27.788145988075886	27.383072631413967	24.162311514038045
60-64	20.735060695918047	27.66040186203325	27.331755918262324	24.272781523786378
65-69	20.68086341287566	27.665321815585987	27.55711191091319	24.096702860625165
70-74	20.814406044839963	27.791038830033465	27.36584892783683	24.028706197289747
75-79	20.821965276039375	27.71181563163273	27.212600852432097	24.253618239895804
80-84	20.93051205976358	27.65615430238079	27.333456869191807	24.079876768663823
85-89	20.960549735515926	27.787362915514745	27.27161366495817	23.98047368401115
90-94	21.045325798340304	27.73325129622428	27.102798322318407	24.118624583117008
95-99	21.13931735130109	27.6398424709504	27.21452495822721	24.006315219521294
100-101	21.318024627651383	28.004913893683774	27.028937430093418	23.64812404857142
>>END_MODULE
>>Per base GC content	fail
#Base	%GC
1	84.19699618410074
2	44.37243636172146
3	57.78658231876129
4	50.81182162407728
5	43.55420728270356
6	39.7077236025788
7	33.11752688029439
8	41.781666060405406
9	41.00661486590996
10-14	43.48057074925064
15-19	44.920135400465796
20-24	44.46428850903658
25-29	44.38440430731719
30-34	44.78528631921064
35-39	44.78885931510489
40-44	44.59704200453254
45-49	44.93766437031635
50-54	44.83222787465571
55-59	44.828781380510144
60-64	45.00784221970443
65-69	44.777566273500824
70-74	44.843112242129706
75-79	45.07558351593518
80-84	45.0103888284274
85-89	44.94102341952708
90-94	45.16395038145731
95-99	45.14563257082239
100-101	44.96614867622281
>>END_MODULE
>>Per sequence GC content	pass
#GC Content	Count
0	4.0
1	2.0
2	2.0
3	2.5
4	2.0
5	2.5
6	3.0
7	5.5
8	11.0
9	12.0
10	16.0
11	30.0
12	59.5
13	85.5
14	148.5
15	252.5
16	327.5
17	497.5
18	822.0
19	1263.0
20	1969.5
21	3399.5
22	5831.5
23	9966.5
24	15222.5
25	21528.0
26	32663.5
27	47426.5
28	66625.5
29	90194.5
30	122758.5
31	168577.5
32	224520.5
33	284978.5
34	355221.0
35	429808.0
36	515554.5
37	635968.5
38	764146.0
39	890959.0
40	1050098.0
41	1221544.0
42	1365311.5
43	1487080.0
44	1560995.0
45	1582822.5
46	1573979.0
47	1518611.5
48	1417033.0
49	1299695.0
50	1168592.0
51	1014602.5
52	845116.0
53	700748.5
54	585852.5
55	479641.5
56	392815.5
57	321732.5
58	280217.0
59	250401.5
60	202664.0
61	163149.5
62	137431.0
63	107821.5
64	86201.0
65	64778.0
66	43805.0
67	31892.5
68	23042.5
69	16097.0
70	10555.5
71	6729.0
72	4586.0
73	2791.0
74	1365.0
75	719.5
76	409.0
77	207.0
78	90.0
79	55.5
80	37.0
81	34.0
82	14.5
83	4.0
84	1.0
85	0.0
86	0.5
87	0.5
88	0.0
89	0.0
90	0.0
91	0.5
92	0.5
93	0.0
94	0.0
95	0.0
96	0.0
97	0.0
98	0.0
99	0.0
100	0.0
>>END_MODULE
>>Per base N content	pass
#Base	N-Count
1	0.12873247862486642
2	0.0
3	0.0
4	0.0
5	0.0
6	0.0
7	0.0
8	0.0
9	0.0
10-14	0.0
15-19	2.4890871999974175E-5
20-24	0.0029970165567468907
25-29	0.0021312809149977886
30-34	5.623781392494166E-4
35-39	0.0028243361322470694
40-44	0.002156949626747762
45-49	0.003336932527496538
50-54	6.40939953999335E-4
55-59	7.887295064991817E-4
60-64	5.017066387494795E-4
65-69	0.0021102792417478106
70-74	0.006252275910493513
75-79	0.005365538595494434
80-84	0.007868626910991836
85-89	0.0021639501844977547
90-94	0.003678404177746184
95-99	0.0029690143257469197
100-101	9.489644949990155E-4
>>END_MODULE
>>Sequence Length Distribution	pass
#Length	Count
101	2.5712237E7
>>END_MODULE
>>Sequence Duplication Levels	fail
#Total Duplicate Percentage	80.31040350749993
#Duplication Level	Relative count
1	100.0
2	45.55300437551445
3	30.440150760299787
4	23.01260668024087
5	18.30134731187454
6	15.344625915175671
7	12.870943984750681
8	11.10774162803795
9	9.864402374041502
10++	166.72442923363514
>>END_MODULE
>>Overrepresented sequences	pass
>>END_MODULE
>>Kmer Content	warn
#Sequence	Count	Obs/Exp Overall	Obs/Exp Max	Max Obs/Exp Position
TCTTC	9162155	2.8976884	6.323416	7
CTTCT	8798675	2.7827318	5.6645474	1
TTCTT	9022660	2.5438213	5.629228	6
CTTCA	7480145	2.3887968	7.6059217	1
CACCA	6280410	2.271822	6.360806	1
TCCTC	6346380	2.2515533	5.891803	2
CTTGG	4369195	2.2244043	7.618404	1
CTCCA	6114155	2.1903207	13.994715	1
CCTTG	5118025	2.175137	5.3973885	1
TCTTG	5513730	2.088948	5.201544	7
CTTGA	5371070	2.0547454	5.7647743	1
CTCCT	5686330	2.0173824	10.187716	1
CTTTG	5285180	2.002359	5.4419723	1
CTCTG	4687835	1.9923084	9.567291	1
TCCTT	6296320	1.9913191	5.4205093	2
CTGCA	4340225	1.8625655	5.8634586	1
CTCTT	5884720	1.8611435	6.7893176	1
TCCAA	5600270	1.8058981	6.529929	2
GTTGG	2768885	1.688672	6.513373	1
CCTCA	4712070	1.688041	5.880838	1
TCCAT	5176670	1.6531783	5.782958	2
TTCAA	5745240	1.6515449	5.295841	7
CTCTC	4619455	1.6388791	5.379745	1
CTCAG	3739605	1.6048154	7.7922454	1
TCCAC	4311690	1.5446098	5.087581	2
CTCAA	4777115	1.5404583	6.049442	1
TCCAG	3586560	1.5391376	5.450833	2
CTGGA	2929560	1.5060167	5.3195167	1
CCCAA	4112445	1.4876012	6.5582376	1
GGCAG	2146735	1.4829823	5.321805	1
CTCAT	4278595	1.3663765	6.00807	1
CTGGG	1983035	1.3566656	5.127888	1
CCCAT	3649285	1.3073114	6.2228303	1
GTGGG	1577575	1.2928869	5.121656	1
GCCAG	2132270	1.2296221	5.235835	1
CCCCA	3001675	1.206249	6.091327	1
CCCAG	2496815	1.2019538	6.379902	1
GTCCA	2626745	1.1272423	7.5290585	1
GTCCT	2550355	1.0838892	6.322337	1
CTCGG	1432440	0.8180707	5.0546484	1
CTCCG	1627890	0.77608865	5.94418	1
GTCGG	989655	0.67705864	5.0747356	1
>>END_MODULE
