# Supplementary material for: Analysis of Metabolites and Gene Expression Changes Relative to Apricot (Prunus armeniaca L.) Fruit Quality During Development and Ripening
Source: Front Plant Sci. 2020 Aug 19;11:1269. doi: 10.3389/fpls.2020.01269 (PMC7466674; doi:10.3389/fpls.2020.01269)
Supplement: Supplementary file 1 [file DataSheet_1.zip › FastQC_raw/A_S1_L001_R2_001_fastqc/fastqc_data.txt]

##FastQC	0.10.1
>>Basic Statistics	pass
#Measure	Value	
Filename	A_S1_L001_R2_001.fastq	
File type	Conventional base calls	
Encoding	Sanger / Illumina 1.9	
Total Sequences	25712237	
Filtered Sequences	0	
Sequence length	101	
%GC	45	
>>END_MODULE
>>Per base sequence quality	pass
#Base	Mean	Median	Lower Quartile	Upper Quartile	10th Percentile	90th Percentile
1	33.79050749259973	35.0	35.0	35.0	31.0	35.0
2	33.83086216885758	35.0	35.0	35.0	31.0	35.0
3	33.83534614277241	35.0	35.0	35.0	31.0	35.0
4	33.80831710597565	35.0	35.0	35.0	31.0	35.0
5	33.82882111735358	35.0	35.0	35.0	31.0	35.0
6	38.36677108257831	40.0	39.0	40.0	36.0	40.0
7	38.3740077924764	40.0	39.0	40.0	36.0	40.0
8	38.410123942152524	40.0	39.0	40.0	36.0	40.0
9	38.414213862450005	40.0	39.0	40.0	36.0	40.0
10-14	38.37580915266143	40.0	39.0	40.0	36.0	40.0
15-19	38.360042496496895	40.0	39.0	40.0	36.0	40.0
20-24	38.319078655038844	40.0	39.0	40.0	36.0	40.0
25-29	38.33336799905819	40.0	39.0	40.0	36.0	40.0
30-34	38.303921552994396	40.0	39.0	40.0	35.8	40.0
35-39	38.29775102026323	40.0	39.0	40.0	36.0	40.0
40-44	38.241679772942355	40.0	39.0	40.0	35.2	40.0
45-49	38.24014873540564	40.0	39.0	40.0	35.0	40.0
50-54	38.21483235394882	40.0	39.0	40.0	35.0	40.0
55-59	38.20462417952977	40.0	39.0	40.0	35.0	40.0
60-64	38.17154495736796	40.0	39.0	40.0	35.0	40.0
65-69	38.161520578703445	40.0	39.0	40.0	35.0	40.0
70-74	38.12323533732207	40.0	39.0	40.0	34.4	40.0
75-79	38.08076114108625	40.0	39.0	40.0	34.0	40.0
80-84	38.0454546292491	40.0	39.0	40.0	34.0	40.0
85-89	37.983727219066935	40.0	39.0	40.0	34.0	40.0
90-94	37.94834034082682	40.0	39.0	40.0	34.0	40.0
95-99	37.88889157330029	40.0	39.0	40.0	34.0	40.0
100-101	36.82135897004994	39.5	37.0	40.0	30.5	40.0
>>END_MODULE
>>Per sequence quality scores	pass
#Quality	Count
2	44743.0
3	2710.0
4	1547.0
5	1255.0
6	1128.0
7	1134.0
8	976.0
9	867.0
10	907.0
11	833.0
12	876.0
13	959.0
14	957.0
15	1001.0
16	1124.0
17	2019.0
18	6375.0
19	15484.0
20	27127.0
21	40190.0
22	55664.0
23	73046.0
24	91710.0
25	114062.0
26	137578.0
27	164242.0
28	194882.0
29	229219.0
30	270032.0
31	319290.0
32	378703.0
33	457637.0
34	560514.0
35	714376.0
36	961592.0
37	1442067.0
38	2790740.0
39	1.6604671E7
>>END_MODULE
>>Per base sequence content	warn
#Base	G	A	T	C
1	29.95941182603768	20.74799408578111	10.376720532273467	38.915873555907744
2	25.51722654083988	24.27936746406806	35.46261621153381	14.740789783558247
3	18.743476834241214	27.628022262880332	31.008913315286808	22.619587587591646
4	22.52148388101979	33.71669337871945	23.850104140930437	19.911718599330325
5	26.069843830768164	35.57354028495056	21.588974918525437	16.767640965755838
6	20.456772660923438	38.14749303243836	22.908317433512632	18.48741687312557
7	20.56610095388934	20.166380425425142	38.71936498679362	20.5481536338919
8	20.398157636192416	23.57060879438377	30.511449192747147	25.519784376676668
9	21.635767819382338	23.10124063842834	31.64320150142138	23.619790040767942
10-14	23.562142678621335	28.007370061788272	26.482333875563363	21.94815338402703
15-19	23.771849056598477	27.351009472366037	27.047325775674906	21.829815695360576
20-24	23.583718672968153	27.590856915151633	27.267965782745367	21.557458629134842
25-29	23.50132843277873	27.391599342477868	27.50795574827144	21.59911647647196
30-34	23.533580598830795	27.424703962544132	27.5281135642346	21.51360187439047
35-39	23.646501562597845	27.496457299850046	27.337850907121414	21.519190230430695
40-44	23.689178492476508	27.364320393810686	27.58079570033274	21.365705413380066
45-49	23.633541920070403	27.394680410502943	27.6283351921364	21.343442477290257
50-54	23.742542289692388	27.543992505346427	27.413983542754405	21.299481662206784
55-59	23.854753464758407	27.436281376305132	27.47190848161893	21.237056677317533
60-64	23.843509402046994	27.433539887529157	27.493492244231575	21.229458466192273
65-69	23.959937897686117	27.464165156565258	27.49567404636967	21.08022289937896
70-74	24.092811213045067	27.31977989074794	27.470271410270236	21.11713748593675
75-79	23.97416210484394	27.281630215305686	27.60340042521333	21.140807254637043
80-84	24.106498896493832	27.418193541219456	27.449153646572665	21.026153915714048
85-89	24.26045316234219	27.42309743549382	27.366724073989346	20.94972532817464
90-94	24.249724523249302	27.520193863900356	27.365050503908524	20.86503110894182
95-99	24.458602465137407	27.636866453715562	27.12969420515121	20.77483687599582
100-101	24.844728586243342	27.461193113501892	26.98523177094554	20.708846529309223
>>END_MODULE
>>Per base GC content	fail
#Base	%GC
1	68.87528538194543
2	40.25801632439813
3	41.36306442183286
4	42.43320248035011
5	42.837484796524
6	38.94418953404901
7	41.11425458778124
8	45.917942012869084
9	45.25555786015028
10-14	45.510296062648365
15-19	45.601664751959056
20-24	45.141177302102996
25-29	45.10044490925069
30-34	45.04718247322126
35-39	45.16569179302854
40-44	45.05488390585658
45-49	44.97698439736066
50-54	45.04202395189917
55-59	45.091810142075936
60-64	45.07296786823927
65-69	45.04016079706508
70-74	45.20994869898182
75-79	45.11496935948098
80-84	45.13265281220788
85-89	45.21017849051683
90-94	45.11475563219112
95-99	45.23343934113323
100-101	45.55357511555256
>>END_MODULE
>>Per sequence GC content	pass
#GC Content	Count
0	39016.0
1	21877.0
2	3434.0
3	1744.5
4	1156.0
5	885.0
6	771.5
7	705.0
8	688.5
9	679.5
10	674.5
11	709.5
12	733.5
13	729.0
14	733.0
15	777.5
16	881.5
17	1066.0
18	1383.5
19	1739.0
20	2363.0
21	3723.5
22	5652.0
23	8232.0
24	12572.5
25	17639.0
26	25489.0
27	36198.0
28	50579.5
29	73463.0
30	101501.5
31	134724.0
32	179664.0
33	238103.0
34	315599.0
35	394425.0
36	492214.0
37	623219.0
38	766053.0
39	934682.5
40	1119318.5
41	1290823.0
42	1420767.0
43	1520943.0
44	1584969.0
45	1610161.0
46	1601519.0
47	1540572.5
48	1440311.0
49	1307178.5
50	1151740.5
51	989650.5
52	830248.0
53	705271.5
54	599271.0
55	487032.5
56	394602.5
57	323540.5
58	269691.0
59	223899.5
60	181090.5
61	149074.0
62	124399.5
63	97903.5
64	77464.5
65	58559.5
66	40225.0
67	30601.5
68	22167.5
69	15591.0
70	10761.5
71	6617.0
72	3941.5
73	2166.5
74	1187.5
75	697.0
76	442.0
77	269.5
78	170.5
79	102.0
80	59.5
81	31.5
82	17.0
83	15.0
84	12.0
85	13.0
86	11.0
87	8.5
88	9.0
89	6.5
90	7.0
91	11.5
92	12.0
93	9.0
94	8.0
95	7.5
96	5.0
97	3.5
98	6.0
99	10.5
100	33.0
>>END_MODULE
>>Per base N content	pass
#Base	N-Count
1	0.18136500530856184
2	0.2203269983860214
3	0.23486871251225633
4	0.2780854890222115
5	0.27892944515096063
6	0.23114286010976018
7	0.20927778473728287
8	0.19187750952980093
9	0.20749264251103475
10-14	0.24061928178400038
15-19	0.24188327137774904
20-24	0.29212938570844693
25-29	0.25815645678748217
30-34	0.2607171052444795
35-39	0.24288512897574802
40-44	0.2638199080072263
45-49	0.24546677910599535
50-54	0.23098029160201036
55-59	0.23498383279525623
60-64	0.23932417860025168
65-69	0.21527026217127665
70-74	0.21226702289652977
75-79	0.20731296152878492
80-84	0.2026957047727897
85-89	0.22112895116827058
90-94	0.23822120183475287
95-99	0.22371060129851789
100-101	0.26050631067222974
>>END_MODULE
>>Sequence Length Distribution	pass
#Length	Count
101	2.5712237E7
>>END_MODULE
>>Sequence Duplication Levels	fail
#Total Duplicate Percentage	79.50193242193976
#Duplication Level	Relative count
1	100.0
2	51.175757059862526
3	33.93628567172437
4	25.11119150475623
5	19.6165223127833
6	15.813666446766401
7	13.096124789853377
8	11.14255921346641
9	9.665680662254474
10++	146.05562767338427
>>END_MODULE
>>Overrepresented sequences	warn
#Sequence	Count	Percentage	Possible Source
NNNNNNNNNNNNNNNNNNNNNNNNNNNNNNNNNNNNNNNNNNNNNNNNNN	40004	0.1555835067948386	No Hit
>>END_MODULE
>>Kmer Content	warn
#Sequence	Count	Obs/Exp Overall	Obs/Exp Max	Max Obs/Exp Position
CTCTC	6855505	3.7683492	6.419019	1
TCTCT	7603300	3.2665622	5.62175	7
GAAGA	9191015	3.1494222	8.154971	2
TCTTC	6407175	2.752678	5.264506	7
CTTCT	5942695	2.5531259	6.2015038	1
GAGAA	6638565	2.2747917	5.196932	2
GGAAG	5655870	2.2377772	6.011957	1
CTTCA	5104605	2.1839156	7.923474	1
CTCCA	3711390	2.0315766	5.55096	1
CCCAA	3671460	2.0013373	5.2900677	1
CTCTG	4004810	1.9783612	5.4487963	1
TTCAA	5525355	1.8399072	5.1879168	2
TCCAA	4241790	1.8072064	5.169867	7
CTCAA	4228800	1.801672	6.72283	1
CTTTG	4643170	1.7927319	5.7517633	1
GAAAA	5949685	1.7656777	5.733715	2
GGAAA	4915085	1.6842185	5.204911	1
CTTGG	3772435	1.6747788	5.133286	1
CTCAG	3274950	1.6110657	5.6680684	1
CTTGA	4078190	1.5680256	5.9254966	1
>>END_MODULE
