# Supplementary material for: Analysis of Metabolites and Gene Expression Changes Relative to Apricot (Prunus armeniaca L.) Fruit Quality During Development and Ripening
Source: Front Plant Sci. 2020 Aug 19;11:1269. doi: 10.3389/fpls.2020.01269 (PMC7466674; doi:10.3389/fpls.2020.01269)
Supplement: Supplementary file 1 [file DataSheet_1.zip › FastQC_raw/A_S1_L002_R1_001_fastqc/fastqc_data.txt]

##FastQC	0.10.1
>>Basic Statistics	pass
#Measure	Value	
Filename	A_S1_L002_R1_001.fastq	
File type	Conventional base calls	
Encoding	Sanger / Illumina 1.9	
Total Sequences	25289134	
Filtered Sequences	0	
Sequence length	101	
%GC	45	
>>END_MODULE
>>Per base sequence quality	pass
#Base	Mean	Median	Lower Quartile	Upper Quartile	10th Percentile	90th Percentile
1	34.41340703877009	35.0	35.0	35.0	33.0	35.0
2	34.418488035217024	35.0	35.0	35.0	33.0	35.0
3	34.412896068327214	35.0	35.0	35.0	33.0	35.0
4	34.35519788854771	35.0	35.0	35.0	33.0	35.0
5	34.34494621286755	35.0	35.0	35.0	33.0	35.0
6	38.93380686740795	40.0	39.0	40.0	37.0	40.0
7	38.97845023083827	40.0	39.0	40.0	37.0	40.0
8	38.93923145015563	40.0	39.0	40.0	37.0	40.0
9	38.939421373622366	40.0	39.0	40.0	37.0	40.0
10-14	38.89041551996205	40.0	39.0	40.0	37.0	40.0
15-19	38.865429152299164	40.0	39.0	40.0	36.8	40.0
20-24	38.85416786513923	40.0	39.0	40.0	36.8	40.0
25-29	38.8222793710532	40.0	39.0	40.0	36.4	40.0
30-34	38.79796114805671	40.0	39.0	40.0	36.0	40.0
35-39	38.77538657511957	40.0	39.0	40.0	36.0	40.0
40-44	38.75859711922125	40.0	39.0	40.0	36.0	40.0
45-49	38.74967686912489	40.0	39.0	40.0	36.0	40.0
50-54	38.72562195289091	40.0	39.0	40.0	36.0	40.0
55-59	38.707340188082355	40.0	39.0	40.0	36.0	40.0
60-64	38.68867701045042	40.0	39.0	40.0	36.0	40.0
65-69	38.671300163936024	40.0	39.0	40.0	36.0	40.0
70-74	38.64600698465989	40.0	39.0	40.0	36.0	40.0
75-79	38.616062772256264	40.0	39.0	40.0	36.0	40.0
80-84	38.58540623811001	40.0	39.0	40.0	36.0	40.0
85-89	38.56539219571536	40.0	39.0	40.0	36.0	40.0
90-94	38.54218358762304	40.0	39.0	40.0	36.0	40.0
95-99	38.50703041867705	40.0	39.0	40.0	36.0	40.0
100-101	37.98125099894682	39.5	38.5	40.0	35.0	40.0
>>END_MODULE
>>Per sequence quality scores	pass
#Quality	Count
16	22.0
17	65.0
18	57.0
19	56.0
20	81.0
21	306.0
22	1517.0
23	5196.0
24	13955.0
25	30931.0
26	56704.0
27	91806.0
28	134149.0
29	183725.0
30	236221.0
31	292605.0
32	356293.0
33	429486.0
34	520582.0
35	648120.0
36	855957.0
37	1254916.0
38	2355686.0
39	1.7820698E7
>>END_MODULE
>>Per base sequence content	fail
#Base	G	A	T	C
1	31.646942987004827	10.180170690355904	5.647106950198694	52.525779372440574
2	17.688272757778105	12.940071415652271	42.70892787392403	26.662727952645593
3	17.513284592940824	16.15934891822167	26.018330577165276	40.30903591167223
4	21.932386684224145	25.555745667970957	23.620657427888688	28.891210219916214
5	23.236062189016756	31.465119852793062	24.971893714703032	20.326924243487152
6	18.52823254385451	34.584944812852605	25.702883978101106	21.18393866519178
7	14.704623732864874	25.11019554880764	41.786266781614586	18.398913936712898
8	16.789546846483553	24.30988344638452	33.89619826444037	25.004371442691554
9	16.870893245522193	22.4255321572327	36.57033495668937	24.133239640555736
10-14	19.903895426329402	28.997680781208707	27.516881074425726	23.581542718036165
15-19	20.19344830076032	27.415438583227086	27.661857460204054	24.729255655808537
20-24	20.214327947086975	27.684806941077312	27.85145754547343	24.249407566362287
25-29	20.171847130306382	27.872946824073942	27.732837893730334	24.22236815188934
30-34	20.3090963321358	27.727873649363772	27.487938136002153	24.475091882498276
35-39	20.40578955483284	27.70130026097911	27.500749261583383	24.39216092260467
40-44	20.459231906432578	27.812156427700025	27.58427979874835	24.144331867119043
45-49	20.416123580716118	27.594575408576773	27.463506399600757	24.525794611106356
50-54	20.50693013855247	27.651327047446138	27.50417632374102	24.33756649026037
55-59	20.664163751017636	27.779663660612837	27.39535191683562	24.160820671533905
60-64	20.740619924389065	27.649021323095134	27.332673053195467	24.277685699320333
65-69	20.683127816629003	27.655906201899555	27.554259663530956	24.10670631794049
70-74	20.807349266789828	27.772370592784384	27.381116430193075	24.039163710232714
75-79	20.820623323674095	27.699568008692832	27.219327035760017	24.26048163187306
80-84	20.933859756417284	27.63896447174065	27.348950663969596	24.07822510787247
85-89	20.961885670971554	27.779875616241423	27.269319106537772	23.988919606249247
90-94	21.0398484851193	27.70938850005953	27.113161747247354	24.137601267573817
95-99	21.15452489196651	27.62913727932984	27.21357811612905	24.002759712574598
100-101	21.319804320915928	27.998741906554493	27.041656096384287	23.639797676145292
>>END_MODULE
>>Per base GC content	fail
#Base	%GC
1	84.1727223594454
2	44.35100071042369
3	57.82232050461305
4	50.82359690414036
5	43.562986432503905
6	39.71217120904629
7	33.10353766957777
8	41.79391828917511
9	41.00413288607793
10-14	43.48543814436557
15-19	44.92270395656885
20-24	44.46373551344926
25-29	44.394215282195724
30-34	44.78418821463407
35-39	44.79795047743751
40-44	44.60356377355163
45-49	44.941918191822474
50-54	44.84449662881284
55-59	44.824984422551545
60-64	45.018305623709395
65-69	44.78983413456949
70-74	44.84651297702254
75-79	45.081104955547154
80-84	45.012084864289754
85-89	44.95080527722081
90-94	45.177449752693114
95-99	45.15728460454111
100-101	44.95960199706122
>>END_MODULE
>>Per sequence GC content	pass
#GC Content	Count
0	13.0
1	8.5
2	2.5
3	1.5
4	1.5
5	3.0
6	6.5
7	10.0
8	11.5
9	15.5
10	17.5
11	25.0
12	59.0
13	84.0
14	147.5
15	236.0
16	303.5
17	500.0
18	820.0
19	1244.0
20	1888.0
21	3216.5
22	5743.5
23	9961.5
24	15031.5
25	21278.5
26	32258.0
27	46458.0
28	65291.5
29	88700.0
30	120892.5
31	165636.5
32	219972.5
33	279280.5
34	347798.0
35	420626.0
36	506268.0
37	625990.0
38	750467.0
39	875754.0
40	1034535.5
41	1202243.5
42	1343508.5
43	1460097.5
44	1530769.0
45	1556404.0
46	1549698.5
47	1494247.0
48	1394760.5
49	1279385.0
50	1150919.0
51	999375.0
52	831465.0
53	690657.5
54	577682.5
55	472376.5
56	386123.5
57	316477.5
58	275727.0
59	245647.5
60	198724.0
61	160379.0
62	135363.5
63	106821.0
64	85674.0
65	63805.0
66	43166.0
67	31419.5
68	22749.5
69	15878.5
70	10398.0
71	6602.5
72	4434.5
73	2732.5
74	1332.0
75	664.0
76	396.5
77	228.0
78	90.5
79	55.0
80	38.5
81	29.5
82	14.5
83	3.5
84	1.0
85	0.5
86	1.5
87	1.0
88	0.0
89	0.5
90	0.5
91	0.5
92	1.0
93	0.5
94	0.5
95	0.5
96	0.5
97	1.0
98	1.0
99	3.0
100	4.0
>>END_MODULE
>>Per base N content	pass
#Base	N-Count
1	0.10821643793733704
2	0.0
3	0.003974038810502566
4	1.1862802419410644E-5
5	0.004729303897871711
6	1.1862802419410644E-5
7	0.0
8	0.0
9	0.01445680188178844
10-14	5.931401209705323E-5
15-19	0.0
20-24	2.2460239247417487E-4
25-29	9.45860779574342E-4
30-34	0.0016702825806530187
35-39	0.0035707035282426043
40-44	0.004556897836042942
45-49	6.55617547046095E-4
50-54	0.00199848678092338
55-59	0.002584509220442266
60-64	0.002672293958345905
65-69	5.029828225830114E-4
70-74	0.0022128080779673987
75-79	0.007561350262132345
80-84	0.0018822313172131555
85-89	5.575517137123003E-4
90-94	0.0025085872849580377
95-99	4.887474596797185E-4
100-101	2.945929267486977E-4
>>END_MODULE
>>Sequence Length Distribution	pass
#Length	Count
101	2.5289134E7
>>END_MODULE
>>Sequence Duplication Levels	fail
#Total Duplicate Percentage	80.4549072351872
#Duplication Level	Relative count
1	100.0
2	46.03993815465691
3	30.61780013501448
4	23.42719017443
5	18.39681191611681
6	15.073713551534157
7	13.294571111256287
8	11.278064502079658
9	9.586028178828858
10++	167.81646741142396
>>END_MODULE
>>Overrepresented sequences	pass
>>END_MODULE
>>Kmer Content	warn
#Sequence	Count	Obs/Exp Overall	Obs/Exp Max	Max Obs/Exp Position
TCTTC	9004180	2.8940372	6.3986297	7
CTTCT	8660430	2.7835526	5.6755967	1
TTCTT	8872405	2.5422034	5.651128	6
CTTCA	7358720	2.389555	7.5759044	1
CACCA	6178515	2.2737596	6.285679	1
TCCTC	6251505	2.2539043	5.91428	2
CTTGG	4296060	2.2213793	7.58021	1
CTCCA	6009930	2.1891477	14.056854	1
CCTTG	5044945	2.1782515	5.359899	1
TCTTG	5421100	2.0866425	5.136664	7
CTTGA	5271250	2.0498831	5.822128	1
CTCCT	5594425	2.017002	10.184864	1
CTTTG	5196575	2.0002203	5.3676424	1
TCCTT	6207500	1.995155	5.360037	2
CTCTG	4619215	1.9944345	9.587359	1
CTGCA	4265595	1.8607415	5.8944526	1
CTCTT	5767735	1.85381	6.706316	1
TCCAA	5499640	1.8042794	6.512536	2
CCTCT	4790405	1.7271224	5.010955	3
GTTGG	2729400	1.6901306	6.4639764	1
CCTCA	4635185	1.6883898	5.820252	1
TCCAT	5092230	1.6535705	5.769497	2
TTCAA	5637755	1.6488636	5.3251023	7
CTCTC	4546815	1.639299	5.399905	1
CTCAG	3679845	1.6052251	7.8380904	1
TCCAC	4251875	1.5487673	5.092299	2
CTCAA	4704680	1.5434752	6.0804267	1
TCCAG	3526665	1.5384047	5.513402	2
CTGGA	2882655	1.5059125	5.347209	1
CCCAA	4037775	1.4859445	6.6932416	1
GGCAG	2111920	1.4820957	5.2955847	1
CTCAT	4211965	1.3677272	5.977699	1
CTGGG	1953795	1.3571349	5.0995607	1
CCCAT	3591165	1.3081003	6.139473	1
GTGGG	1549680	1.2891004	5.10909	1
GCCAG	2101460	1.231457	5.260412	1
CCCCA	2958155	1.2086974	6.127264	1
CCCAG	2455160	1.2013711	6.401055	1
GTCCA	2591190	1.1303312	7.5231524	1
GTCCT	2512110	1.0846517	6.212687	1
CTCGG	1413075	0.8196124	5.135481	1
CTCCG	1600745	0.77529097	5.933855	1
GTCGG	978080	0.6793888	5.0708947	1
>>END_MODULE
