# Supplementary material for: Analysis of Metabolites and Gene Expression Changes Relative to Apricot (Prunus armeniaca L.) Fruit Quality During Development and Ripening
Source: Front Plant Sci. 2020 Aug 19;11:1269. doi: 10.3389/fpls.2020.01269 (PMC7466674; doi:10.3389/fpls.2020.01269)
Supplement: Supplementary file 1 [file DataSheet_1.zip › FastQC_raw/A_S1_L002_R2_001_fastqc/fastqc_data.txt]

##FastQC	0.10.1
>>Basic Statistics	pass
#Measure	Value	
Filename	A_S1_L002_R2_001.fastq	
File type	Conventional base calls	
Encoding	Sanger / Illumina 1.9	
Total Sequences	25289134	
Filtered Sequences	0	
Sequence length	101	
%GC	45	
>>END_MODULE
>>Per base sequence quality	pass
#Base	Mean	Median	Lower Quartile	Upper Quartile	10th Percentile	90th Percentile
1	33.85761718847312	35.0	35.0	35.0	31.0	35.0
2	33.890291656487726	35.0	35.0	35.0	31.0	35.0
3	33.87895939813518	35.0	35.0	35.0	31.0	35.0
4	33.88754051443596	35.0	35.0	35.0	31.0	35.0
5	33.892610201677925	35.0	35.0	35.0	31.0	35.0
6	38.44498704463348	40.0	39.0	40.0	36.0	40.0
7	38.47926836877846	40.0	39.0	40.0	36.0	40.0
8	38.5115000774641	40.0	39.0	40.0	36.0	40.0
9	38.506370285356546	40.0	39.0	40.0	36.0	40.0
10-14	38.47270010115807	40.0	39.0	40.0	36.0	40.0
15-19	38.45772631834684	40.0	39.0	40.0	36.0	40.0
20-24	38.431799301628914	40.0	39.0	40.0	36.0	40.0
25-29	38.43614546864278	40.0	39.0	40.0	36.0	40.0
30-34	38.415401128405584	40.0	39.0	40.0	36.0	40.0
35-39	38.39426204946361	40.0	39.0	40.0	36.0	40.0
40-44	38.37890691709728	40.0	39.0	40.0	36.0	40.0
45-49	38.35966793485297	40.0	39.0	40.0	36.0	40.0
50-54	38.33657103481677	40.0	39.0	40.0	36.0	40.0
55-59	38.31510655920444	40.0	39.0	40.0	36.0	40.0
60-64	38.28457089910631	40.0	39.0	40.0	35.8	40.0
65-69	38.260356135563995	40.0	39.0	40.0	35.0	40.0
70-74	38.228657810109276	40.0	39.0	40.0	35.0	40.0
75-79	38.18400338263857	40.0	39.0	40.0	35.0	40.0
80-84	38.15619389734737	40.0	39.0	40.0	35.0	40.0
85-89	38.11014748864078	40.0	39.0	40.0	34.4	40.0
90-94	38.05055027981583	40.0	39.0	40.0	34.0	40.0
95-99	38.01118224135315	40.0	39.0	40.0	34.0	40.0
100-101	36.97064039440813	39.5	37.5	40.0	30.5	40.0
>>END_MODULE
>>Per sequence quality scores	pass
#Quality	Count
2	42307.0
3	3809.0
4	2305.0
5	1553.0
6	1588.0
7	1456.0
8	1284.0
9	1172.0
10	1093.0
11	1065.0
12	976.0
13	886.0
14	861.0
15	857.0
16	889.0
17	1733.0
18	5791.0
19	14530.0
20	25394.0
21	38001.0
22	51848.0
23	67952.0
24	86112.0
25	105760.0
26	126226.0
27	150556.0
28	178257.0
29	209849.0
30	245650.0
31	290267.0
32	345369.0
33	416219.0
34	512652.0
35	652823.0
36	881780.0
37	1319522.0
38	2551952.0
39	1.694879E7
>>END_MODULE
>>Per base sequence content	warn
#Base	G	A	T	C
1	29.983556104649978	20.681864119268127	10.394640407173412	38.93993936890848
2	25.53681923423226	24.27173189107391	35.46722507491499	14.724223799778837
3	18.757348029359004	27.627313463110596	30.988315525426607	22.627022982103792
4	22.53254295719539	33.680867327175235	23.85004147566657	19.936548239962804
5	26.08250692516655	35.568813790627395	21.57810288620511	16.77057639800095
6	20.462424725239742	38.171014518264926	22.875019099432897	18.491541657062438
7	20.561995609000398	20.12039364355821	38.744481016282066	20.573129731159327
8	20.404806266090606	23.562707384400248	30.51278265714657	25.519703692362576
9	21.657994481096168	23.056949378330373	31.65306235726973	23.63199378330373
10-14	23.553890389668002	28.002898079909095	26.487809046673767	21.955402483749133
15-19	23.770494162183006	27.357624671593584	27.03529605748826	21.83658510873515
20-24	23.58983780847733	27.58513166203575	27.263806125635732	21.561224403851188
25-29	23.499623548354954	27.38583609179687	27.506138227772713	21.608402132075458
30-34	23.532875802548375	27.417085487226387	27.5218936807624	21.528145029462838
35-39	23.649886080231138	27.497530276998067	27.32638742336153	21.526196219409265
40-44	23.67936185587674	27.352630430714235	27.583297505196054	21.38471020821298
45-49	23.626572546492827	27.38855816964748	27.62246273808355	21.362406545776146
50-54	23.750430112429903	27.529264983282992	27.41057523384789	21.30972967043922
55-59	23.855708190883814	27.434222674373927	27.463529745988076	21.246539388754186
60-64	23.842087526756718	27.430946839920356	27.48800046014513	21.2389651731778
65-69	23.961090415349016	27.458384129217674	27.493952114710947	21.086573340722364
70-74	24.090831594643095	27.322931554022716	27.463013925471678	21.12322292586251
75-79	23.980863952102595	27.2793747538022	27.601777766055456	21.137983528039747
80-84	24.112839413288242	27.418693795982225	27.440091906795782	21.028374883933754
85-89	24.263121809999035	27.406764103729824	27.370479458335506	20.959634627935632
90-94	24.24873441530205	27.522476887297852	27.359977833686848	20.868810863713247
95-99	24.45484236260124	27.63608597664534	27.12874946329911	20.78032219745431
100-101	24.83559120304736	27.472160250422	26.975612549794874	20.716635996735764
>>END_MODULE
>>Per base GC content	fail
#Base	%GC
1	68.92349547355846
2	40.2610430340111
3	41.3843710114628
4	42.46909119715819
5	42.853083323167496
6	38.95396638230218
7	41.135125340159725
8	45.924509958453186
9	45.2899882643999
10-14	45.50929287341713
15-19	45.607079270918156
20-24	45.15106221232851
25-29	45.108025680430416
30-34	45.06102083201121
35-39	45.1760822996404
40-44	45.064072064089714
45-49	44.98897909226898
50-54	45.06015978286912
55-59	45.102247579638
60-64	45.08105269993452
65-69	45.04766375607138
70-74	45.214054520505606
75-79	45.11884748014234
80-84	45.14121429722199
85-89	45.22275643793466
90-94	45.117545279015296
95-99	45.23516456005555
100-101	45.552227199783125
>>END_MODULE
>>Per sequence GC content	pass
#GC Content	Count
0	38580.0
1	20804.0
2	2642.5
3	2008.5
4	1570.5
5	1299.0
6	1109.5
7	963.5
8	895.0
9	862.5
10	865.0
11	842.5
12	841.5
13	858.0
14	884.5
15	920.5
16	992.5
17	1159.0
18	1346.0
19	1682.5
20	2396.5
21	3676.5
22	5431.5
23	7987.0
24	12305.0
25	17292.0
26	25102.5
27	35577.5
28	49528.5
29	71780.0
30	99419.0
31	132380.5
32	176783.5
33	233618.0
34	309416.0
35	386631.0
36	481263.5
37	611079.0
38	752015.0
39	916075.5
40	1098708.5
41	1269592.0
42	1396816.0
43	1495843.0
44	1560353.0
45	1585045.0
46	1576389.0
47	1514503.5
48	1416546.0
49	1286786.5
50	1132760.0
51	973761.5
52	817614.0
53	694731.0
54	591411.0
55	480536.5
56	388764.5
57	318888.0
58	266037.5
59	220462.5
60	177956.0
61	147127.0
62	122472.5
63	96321.5
64	76456.5
65	57871.5
66	39474.5
67	30239.0
68	22275.5
69	15541.5
70	10666.5
71	6494.0
72	3850.5
73	2198.0
74	1177.0
75	672.5
76	437.5
77	239.0
78	150.0
79	95.5
80	47.0
81	27.0
82	17.0
83	12.5
84	14.5
85	13.5
86	11.5
87	8.5
88	8.0
89	8.5
90	6.0
91	3.5
92	3.0
93	4.5
94	4.5
95	6.5
96	8.0
97	4.0
98	2.5
99	6.5
100	31.0
>>END_MODULE
>>Per base N content	pass
#Base	N-Count
1	0.24573004358314524
2	0.28557324264247247
3	0.28604775473924887
4	0.31783215668832315
5	0.32487866132545307
6	0.26047550699047267
7	0.27428380900666666
8	0.20396111626440036
9	0.2638840855523167
10-14	0.23731931666778308
15-19	0.24549753265572477
20-24	0.28161976602283023
25-29	0.26087963312622725
30-34	0.26743739030367747
35-39	0.24201540471888044
40-44	0.260750724006603
45-49	0.24621088250787868
50-54	0.21991816722549692
55-59	0.22808610211800845
60-64	0.2326422091005568
65-69	0.23163861601587465
70-74	0.20385988701708807
75-79	0.21087159410045436
80-84	0.20321771397945063
85-89	0.22310847022282376
90-94	0.2438359494635127
95-99	0.2261951714123544
100-101	0.22983784260860812
>>END_MODULE
>>Sequence Length Distribution	pass
#Length	Count
101	2.5289134E7
>>END_MODULE
>>Sequence Duplication Levels	fail
#Total Duplicate Percentage	79.88640174927367
#Duplication Level	Relative count
1	100.0
2	52.175325378435154
3	35.03042640275462
4	26.14721614656647
5	19.74359529635966
6	16.159559954089698
7	13.599844078220759
8	11.373627563505641
9	9.862052536977282
10++	149.02440608961172
>>END_MODULE
>>Overrepresented sequences	warn
#Sequence	Count	Percentage	Possible Source
NNNNNNNNNNNNNNNNNNNNNNNNNNNNNNNNNNNNNNNNNNNNNNNNNN	41481	0.16402696905319097	No Hit
>>END_MODULE
>>Kmer Content	warn
#Sequence	Count	Obs/Exp Overall	Obs/Exp Max	Max Obs/Exp Position
CTCTC	6782920	3.7867281	6.4511237	1
TCTCT	7518360	3.2818031	5.659776	7
GAAGA	9033800	3.1496286	8.162728	2
TCTTC	6303475	2.7514994	5.291843	7
CTTCT	5842640	2.5503426	6.1863136	1
GAGAA	6532840	2.2776701	5.1680975	2
GGAAG	5559080	2.237233	5.98151	1
CTTCA	5024370	2.1845717	7.998022	1
CTCCA	3657865	2.0340915	5.6249814	1
CCCAA	3618795	2.0044816	5.28525	1
CTCTG	3941800	1.97833	5.4481006	1
TTCAA	5426845	1.8376781	5.229242	2
TCCAA	4171440	1.8066169	5.2302985	7
CTCAA	4157760	1.8006922	6.738977	1
CTTTG	4566595	1.7920027	5.8046184	1
GAAAA	5868790	1.7726295	5.7688394	2
GGAAA	4851885	1.6916064	5.2380953	1
CTTGG	3711470	1.6745837	5.075147	1
CTCAG	3223215	1.611346	5.674433	1
CTTGA	4000420	1.563677	5.90156	1
>>END_MODULE
