# Supplementary material for: Analysis of Metabolites and Gene Expression Changes Relative to Apricot (Prunus armeniaca L.) Fruit Quality During Development and Ripening
Source: Front Plant Sci. 2020 Aug 19;11:1269. doi: 10.3389/fpls.2020.01269 (PMC7466674; doi:10.3389/fpls.2020.01269)
Supplement: Supplementary file 1 [file DataSheet_1.zip › FastQC_raw/B_S2_L001_R1_001_fastqc/fastqc_data.txt]

##FastQC	0.10.1
>>Basic Statistics	pass
#Measure	Value	
Filename	B_S2_L001_R1_001.fastq	
File type	Conventional base calls	
Encoding	Sanger / Illumina 1.9	
Total Sequences	28233500	
Filtered Sequences	0	
Sequence length	101	
%GC	44	
>>END_MODULE
>>Per base sequence quality	pass
#Base	Mean	Median	Lower Quartile	Upper Quartile	10th Percentile	90th Percentile
1	34.357674075123526	35.0	35.0	35.0	33.0	35.0
2	34.358743053464856	35.0	35.0	35.0	33.0	35.0
3	34.36544629606673	35.0	35.0	35.0	33.0	35.0
4	34.299621265517914	35.0	35.0	35.0	32.0	35.0
5	34.29081307666424	35.0	35.0	35.0	32.0	35.0
6	38.85013646908814	40.0	39.0	40.0	36.0	40.0
7	38.8839619955018	40.0	39.0	40.0	37.0	40.0
8	38.86394375475942	40.0	39.0	40.0	37.0	40.0
9	38.8608347530416	40.0	39.0	40.0	37.0	40.0
10-14	38.79253543485576	40.0	39.0	40.0	36.0	40.0
15-19	38.7576781057963	40.0	39.0	40.0	36.0	40.0
20-24	38.74130255901677	40.0	39.0	40.0	36.0	40.0
25-29	38.70865437866364	40.0	39.0	40.0	36.0	40.0
30-34	38.68036087626401	40.0	39.0	40.0	36.0	40.0
35-39	38.661692577965894	40.0	39.0	40.0	36.0	40.0
40-44	38.631741300228455	40.0	39.0	40.0	36.0	40.0
45-49	38.63006982485346	40.0	39.0	40.0	36.0	40.0
50-54	38.61061160677919	40.0	39.0	40.0	36.0	40.0
55-59	38.589437660934706	40.0	39.0	40.0	36.0	40.0
60-64	38.56915165317796	40.0	39.0	40.0	36.0	40.0
65-69	38.55413583863141	40.0	39.0	40.0	36.0	40.0
70-74	38.500117746648485	40.0	39.0	40.0	36.0	40.0
75-79	38.47458305913188	40.0	39.0	40.0	36.0	40.0
80-84	38.45951296155276	40.0	39.0	40.0	36.0	40.0
85-89	38.4473042166221	40.0	39.0	40.0	36.0	40.0
90-94	38.39962188180707	40.0	39.0	40.0	36.0	40.0
95-99	38.37748789204314	40.0	39.0	40.0	36.0	40.0
100-101	37.82581210264402	39.5	38.5	40.0	33.0	40.0
>>END_MODULE
>>Per sequence quality scores	pass
#Quality	Count
16	16.0
17	53.0
18	56.0
19	79.0
20	121.0
21	438.0
22	1891.0
23	6472.0
24	17671.0
25	38235.0
26	70847.0
27	113110.0
28	166666.0
29	226658.0
30	291966.0
31	362609.0
32	438117.0
33	525666.0
34	637014.0
35	789760.0
36	1040645.0
37	1515774.0
38	2826995.0
39	1.9162641E7
>>END_MODULE
>>Per base sequence content	fail
#Base	G	A	T	C
1	32.36456758377484	9.964340809638001	5.452835614746262	52.2182559918409
2	17.488720845803744	12.722081923955585	43.275031434289055	26.514165795951616
3	17.6413338764234	16.169830166291817	25.94330493916801	40.24553101811678
4	22.16537446650256	25.48987550250589	23.62793844192183	28.716811589069724
5	23.268787079178992	31.477595763897497	24.953303699505906	20.30031345741761
6	18.626936086563834	34.63549329696991	25.605210122726547	21.132360493739707
7	14.672984220872367	25.11485646483787	41.85519329874086	18.356966015548903
8	16.706320505782138	24.261823720048877	34.09425328067721	24.937602493491774
9	16.84564081676023	22.34074415145129	36.70693325305046	24.10668177873802
10-14	19.882880974728604	28.98762746382843	27.629935360476033	23.499556200966936
15-19	20.157492077389325	27.39608261908362	27.738869069011233	24.70755623451582
20-24	20.184070329543907	27.682512117957458	27.948557641715084	24.184859910783555
25-29	20.110227201348643	27.860304166459965	27.86616895080028	24.16329968139111
30-34	20.25276476044986	27.728853800708354	27.586364157378675	24.43201728146311
35-39	20.335846495627155	27.73370562540723	27.62207070799878	24.308377170966835
40-44	20.413330739100157	27.83164657408704	27.702829380775967	24.052193306036838
45-49	20.349847610984806	27.630102696412184	27.583906475477278	24.43614321712574
50-54	20.428057039079395	27.683415062583467	27.634525989640856	24.254001908696278
55-59	20.58599073701195	27.804902085466882	27.519780266012024	24.089326911509147
60-64	20.62122009426939	27.710431598553527	27.455924719931325	24.21242358724576
65-69	20.590762111875165	27.701929840920315	27.672559858287922	24.034748188916595
70-74	20.71525573534706	27.834264380764896	27.484898618321996	23.96558126556605
75-79	20.716427240815772	27.768898136835336	27.327365792404045	24.187308829944847
80-84	20.830274639830186	27.70778067655607	27.47099226481412	23.990952418799626
85-89	20.871101175462034	27.827111743735173	27.392847882631266	23.908939198171527
90-94	20.928610576496297	27.780068402218294	27.230496345906772	24.060824675378633
95-99	21.04117175481108	27.678971876973247	27.345651965458647	23.934204402757025
100-101	21.19642473729357	28.03177539824886	27.19300125320429	23.57879861125328
>>END_MODULE
>>Per base GC content	fail
#Base	%GC
1	84.58282357561573
2	44.00288664175536
3	57.88686489454017
4	50.88218605557228
5	43.56910053659659
6	39.75929658030354
7	33.02995023642127
8	41.64392299927391
9	40.95232259549826
10-14	43.382437175695536
15-19	44.86504831190515
20-24	44.36893024032746
25-29	44.27352688273976
30-34	44.684782041912975
35-39	44.64422366659399
40-44	44.465524045136995
45-49	44.78599082811054
50-54	44.68205894777568
55-59	44.675317648521094
60-64	44.83364368151515
65-69	44.62551030079177
70-74	44.680837000913115
75-79	44.90373607076062
80-84	44.82122705862981
85-89	44.78004037363356
90-94	44.98943525187493
95-99	44.97537615756811
100-101	44.77522334854685
>>END_MODULE
>>Per sequence GC content	pass
#GC Content	Count
0	4.0
1	3.5
2	2.5
3	3.0
4	5.5
5	7.0
6	9.0
7	11.0
8	10.5
9	15.0
10	31.0
11	54.5
12	83.5
13	124.5
14	197.0
15	314.5
16	439.0
17	713.5
18	1243.0
19	1882.0
20	2735.5
21	4600.0
22	7943.0
23	13321.0
24	19845.5
25	27470.5
26	40253.5
27	56560.5
28	78426.5
29	105332.5
30	142881.0
31	195712.5
32	256709.0
33	322349.5
34	399743.5
35	483527.5
36	580867.0
37	713114.0
38	851588.0
39	991884.5
40	1168328.5
41	1353210.5
42	1507617.0
43	1639074.0
44	1720327.5
45	1744983.5
46	1733497.0
47	1666955.0
48	1549306.0
49	1412335.5
50	1258753.0
51	1080946.5
52	897444.5
53	748058.5
54	626163.0
55	514881.5
56	419517.0
57	343473.0
58	300617.5
59	267337.5
60	216849.5
61	176060.5
62	148944.5
63	117520.5
64	93507.5
65	69464.5
66	47054.5
67	34577.5
68	25539.5
69	17980.5
70	12079.5
71	7907.5
72	5649.0
73	3590.5
74	1773.0
75	946.0
76	536.5
77	301.0
78	130.5
79	85.0
80	69.0
81	51.0
82	26.0
83	4.5
84	0.0
85	1.0
86	1.5
87	1.0
88	0.5
89	0.0
90	0.0
91	0.0
92	0.0
93	0.0
94	0.0
95	0.0
96	0.5
97	0.5
98	0.5
99	1.0
100	1.5
>>END_MODULE
>>Per base N content	pass
#Base	N-Count
1	0.12850337365186748
2	0.0
3	0.0
4	0.0
5	0.0
6	0.0
7	0.0
8	0.0
9	0.0
10-14	0.0
15-19	1.2750810207731951E-5
20-24	0.0028795579719127985
25-29	0.002046505038340978
30-34	5.30575380310624E-4
35-39	0.0026790869003134573
40-44	0.002205890165937627
45-49	0.0031437830945507997
50-54	6.984610480457612E-4
55-59	8.309277985371987E-4
60-64	5.560770007260878E-4
65-69	0.0020989250358616537
70-74	0.006065135388811164
75-79	0.005322046505038341
80-84	0.007862291249756494
85-89	0.002191722599040147
90-94	0.0036261887474099918
95-99	0.003057360936476172
100-101	9.704783324773761E-4
>>END_MODULE
>>Sequence Length Distribution	pass
#Length	Count
101	2.82335E7
>>END_MODULE
>>Sequence Duplication Levels	fail
#Total Duplicate Percentage	81.62988333511721
#Duplication Level	Relative count
1	100.0
2	46.261769367017806
3	32.20145427426121
4	24.20760697305864
5	19.644355364966906
6	16.230073645940152
7	13.862216836021254
8	12.15158012491843
9	10.613405425561666
10++	190.9410832478792
>>END_MODULE
>>Overrepresented sequences	pass
>>END_MODULE
>>Kmer Content	warn
#Sequence	Count	Obs/Exp Overall	Obs/Exp Max	Max Obs/Exp Position
TCTTC	10114065	2.8957698	6.3939924	7
CTTCT	9719930	2.7829244	5.663703	1
TTCTT	10028935	2.5418813	5.5850105	6
CTTCA	8198300	2.3779655	7.746757	1
TCCTC	6955310	2.2495344	5.922	2
CACCA	6711045	2.227682	6.2364297	1
CTTGG	4766100	2.2108018	7.6069064	1
CTCCA	6695410	2.1937988	14.224057	1
CCTTG	5580835	2.1616256	5.2631154	1
TCTTG	6073375	2.0824456	5.2236657	7
CTTGA	5893080	2.0470543	5.9029574	1
CTCCT	6191125	2.002376	10.3031845	1
CTCTG	5126700	1.985726	9.867027	1
CTTTG	5787430	1.9844004	5.585333	1
TCCTT	6905175	1.9770288	5.410131	2
CTCTT	6464530	1.8508673	6.8497176	1
CTGCA	4705210	1.8463069	5.8111525	1
TCCAA	6164285	1.8113732	6.52501	2
GTTGG	3055290	1.6972443	6.686829	1
CCTCA	5128195	1.6802893	5.6625433	1
CTCTC	5187810	1.6778773	5.5225363	1
TCCAT	5748680	1.6674387	5.9436693	2
TTCAA	6358335	1.6539822	5.3188004	7
CTCAG	4072575	1.5980633	7.9727817	1
TCCAC	4735915	1.5517563	5.19099	2
CTCAA	5278775	1.5511664	6.0589585	1
TCCAG	3909945	1.5342479	5.5757346	2
CTGGA	3197400	1.5025436	5.240662	1
GGCAG	2326095	1.4787701	5.4660044	1
CCCAA	4454515	1.4786435	6.5483155	1
CTGGG	2189545	1.37399	5.2403398	1
CTCAT	4682885	1.3582985	6.2765026	1
CCCAT	4005235	1.3123436	6.2690344	1
GTGGG	1743925	1.3105778	5.4758525	1
CCCCA	3327905	1.2317663	6.1532545	1
CCCAG	2759205	1.2230568	6.4628844	1
GCCAG	2261305	1.2004031	5.2439203	1
GTCCA	2925415	1.147922	7.81216	1
GGGGG	1089220	1.1073724	5.1010118	1
GTCCT	2794355	1.0823382	6.4126363	1
GTCAG	1851480	0.87005985	5.161255	1
CTCGG	1545650	0.8099079	5.1220245	1
CTCCG	1804075	0.78935754	5.9521947	1
GTCGG	1093700	0.686322	5.2759905	1
>>END_MODULE
