# Supplementary material for: Analysis of Metabolites and Gene Expression Changes Relative to Apricot (Prunus armeniaca L.) Fruit Quality During Development and Ripening
Source: Front Plant Sci. 2020 Aug 19;11:1269. doi: 10.3389/fpls.2020.01269 (PMC7466674; doi:10.3389/fpls.2020.01269)
Supplement: Supplementary file 1 [file DataSheet_1.zip › FastQC_raw/B_S2_L001_R2_001_fastqc/fastqc_data.txt]

##FastQC	0.10.1
>>Basic Statistics	pass
#Measure	Value	
Filename	B_S2_L001_R2_001.fastq	
File type	Conventional base calls	
Encoding	Sanger / Illumina 1.9	
Total Sequences	28233500	
Filtered Sequences	0	
Sequence length	101	
%GC	45	
>>END_MODULE
>>Per base sequence quality	pass
#Base	Mean	Median	Lower Quartile	Upper Quartile	10th Percentile	90th Percentile
1	33.62219416650433	35.0	35.0	35.0	31.0	35.0
2	33.718977703791595	35.0	35.0	35.0	31.0	35.0
3	33.721798430941966	35.0	35.0	35.0	31.0	35.0
4	33.71544339171552	35.0	35.0	35.0	31.0	35.0
5	33.73234724706466	35.0	35.0	35.0	31.0	35.0
6	38.2710405723697	40.0	39.0	40.0	35.0	40.0
7	38.2561341314396	40.0	39.0	40.0	35.0	40.0
8	38.28991382577435	40.0	39.0	40.0	35.0	40.0
9	38.29400570244567	40.0	39.0	40.0	35.0	40.0
10-14	38.25841415339933	40.0	39.0	40.0	35.2	40.0
15-19	38.23745719092567	40.0	39.0	40.0	35.0	40.0
20-24	38.194565087573274	40.0	39.0	40.0	35.0	40.0
25-29	38.20560328687552	40.0	39.0	40.0	35.0	40.0
30-34	38.17235732728851	40.0	39.0	40.0	35.0	40.0
35-39	38.174109189438084	40.0	39.0	40.0	35.0	40.0
40-44	38.11577383604583	40.0	39.0	40.0	34.2	40.0
45-49	38.115172621176974	40.0	39.0	40.0	34.0	40.0
50-54	38.087442917102024	40.0	39.0	40.0	34.0	40.0
55-59	38.07517728939026	40.0	39.0	40.0	34.0	40.0
60-64	38.039853401101524	40.0	39.0	40.0	34.0	40.0
65-69	38.027885717321624	40.0	39.0	40.0	34.0	40.0
70-74	37.98663206474578	40.0	39.0	40.0	34.0	40.0
75-79	37.942680184886754	40.0	39.0	40.0	34.0	40.0
80-84	37.90525207289213	40.0	39.0	40.0	34.0	40.0
85-89	37.84189009509979	40.0	39.0	40.0	34.0	40.0
90-94	37.80446527706448	40.0	39.0	40.0	34.0	40.0
95-99	37.7417370003719	40.0	39.0	40.0	34.0	40.0
100-101	36.678743938937785	39.5	37.0	40.0	30.5	40.0
>>END_MODULE
>>Per sequence quality scores	pass
#Quality	Count
2	48783.0
3	3064.0
4	1584.0
5	1446.0
6	1285.0
7	1285.0
8	1089.0
9	956.0
10	920.0
11	934.0
12	1047.0
13	1094.0
14	1063.0
15	1077.0
16	1199.0
17	2107.0
18	6367.0
19	16867.0
20	32656.0
21	51154.0
22	71545.0
23	93837.0
24	118277.0
25	145145.0
26	173310.0
27	205583.0
28	240724.0
29	280409.0
30	325971.0
31	381229.0
32	447833.0
33	531587.0
34	646314.0
35	813277.0
36	1085472.0
37	1610781.0
38	3083681.0
39	1.7802548E7
>>END_MODULE
>>Per base sequence content	fail
#Base	G	A	T	C
1	30.576395472944974	20.644930765693392	10.066285674544826	38.712388086816816
2	25.25375121722811	24.553300845046405	35.60318518064423	14.589762757081257
3	18.80156064567884	27.937251813413816	30.710994970198797	22.550192570708546
4	22.650104257961345	33.98553458967598	23.576069384642903	19.78829176771977
5	25.963754729131523	35.85966277903426	21.44219371819816	16.73438877363607
6	20.46409151400682	38.39517917437639	22.740148349644905	18.40058096197189
7	20.431496772842543	20.18685392520661	38.740956062033824	20.64069323991702
8	20.214834829817683	23.767393875896474	30.529001083833617	25.488770210452227
9	21.538283531619168	23.160388901813953	31.68328498413589	23.61804258243099
10-14	23.464259690810028	28.136431780956762	26.498837369219302	21.90047115901391
15-19	23.73166347593588	27.425852655802736	27.057409614669954	21.785074253591432
20-24	23.489943847768107	27.708510111766017	27.299756612965954	21.501789427499926
25-29	23.383977205552394	27.524980120481263	27.551112104293	21.53993056967334
30-34	23.43416856204056	27.54474137658885	27.553371277387605	21.467718783982985
35-39	23.538298802673978	27.59065298873918	27.388696983841466	21.482351224745372
40-44	23.594335291747427	27.482043625086682	27.600710859912475	21.32291022325341
45-49	23.539829687696535	27.494492937651938	27.656453726307106	21.309223648344418
50-54	23.64791298527026	27.653550365386632	27.46467728554166	21.23385936380145
55-59	23.760238262954775	27.560880822788892	27.502193120400225	21.176687793856104
60-64	23.752555166016364	27.548118935272925	27.527284086829585	21.17204181188113
65-69	23.861696305578832	27.574580532555686	27.52293606638138	21.040787095484102
70-74	24.00434183312258	27.42722748592648	27.503708892849875	21.064721788101064
75-79	23.91235585734128	27.359107566115682	27.62874959162786	21.099786984915177
80-84	24.04276562980496	27.517572957090593	27.475936264479646	20.9637251486248
85-89	24.15374579445367	27.536203990593343	27.393344766595938	20.916705448357046
90-94	24.161127718873562	27.616363063716502	27.390233997567776	20.83227521984216
95-99	24.351378156352165	27.742320822408	27.163475928794583	20.742825092445248
100-101	24.73100764623079	27.55767698332545	27.020908527898158	20.6904068425456
>>END_MODULE
>>Per base GC content	fail
#Base	%GC
1	69.28878355976178
2	39.84351397430936
3	41.35175321638739
4	42.438396025681115
5	42.698143502767586
6	38.864672475978715
7	41.07219001275956
8	45.703605040269906
9	45.15632611405016
10-14	45.364730849823935
15-19	45.516737729527314
20-24	44.99173327526803
25-29	44.923907775225736
30-34	44.90188734602354
35-39	45.02065002741935
40-44	44.91724551500084
45-49	44.84905333604095
50-54	44.88177234907171
55-59	44.93692605681088
60-64	44.924596977897494
65-69	44.90248340106294
70-74	45.06906362122364
75-79	45.01214284225645
80-84	45.006490778429765
85-89	45.07045124281072
90-94	44.99340293871572
95-99	45.09420324879741
100-101	45.42141448877639
>>END_MODULE
>>Per sequence GC content	pass
#GC Content	Count
0	42620.0
1	23853.5
2	3703.5
3	1900.5
4	1284.0
5	974.5
6	864.5
7	821.0
8	766.0
9	763.0
10	746.0
11	738.5
12	753.0
13	757.5
14	833.5
15	925.0
16	1059.5
17	1300.0
18	1635.0
19	2133.5
20	2942.5
21	4515.0
22	6965.5
23	10385.0
24	15752.0
25	21945.5
26	31056.0
27	43457.5
28	60289.5
29	86724.5
30	118773.5
31	156017.0
32	205975.0
33	270681.5
34	358250.5
35	449816.5
36	560546.5
37	707207.5
38	864823.5
39	1044123.5
40	1247049.5
41	1438025.5
42	1571046.0
43	1676464.5
44	1749040.0
45	1772779.5
46	1755562.0
47	1678410.5
48	1558867.5
49	1408035.5
50	1234563.0
51	1057288.0
52	886480.5
53	751947.5
54	640022.0
55	520145.5
56	421216.5
57	347685.5
58	290209.5
59	240599.0
60	196330.0
61	162344.5
62	135487.5
63	107731.5
64	83988.5
65	63161.0
66	44543.0
67	33289.5
68	24371.5
69	17609.5
70	12401.5
71	7982.0
72	4699.5
73	2606.5
74	1486.5
75	947.5
76	607.0
77	339.5
78	223.5
79	150.0
80	83.5
81	40.0
82	25.5
83	15.5
84	10.5
85	10.5
86	11.5
87	12.5
88	9.5
89	6.5
90	6.0
91	9.5
92	13.0
93	9.0
94	6.5
95	5.0
96	7.5
97	11.5
98	12.0
99	13.0
100	40.0
>>END_MODULE
>>Per base N content	pass
#Base	N-Count
1	0.1804239644394071
2	0.2192820585474702
3	0.23441656188570317
4	0.2774576301202472
5	0.27799953955407586
6	0.23038943099509446
7	0.20737776046186265
8	0.1909008801600935
9	0.20636832132041724
10-14	0.23986540811447393
15-19	0.24106469265234562
20-24	0.2911640427152142
25-29	0.2571661324313316
30-34	0.2595108647528645
35-39	0.24210884233268987
40-44	0.26299537783129967
45-49	0.24449182708484604
50-54	0.23006074344307292
55-59	0.2341183346025112
60-64	0.23811571360263517
65-69	0.2142532806772097
70-74	0.2110740786654152
75-79	0.2062032691660616
80-84	0.20157047479058568
85-89	0.22005914959179698
90-94	0.23737474985389695
95-99	0.22271131811500522
100-101	0.25933731205837035
>>END_MODULE
>>Sequence Length Distribution	pass
#Length	Count
101	2.82335E7
>>END_MODULE
>>Sequence Duplication Levels	fail
#Total Duplicate Percentage	80.36799859642966
#Duplication Level	Relative count
1	100.0
2	51.127147612770614
3	35.4677271610179
4	26.38128644518421
5	21.077325230679865
6	16.75864072030206
7	13.94356442279765
8	12.00652382761009
9	10.216939609910856
10++	159.8583525101097
>>END_MODULE
>>Overrepresented sequences	warn
#Sequence	Count	Percentage	Possible Source
NNNNNNNNNNNNNNNNNNNNNNNNNNNNNNNNNNNNNNNNNNNNNNNNNN	43678	0.15470274673703224	No Hit
>>END_MODULE
>>Kmer Content	warn
#Sequence	Count	Obs/Exp Overall	Obs/Exp Max	Max Obs/Exp Position
CTCTC	7858060	3.9542193	6.649087	1
TCTCT	8763140	3.4354665	5.7792926	7
GAAGA	10131840	3.1464367	8.112704	2
TCTTC	7070670	2.7719574	5.2679687	7
CTTCT	6615300	2.593436	6.3496194	1
GAGAA	7423810	2.3054597	5.3984756	2
GGAAG	6187985	2.2359629	6.11223	1
CTTCA	5610710	2.1835275	7.886673	1
CTCCA	4099360	2.0477474	5.691742	1
CCCAA	4074180	2.0202978	5.2371006	1
CTCTG	4367175	1.9775435	5.2972693	1
CAACA	4865370	1.8658916	5.133098	1
TTCAA	6094880	1.834431	5.1561813	2
CTCAA	4715265	1.8216369	6.9522986	1
TCCAA	4660865	1.8006207	5.3094573	7
CTTTG	5088090	1.7949849	5.743786	1
GAAAA	6682280	1.7834902	5.7886715	2
GGAAA	5461650	1.696112	5.20443	1
CTTGG	4075215	1.6605656	5.076819	1
CTCAG	3573850	1.606485	5.8203115	1
CTTGA	4475150	1.5672146	5.9485006	1
GTTTG	4660895	1.4796377	5.01327	1
>>END_MODULE
