# Supplementary material for: Analysis of Metabolites and Gene Expression Changes Relative to Apricot (Prunus armeniaca L.) Fruit Quality During Development and Ripening
Source: Front Plant Sci. 2020 Aug 19;11:1269. doi: 10.3389/fpls.2020.01269 (PMC7466674; doi:10.3389/fpls.2020.01269)
Supplement: Supplementary file 1 [file DataSheet_1.zip › FastQC_raw/B_S2_L002_R1_001_fastqc/fastqc_data.txt]

##FastQC	0.10.1
>>Basic Statistics	pass
#Measure	Value	
Filename	B_S2_L002_R1_001.fastq	
File type	Conventional base calls	
Encoding	Sanger / Illumina 1.9	
Total Sequences	27717702	
Filtered Sequences	0	
Sequence length	101	
%GC	44	
>>END_MODULE
>>Per base sequence quality	pass
#Base	Mean	Median	Lower Quartile	Upper Quartile	10th Percentile	90th Percentile
1	34.405934842650375	35.0	35.0	35.0	33.0	35.0
2	34.41174445125357	35.0	35.0	35.0	33.0	35.0
3	34.40635944494966	35.0	35.0	35.0	33.0	35.0
4	34.34900707136544	35.0	35.0	35.0	33.0	35.0
5	34.3383063646474	35.0	35.0	35.0	33.0	35.0
6	38.92434719155289	40.0	39.0	40.0	37.0	40.0
7	38.97075291450929	40.0	39.0	40.0	37.0	40.0
8	38.9319603768018	40.0	39.0	40.0	37.0	40.0
9	38.93243999809219	40.0	39.0	40.0	37.0	40.0
10-14	38.88091912525793	40.0	39.0	40.0	37.0	40.0
15-19	38.85498476028063	40.0	39.0	40.0	36.8	40.0
20-24	38.84360012240553	40.0	39.0	40.0	36.4	40.0
25-29	38.81123191958698	40.0	39.0	40.0	36.0	40.0
30-34	38.786741382817375	40.0	39.0	40.0	36.0	40.0
35-39	38.76351635499942	40.0	39.0	40.0	36.0	40.0
40-44	38.74650772275421	40.0	39.0	40.0	36.0	40.0
45-49	38.73844874297299	40.0	39.0	40.0	36.0	40.0
50-54	38.71426118947379	40.0	39.0	40.0	36.0	40.0
55-59	38.69414744411351	40.0	39.0	40.0	36.0	40.0
60-64	38.67594989656791	40.0	39.0	40.0	36.0	40.0
65-69	38.65925205487814	40.0	39.0	40.0	36.0	40.0
70-74	38.632431526971466	40.0	39.0	40.0	36.0	40.0
75-79	38.60185783799826	40.0	39.0	40.0	36.0	40.0
80-84	38.57044370417144	40.0	39.0	40.0	36.0	40.0
85-89	38.551741309578986	40.0	39.0	40.0	36.0	40.0
90-94	38.52867690113705	40.0	39.0	40.0	36.0	40.0
95-99	38.494587733138914	40.0	39.0	40.0	36.0	40.0
100-101	37.96754348538707	39.5	38.5	40.0	35.0	40.0
>>END_MODULE
>>Per sequence quality scores	pass
#Quality	Count
16	18.0
17	57.0
18	63.0
19	66.0
20	86.0
21	400.0
22	1577.0
23	5721.0
24	15664.0
25	33890.0
26	62615.0
27	101310.0
28	148936.0
29	202687.0
30	260494.0
31	325689.0
32	393907.0
33	476873.0
34	577075.0
35	718299.0
36	947590.0
37	1388682.0
38	2599497.0
39	1.9456506E7
>>END_MODULE
>>Per base sequence content	fail
#Base	G	A	T	C
1	32.40459689611201	9.949029400247603	5.438427843442254	52.20794586019812
2	17.497337982780824	12.687206176038693	43.33396397724458	26.481491863935908
3	17.661562105201178	16.14668555880206	25.92130909913782	40.270443236858945
4	22.17569278836267	25.461196275304225	23.631596416730105	28.731514519602996
5	23.26851970146386	31.48559863904614	24.953685435032195	20.292196224457808
6	18.623053811212827	34.62626533320822	25.602478762757325	21.14820209282163
7	14.674759112425697	25.08590358609094	41.87657043141599	18.362766870067368
8	16.72677265958051	24.296404514342495	34.07382401326055	24.902998812816445
9	16.85109044231829	22.33535476378693	36.717208682432535	24.096346111462243
10-14	19.89379299696577	28.970131146533873	27.63277836221416	23.503297494286194
15-19	20.16849160150434	27.377221242944312	27.73960193381111	24.714685221740243
20-24	20.191574182718625	27.6619457210042	27.950157861210023	24.196322235067154
25-29	20.12124242880623	27.844656684133028	27.864180142328948	24.16992074473179
30-34	20.26985574608458	27.7159594564584	27.583557305382904	24.430627492074116
35-39	20.341470385516054	27.716472873187055	27.614432541354617	24.327624199942278
40-44	20.412615190471097	27.81520897853901	27.71000563774105	24.06217019324884
45-49	20.35153139207308	27.617842714692024	27.585179611279127	24.44544628195577
50-54	20.43531366928118	27.671493586804836	27.635156498639056	24.258036245274926
55-59	20.59334212197493	27.79577428242273	27.51710474506407	24.09377885053827
60-64	20.63059690620377	27.67916965683298	27.46954136146309	24.220692075500157
65-69	20.595025084380058	27.689176448513468	27.673062480417656	24.042735986688818
70-74	20.71383791925743	27.813171875835792	27.501533729283146	23.971456475623633
75-79	20.733548175556386	27.752172217498288	27.32039292189392	24.193886685051407
80-84	20.8347769319802	27.697699558404754	27.463681619631924	24.003841889983125
85-89	20.877640743740127	27.82649794723138	27.38509011646913	23.910771192559363
90-94	20.933908094704297	27.758931428750795	27.24040940924003	24.066751067304878
95-99	21.05224204832333	27.672919978329702	27.345337863571835	23.929500109775137
100-101	21.19833783744683	28.01542419253366	27.196434499837757	23.589803470181753
>>END_MODULE
>>Per base GC content	fail
#Base	%GC
1	84.61254275631013
2	43.978829846716735
3	57.93200534206012
4	50.90720730796566
5	43.56071592592166
6	39.77125590403446
7	33.037525982493065
8	41.62977147239695
9	40.947436553780534
10-14	43.397090491251966
15-19	44.88317682324458
20-24	44.387896417785775
25-29	44.291163173538024
30-34	44.7004832381587
35-39	44.66909458545833
40-44	44.47478538371994
45-49	44.79697767402885
50-54	44.69334991455611
55-59	44.687120972513206
60-64	44.85128898170393
65-69	44.63776107106888
70-74	44.68529439488106
75-79	44.92743486060779
80-84	44.83861882196333
85-89	44.78841193629949
90-94	45.00065916200918
95-99	44.98174215809846
100-101	44.78814130762858
>>END_MODULE
>>Per sequence GC content	pass
#GC Content	Count
0	6.0
1	5.5
2	5.5
3	5.5
4	4.0
5	3.5
6	5.0
7	8.5
8	13.0
9	17.0
10	25.0
11	47.5
12	83.0
13	115.0
14	194.5
15	316.5
16	438.0
17	724.5
18	1199.5
19	1848.0
20	2757.5
21	4513.0
22	7888.5
23	13156.0
24	19309.5
25	26704.5
26	39101.0
27	54939.0
28	76289.5
29	102420.5
30	139830.5
31	192143.0
32	251085.0
33	314967.0
34	390756.0
35	473080.0
36	567357.5
37	697001.0
38	834400.0
39	972674.5
40	1147242.0
41	1328676.5
42	1478772.5
43	1609362.5
44	1687868.5
45	1710458.5
46	1702057.0
47	1638077.0
48	1521946.5
49	1387679.0
50	1238547.5
51	1064992.0
52	884093.0
53	735492.5
54	615191.5
55	506266.5
56	412639.5
57	337586.5
58	295316.0
59	262714.5
60	213791.5
61	173947.0
62	146545.5
63	115402.5
64	91952.0
65	68387.5
66	46775.5
67	34570.0
68	25231.0
69	17636.5
70	11929.5
71	7917.5
72	5681.0
73	3623.0
74	1770.0
75	930.0
76	526.5
77	290.5
78	128.0
79	90.5
80	67.5
81	43.0
82	20.0
83	5.0
84	1.0
85	1.0
86	2.0
87	1.0
88	0.0
89	0.0
90	0.0
91	0.5
92	0.5
93	0.5
94	1.0
95	1.5
96	1.0
97	0.5
98	4.0
99	5.0
100	4.0
>>END_MODULE
>>Per base N content	pass
#Base	N-Count
1	0.10814749361256573
2	0.0
3	0.0038026240414879993
4	7.215605391817835E-6
5	0.004542223594149327
6	1.0823408087726754E-5
7	0.0
8	0.0
9	0.014409563967460216
10-14	6.9991372300633E-5
15-19	0.0
20-24	2.280131303814436E-4
25-29	9.971966651492249E-4
30-34	0.001726694370262008
35-39	0.003659755054730006
40-44	0.0046244814956160505
45-49	6.811531489876036E-4
50-54	0.002043459446962811
55-59	0.0025788573670356943
60-64	0.0026611152685024177
65-69	4.8488868233015857E-4
70-74	0.0022375592320027105
75-79	0.007602361840819271
80-84	0.0018421440565310934
85-89	5.779699918846085E-4
90-94	0.002496599465568971
95-99	4.7839463747752247E-4
100-101	2.7419300488907774E-4
>>END_MODULE
>>Sequence Length Distribution	pass
#Length	Count
101	2.7717702E7
>>END_MODULE
>>Sequence Duplication Levels	fail
#Total Duplicate Percentage	81.57344675030456
#Duplication Level	Relative count
1	100.0
2	46.10049178806718
3	31.757446413658716
4	24.547647768395656
5	19.74575484828802
6	16.382110049178806
7	13.925489468312147
8	11.928180384151434
9	10.875011598775169
10++	188.68887445485757
>>END_MODULE
>>Overrepresented sequences	pass
>>END_MODULE
>>Kmer Content	warn
#Sequence	Count	Obs/Exp Overall	Obs/Exp Max	Max Obs/Exp Position
TCTTC	9970845	2.9049315	6.401993	7
CTTCT	9579405	2.7908883	5.610682	1
TTCTT	9866200	2.5451407	5.6078835	6
CTTCA	8073395	2.3846018	7.7136054	1
TCCTC	6848915	2.253553	5.973758	2
CACCA	6585405	2.2271008	6.2464957	1
CTTGG	4681995	2.209789	7.619542	1
CTCCA	6581890	2.1955955	14.327085	1
CCTTG	5484290	2.1612418	5.267748	1
TCTTG	5957210	2.0786617	5.1554246	7
CTTGA	5776555	2.0434568	5.8641157	1
CTCCT	6091560	2.0043545	10.298507	1
CTCTG	5050605	1.9903357	9.94562	1
CTTTG	5684335	1.9834468	5.4527073	1
TCCTT	6784160	1.9765145	5.342801	2
CTCTT	6372620	1.8566154	6.895771	1
CTGCA	4621075	1.8462125	5.7600503	1
TCCAA	6045770	1.8103684	6.6027975	2
GTTGG	2994340	1.6926141	6.5790834	1
CTCTC	5105270	1.6798276	5.595684	1
CCTCA	5035105	1.6796168	5.695138	1
TCCAT	5650125	1.6688516	5.923967	2
TTCAA	6235055	1.653155	5.326195	7
CTCAG	4006850	1.6008171	7.9771695	1
CTCAA	5194375	1.5554235	6.2109933	1
TCCAC	4649325	1.5509279	5.1994324	2
TCCAG	3846975	1.5369438	5.5972733	2
CTGGA	3139505	1.5022314	5.298208	1
GGCAG	2284680	1.4786996	5.416208	1
CCCAA	4368420	1.4773445	6.4840865	1
CTGGG	2150035	1.3726015	5.2742496	1
CTCAT	4594565	1.3570757	6.238686	1
CCCAT	3933715	1.3122138	6.302647	1
GTGGG	1709025	1.306725	5.5194097	1
CCCCA	3267265	1.2309152	6.14556	1
CCCAG	2717095	1.225986	6.4036655	1
GCCAG	2226890	1.2034177	5.3015428	1
GTCCA	2870130	1.1466748	7.798714	1
GGGGG	1073510	1.1102502	5.0971556	1
GTCCT	2739540	1.0795944	6.3943105	1
GTCAG	1812000	0.8670293	5.1232734	1
CTCGG	1520730	0.8106139	5.1118402	1
CTCCG	1772880	0.7890496	6.002473	1
GTCGG	1065565	0.6802662	5.316404	1
>>END_MODULE
