# Supplementary material for: Analysis of Metabolites and Gene Expression Changes Relative to Apricot (Prunus armeniaca L.) Fruit Quality During Development and Ripening
Source: Front Plant Sci. 2020 Aug 19;11:1269. doi: 10.3389/fpls.2020.01269 (PMC7466674; doi:10.3389/fpls.2020.01269)
Supplement: Supplementary file 1 [file DataSheet_1.zip › FastQC_raw/B_S2_L002_R2_001_fastqc/fastqc_data.txt]

##FastQC	0.10.1
>>Basic Statistics	pass
#Measure	Value	
Filename	B_S2_L002_R2_001.fastq	
File type	Conventional base calls	
Encoding	Sanger / Illumina 1.9	
Total Sequences	27717702	
Filtered Sequences	0	
Sequence length	101	
%GC	45	
>>END_MODULE
>>Per base sequence quality	pass
#Base	Mean	Median	Lower Quartile	Upper Quartile	10th Percentile	90th Percentile
1	33.700503887371326	35.0	35.0	35.0	31.0	35.0
2	33.782851226266885	35.0	35.0	35.0	31.0	35.0
3	33.77186752350538	35.0	35.0	35.0	31.0	35.0
4	33.802321527231946	35.0	35.0	35.0	31.0	35.0
5	33.8005913693711	35.0	35.0	35.0	31.0	35.0
6	38.358802255684836	40.0	39.0	40.0	36.0	40.0
7	38.373108852963355	40.0	39.0	40.0	36.0	40.0
8	38.401918311987046	40.0	39.0	40.0	36.0	40.0
9	38.395624500184034	40.0	39.0	40.0	36.0	40.0
10-14	38.36542338899523	40.0	39.0	40.0	36.0	40.0
15-19	38.345331211079476	40.0	39.0	40.0	36.0	40.0
20-24	38.31742339245873	40.0	39.0	40.0	36.0	40.0
25-29	38.31694103645388	40.0	39.0	40.0	36.0	40.0
30-34	38.29177301927844	40.0	39.0	40.0	35.6	40.0
35-39	38.27949922399772	40.0	39.0	40.0	35.0	40.0
40-44	38.262056500932154	40.0	39.0	40.0	35.0	40.0
45-49	38.24431120588568	40.0	39.0	40.0	35.0	40.0
50-54	38.21780304153641	40.0	39.0	40.0	35.0	40.0
55-59	38.19515545697114	40.0	39.0	40.0	35.0	40.0
60-64	38.16243410799351	40.0	39.0	40.0	35.0	40.0
65-69	38.13670069041077	40.0	39.0	40.0	35.0	40.0
70-74	38.102950424966686	40.0	39.0	40.0	34.0	40.0
75-79	38.0559376892067	40.0	39.0	40.0	34.0	40.0
80-84	38.02580568908635	40.0	39.0	40.0	34.0	40.0
85-89	37.9778320078627	40.0	39.0	40.0	34.0	40.0
90-94	37.91613078169323	40.0	39.0	40.0	34.0	40.0
95-99	37.874519994478625	40.0	39.0	40.0	34.0	40.0
100-101	36.83820393912886	39.5	37.5	40.0	30.5	40.0
>>END_MODULE
>>Per sequence quality scores	pass
#Quality	Count
2	46047.0
3	4230.0
4	2433.0
5	1709.0
6	1761.0
7	1573.0
8	1462.0
9	1210.0
10	1227.0
11	1107.0
12	1019.0
13	1040.0
14	953.0
15	945.0
16	1022.0
17	1835.0
18	5637.0
19	15825.0
20	30419.0
21	47651.0
22	66826.0
23	87146.0
24	109777.0
25	133518.0
26	159019.0
27	187085.0
28	218751.0
29	254268.0
30	297539.0
31	347143.0
32	406781.0
33	484109.0
34	588627.0
35	743171.0
36	993264.0
37	1479516.0
38	2820392.0
39	1.8171665E7
>>END_MODULE
>>Per base sequence content	fail
#Base	G	A	T	C
1	30.607994502762182	20.585994701675393	10.055012160830373	38.750998634732056
2	25.242201414569358	24.54734478709008	35.6049258218878	14.605527976452764
3	18.797033395377294	27.918450754649093	30.699621784503456	22.584894065470156
4	22.650377161008855	33.95956500434293	23.59627371387244	19.79378412077578
5	25.952685438657554	35.877779125841094	21.438938715754446	16.730596719746902
6	20.447416504671683	38.39063329349381	22.75970723779185	18.40224296404265
7	20.42310139782095	20.13631277559654	38.772226344325055	20.668359482257454
8	20.21072256049837	23.748756845708602	30.533488976913393	25.507031616879637
9	21.53726377577072	23.157078794197837	31.67195222652581	23.63370520350563
10-14	23.45962540804429	28.138805234090768	26.49095633138171	21.91061302648323
15-19	23.7245245339893	27.417893418090483	27.060547528677066	21.79703451924315
20-24	23.488473755024355	27.7003690630507	27.300434260948	21.510722920976942
25-29	23.38011057792678	27.52018219269332	27.541758701721086	21.557948527658812
30-34	23.433675713514234	27.531195361651406	27.556490501520514	21.478638423313846
35-39	23.545601134041867	27.58431611544369	27.387240002299222	21.482842748215216
40-44	23.583271519912614	27.457186653776088	27.621361864546213	21.338179961765082
45-49	23.53531076181285	27.477822918844865	27.66533129905463	21.32153502028766
50-54	23.65225906376549	27.623197845608633	27.465057170248457	21.259485920377415
55-59	23.757363358857724	27.5630106634532	27.494941006200623	21.18468497148846
60-64	23.750502635742677	27.53603187430403	27.53815744699092	21.175308042962374
65-69	23.868392300056776	27.567682857465808	27.52050977764524	21.043415064832175
70-74	24.00058463608753	27.414541257333436	27.502410195891407	21.08246391068762
75-79	23.906650906158593	27.36341279044855	27.62568838639933	21.104247916993526
80-84	24.042954827353324	27.519922950401316	27.467859753164568	20.96926246908079
85-89	24.156156597697848	27.518097464967155	27.391537533120296	20.9342084042147
90-94	24.164062014023607	27.621801687635532	27.37316477230808	20.840971526032785
95-99	24.357163291753864	27.733281400972672	27.15765836360951	20.75189694366395
100-101	24.735043153205474	27.56550138104758	27.006345664522733	20.693109801224214
>>END_MODULE
>>Per base GC content	fail
#Base	%GC
1	69.35899313749424
2	39.84772939102213
3	41.38192746084745
4	42.44416128178464
5	42.68328215840446
6	38.84965946871433
7	41.0914608800784
8	45.717754177378005
9	45.17096897927635
10-14	45.37023843452752
15-19	45.52155905323245
20-24	44.9991966760013
25-29	44.93805910558559
30-34	44.91231413682807
35-39	45.028443882257086
40-44	44.9214514816777
45-49	44.85684578210051
50-54	44.911744984142906
55-59	44.94204833034618
60-64	44.925810678705055
65-69	44.91180736488895
70-74	45.08304854677515
75-79	45.01089882315212
80-84	45.012217296434116
85-89	45.090365001912545
90-94	45.00503354005639
95-99	45.109060235417815
100-101	45.42815295442969
>>END_MODULE
>>Per sequence GC content	pass
#GC Content	Count
0	41924.0
1	22615.5
2	2900.0
3	2228.5
4	1726.0
5	1419.5
6	1209.5
7	1053.5
8	981.5
9	906.0
10	930.0
11	917.5
12	873.0
13	927.0
14	957.5
15	1015.0
16	1159.5
17	1344.5
18	1725.5
19	2212.0
20	2897.0
21	4406.0
22	6785.5
23	10088.0
24	15207.5
25	21261.5
26	30458.5
27	42568.5
28	58759.0
29	84689.0
30	116364.5
31	152579.0
32	201294.0
33	264771.0
34	350123.0
35	439531.5
36	548041.5
37	691930.0
38	846824.0
39	1023402.5
40	1223196.5
41	1410275.5
42	1542657.5
43	1647872.0
44	1716782.0
45	1739551.0
46	1723449.5
47	1647902.0
48	1532159.5
49	1384663.0
50	1213647.5
51	1038321.0
52	870574.5
53	740182.5
54	630677.5
55	511845.5
56	413651.5
57	341548.5
58	285659.0
59	236951.5
60	193179.5
61	159908.5
62	133485.0
63	105741.5
64	82595.0
65	62263.5
66	43514.0
67	32695.5
68	24264.0
69	17400.5
70	12162.0
71	7774.5
72	4564.0
73	2567.0
74	1426.5
75	899.0
76	606.0
77	329.5
78	225.0
79	150.5
80	83.5
81	42.5
82	21.5
83	17.5
84	13.0
85	9.5
86	10.5
87	7.5
88	5.0
89	7.5
90	7.5
91	5.0
92	4.5
93	3.5
94	3.5
95	5.0
96	6.5
97	6.0
98	6.5
99	8.5
100	34.0
>>END_MODULE
>>Per base N content	pass
#Base	N-Count
1	0.24335350744444834
2	0.2836418401496632
3	0.2839232487599441
4	0.3164944914986098
5	0.32322304352647996
6	0.2589825087231257
7	0.2719994608499651
8	0.2028018051424321
9	0.26181824164211015
10-14	0.2358528856396537
15-19	0.243991366961085
20-24	0.27977355409910964
25-29	0.2593836963829108
30-34	0.2657377584909456
35-39	0.2404939630276709
40-44	0.25929927379982654
45-49	0.24438461745493908
50-54	0.218468327569147
55-59	0.22655413497121804
60-64	0.2308207224393999
65-69	0.2301568867433527
70-74	0.20221734110569484
75-79	0.20931893993232195
80-84	0.20180460847728285
85-89	0.22151042680233737
90-94	0.2423794007165529
95-99	0.22455613383822368
100-101	0.227838151950692
>>END_MODULE
>>Sequence Length Distribution	pass
#Length	Count
101	2.7717702E7
>>END_MODULE
>>Sequence Duplication Levels	fail
#Total Duplicate Percentage	80.55067497995434
#Duplication Level	Relative count
1	100.0
2	52.65493703394985
3	35.731825452251684
4	26.569645632927077
5	21.16515352902746
6	17.087566739507537
7	14.014733379891414
8	12.05478834846471
9	10.396719908085336
10++	160.886706165942
>>END_MODULE
>>Overrepresented sequences	warn
#Sequence	Count	Percentage	Possible Source
NNNNNNNNNNNNNNNNNNNNNNNNNNNNNNNNNNNNNNNNNNNNNNNNNN	45067	0.1625928440965272	No Hit
>>END_MODULE
>>Kmer Content	warn
#Sequence	Count	Obs/Exp Overall	Obs/Exp Max	Max Obs/Exp Position
CTCTC	7762215	3.9736087	6.6552205	1
TCTCT	8651860	3.4534907	5.7305946	7
GAAGA	9974210	3.1568453	8.176361	2
TCTTC	6960385	2.778319	5.3184457	7
CTTCT	6500925	2.59492	6.3268766	1
GAGAA	7292270	2.3080096	5.43821	2
GGAAG	6078905	2.2378638	6.0880537	1
CTTCA	5515120	2.1853242	8.005872	1
CTCCA	4022605	2.0441792	5.7158766	1
CCCAA	4011875	2.0238159	5.2623477	1
CTCTG	4311130	1.9869432	5.368512	1
CAACA	4787595	1.8694011	5.213297	1
TTCAA	5976985	1.8331774	5.18477	2
CTCAA	4629085	1.8208246	6.889344	1
TCCAA	4586115	1.8039227	5.308658	7
CTTTG	4988700	1.792797	5.7000237	1
GAAAA	6560740	1.7852302	5.86543	2
GGAAA	5357530	1.6956625	5.242276	1
CTTGG	4001615	1.6604452	5.0995383	1
CTCAG	3507475	1.6047263	5.801677	1
CTTGA	4389770	1.566021	6.004895	1
>>END_MODULE
