# Supplementary material for: Analysis of Metabolites and Gene Expression Changes Relative to Apricot (Prunus armeniaca L.) Fruit Quality During Development and Ripening
Source: Front Plant Sci. 2020 Aug 19;11:1269. doi: 10.3389/fpls.2020.01269 (PMC7466674; doi:10.3389/fpls.2020.01269)
Supplement: Supplementary file 1 [file DataSheet_1.zip › FastQC_raw/C_S3_L001_R1_001_fastqc/fastqc_data.txt]

##FastQC	0.10.1
>>Basic Statistics	pass
#Measure	Value	
Filename	C_S3_L001_R1_001.fastq	
File type	Conventional base calls	
Encoding	Sanger / Illumina 1.9	
Total Sequences	24618718	
Filtered Sequences	0	
Sequence length	101	
%GC	45	
>>END_MODULE
>>Per base sequence quality	pass
#Base	Mean	Median	Lower Quartile	Upper Quartile	10th Percentile	90th Percentile
1	34.36632273053373	35.0	35.0	35.0	33.0	35.0
2	34.36892262220965	35.0	35.0	35.0	33.0	35.0
3	34.37391479930027	35.0	35.0	35.0	33.0	35.0
4	34.307780323898264	35.0	35.0	35.0	32.0	35.0
5	34.29957510378891	35.0	35.0	35.0	32.0	35.0
6	38.86213477891091	40.0	39.0	40.0	36.0	40.0
7	38.893333763358434	40.0	39.0	40.0	37.0	40.0
8	38.873513925461104	40.0	39.0	40.0	37.0	40.0
9	38.87018365456723	40.0	39.0	40.0	37.0	40.0
10-14	38.8035820061792	40.0	39.0	40.0	36.2	40.0
15-19	38.77012369206228	40.0	39.0	40.0	36.0	40.0
20-24	38.75350742471643	40.0	39.0	40.0	36.0	40.0
25-29	38.720472585128114	40.0	39.0	40.0	36.0	40.0
30-34	38.692658261084105	40.0	39.0	40.0	36.0	40.0
35-39	38.67407421458746	40.0	39.0	40.0	36.0	40.0
40-44	38.645362492068024	40.0	39.0	40.0	36.0	40.0
45-49	38.64318124932419	40.0	39.0	40.0	36.0	40.0
50-54	38.624251693366	40.0	39.0	40.0	36.0	40.0
55-59	38.602910070296915	40.0	39.0	40.0	36.0	40.0
60-64	38.582966026094454	40.0	39.0	40.0	36.0	40.0
65-69	38.56797847069048	40.0	39.0	40.0	36.0	40.0
70-74	38.51519019796238	40.0	39.0	40.0	36.0	40.0
75-79	38.48950761774029	40.0	39.0	40.0	36.0	40.0
80-84	38.47602490917683	40.0	39.0	40.0	36.0	40.0
85-89	38.462212930827675	40.0	39.0	40.0	36.0	40.0
90-94	38.41337451446496	40.0	39.0	40.0	36.0	40.0
95-99	38.39078298878114	40.0	39.0	40.0	36.0	40.0
100-101	37.841378803721625	39.5	38.5	40.0	33.5	40.0
>>END_MODULE
>>Per sequence quality scores	pass
#Quality	Count
16	23.0
17	91.0
18	73.0
19	70.0
20	123.0
21	362.0
22	1623.0
23	5689.0
24	15464.0
25	33233.0
26	61233.0
27	99172.0
28	144459.0
29	196091.0
30	252084.0
31	312744.0
32	379192.0
33	452888.0
34	548754.0
35	681700.0
36	896719.0
37	1301122.0
38	2436564.0
39	1.6799245E7
>>END_MODULE
>>Per base sequence content	fail
#Base	G	A	T	C
1	30.835823432925114	10.312375825474623	5.797659530075807	53.05414121152445
2	17.360973061229267	12.859633876954927	43.0318142480043	26.747578813811508
3	17.327673195655436	16.126063103692076	25.945615852133326	40.60064784851916
4	21.69593883808247	25.2734890582036	23.705783542424914	29.32478856128902
5	23.07807417104335	31.391801149028147	25.076711955512877	20.453412724415625
6	18.533710813048835	34.51099687644174	25.703771414904708	21.25152089560472
7	14.675069595419224	25.45990818855799	41.41494289020249	18.450079325820294
8	16.57028607257291	24.494358317114646	34.05975485807181	24.875600752240633
9	16.703075277924707	22.515920609675938	36.705189116671306	24.07581499572805
10-14	19.7493955615398	28.942212181804106	27.613184407084074	23.69520784957202
15-19	20.020466706916267	27.399870906334677	27.74144764622106	24.838214740528
20-24	20.093892300643677	27.648923289563044	27.97740904386479	24.27977536592849
25-29	20.043325832459935	27.798221866734547	27.869103572715336	24.289348728090182
30-34	20.173507592336204	27.66007250033881	27.60700203265919	24.559417874665794
35-39	20.26033242201761	27.59754999753758	27.687515757758124	24.45460182268669
40-44	20.313813955350867	27.742752666519365	27.74691869365185	24.196514684477915
45-49	20.306306315381946	27.54100561904526	27.596544026296815	24.556144039275978
50-54	20.392999577781982	27.613374539749703	27.615889715210322	24.377736167258
55-59	20.502072093814284	27.71202301200118	27.542505160808112	24.243399733376425
60-64	20.56485496950751	27.565083301039305	27.512716366792176	24.357345362661004
65-69	20.587805267825946	27.535606613024548	27.701790210133126	24.17479790901638
70-74	20.68048028261098	27.69391537443344	27.488807475316413	24.136796867639163
75-79	20.704100329988687	27.604985604200582	27.35962571238362	24.331288353427112
80-84	20.788135401330013	27.524568794961695	27.54011832838267	24.147177475325627
85-89	20.828122960350406	27.67333363684863	27.418915352671284	24.079628050129678
90-94	20.921672149618768	27.58661134143432	27.27997169205187	24.211744816895045
95-99	21.029075762207256	27.502738525858156	27.407238443341264	24.060947268593328
100-101	21.198667912071798	27.856150426742172	27.242333457020827	23.702848204165203
>>END_MODULE
>>Per base GC content	fail
#Base	%GC
1	83.88996464444956
2	44.108551875040774
3	57.9283210441746
4	51.02072739937149
5	43.531486895458976
6	39.78523170865355
7	33.12514892123952
8	41.44588682481354
9	40.778890273652756
10-14	43.44460341111182
15-19	44.85868144744426
20-24	44.37366766657217
25-29	44.33267456055012
30-34	44.732925467002
35-39	44.7149342447043
40-44	44.510328639828785
45-49	44.86245035465792
50-54	44.77073574503998
55-59	44.745471827190705
60-64	44.922200332168515
65-69	44.762603176842326
70-74	44.81727715025014
75-79	45.035388683415796
80-84	44.935312876655644
85-89	44.907751010480084
90-94	45.13341696651381
95-99	45.09002303080058
100-101	44.901516116237
>>END_MODULE
>>Per sequence GC content	pass
#GC Content	Count
0	6.0
1	3.0
2	0.0
3	1.5
4	2.5
5	3.5
6	3.5
7	3.5
8	11.0
9	15.5
10	18.0
11	27.0
12	46.5
13	72.0
14	108.0
15	185.5
16	271.5
17	402.0
18	704.0
19	1094.5
20	1654.5
21	3035.0
22	5545.5
23	9465.5
24	14485.0
25	20703.5
26	31327.5
27	43949.5
28	60652.0
29	82849.5
30	114796.0
31	158946.0
32	208132.5
33	264425.5
34	334294.5
35	410891.0
36	501689.5
37	621390.0
38	742608.0
39	870044.0
40	1029065.0
41	1187784.0
42	1322180.0
43	1439931.5
44	1513970.5
45	1536307.5
46	1527187.0
47	1471858.5
48	1366054.0
49	1240347.5
50	1099969.5
51	942257.0
52	778960.5
53	645936.0
54	542181.5
55	444774.0
56	363930.0
57	301290.5
58	264985.0
59	235526.0
60	190836.5
61	155286.5
62	131913.0
63	103829.5
64	80842.5
65	59020.0
66	39931.0
67	31008.5
68	23957.0
69	15770.0
70	10298.5
71	7254.5
72	4946.0
73	2793.0
74	1319.5
75	598.5
76	346.0
77	195.5
78	84.5
79	56.5
80	36.0
81	20.5
82	8.0
83	3.5
84	2.0
85	0.5
86	0.5
87	0.5
88	0.5
89	0.0
90	0.0
91	0.0
92	0.0
93	0.0
94	0.0
95	0.0
96	0.0
97	0.0
98	0.0
99	0.5
100	1.5
>>END_MODULE
>>Per base N content	pass
#Base	N-Count
1	0.12733400658799535
2	0.0
3	0.0
4	0.0
5	0.0
6	0.0
7	0.0
8	0.0
9	0.0
10-14	0.0
15-19	1.706018973043194E-5
20-24	0.0029449137034674184
25-29	0.0021049024567404363
30-34	5.264287116818999E-4
35-39	0.0027848728759962238
40-44	0.002191015795379759
45-49	0.0032463103887050496
50-54	6.385385299104528E-4
55-59	7.709580978180911E-4
60-64	5.264287116818999E-4
65-69	0.0021292741563553393
70-74	0.0062090966718900634
75-79	0.005396706684726638
80-84	0.007726641167911344
85-89	0.0021073396267019266
90-94	0.0036435690924279647
95-99	0.0029603491132235236
100-101	9.058148356872197E-4
>>END_MODULE
>>Sequence Length Distribution	pass
#Length	Count
101	2.4618718E7
>>END_MODULE
>>Sequence Duplication Levels	fail
#Total Duplicate Percentage	79.13707601126605
#Duplication Level	Relative count
1	100.0
2	45.76983601126387
3	30.124648003975484
4	23.113715421567004
5	18.018055325492796
6	14.856302799403677
7	12.408895146595992
8	10.94293523273149
9	9.156037767102866
10++	149.72254431008778
>>END_MODULE
>>Overrepresented sequences	pass
>>END_MODULE
>>Kmer Content	warn
#Sequence	Count	Obs/Exp Overall	Obs/Exp Max	Max Obs/Exp Position
TCTTC	8790350	2.8401654	6.1135817	7
CTTCT	8468375	2.7361352	5.7664723	1
TTCTT	8777925	2.5233731	5.48188	6
CTTCA	7236335	2.380681	7.8374057	1
TCCTC	6178385	2.2436767	6.0350375	2
CACCA	5907700	2.224303	6.3242383	1
CTCCA	5922130	2.1898193	14.430802	1
CTTGG	4095460	2.1772304	7.439955	1
CCTTG	4873950	2.1415317	5.2873964	1
TCTTG	5275495	2.0623333	5.0391836	7
CTTGA	5106805	2.0327785	5.7927732	1
CTCCT	5536190	2.0104637	10.556258	1
CTTTG	5073570	1.9833953	5.477613	1
TCCTT	6103655	1.9720932	5.4072404	2
CTCTG	4449550	1.9550575	9.998967	1
CTGCA	4129485	1.8475002	5.7860985	1
CTCTT	5635405	1.8208015	6.8488235	1
TCCAA	5398130	1.8083019	6.820969	2
CCTCA	4540730	1.6790205	5.738997	1
CTCTC	4605010	1.6723065	5.5133557	1
GTTGG	2594370	1.668752	6.1102934	1
TCCAT	5038950	1.6577634	5.8829618	2
TTCAA	5535455	1.6498071	5.187362	7
CTCAG	3523650	1.5764539	8.035801	1
CTCAA	4644950	1.5559967	6.3138485	1
TCCAG	3475880	1.5550821	5.681342	2
TCCAC	4175645	1.5440235	5.1048217	2
CTGGA	2780170	1.5049363	5.215795	1
GGCAG	2026400	1.4916879	5.117042	1
CCCAA	3858395	1.4527209	6.486764	1
CTGGG	1905495	1.3775758	5.1637464	1
CTCAT	4095055	1.3472315	6.1048117	1
CCCAT	3470495	1.2832811	6.035248	1
CCCAG	2420045	1.2169139	6.4222355	1
CCCCA	2890505	1.2013012	6.057856	1
GTCCA	2564665	1.1474115	7.5396323	1
GTCCT	2433880	1.0694059	6.106652	1
CTCCG	1617490	0.79879045	6.2485156	1
>>END_MODULE
