# Supplementary material for: Analysis of Metabolites and Gene Expression Changes Relative to Apricot (Prunus armeniaca L.) Fruit Quality During Development and Ripening
Source: Front Plant Sci. 2020 Aug 19;11:1269. doi: 10.3389/fpls.2020.01269 (PMC7466674; doi:10.3389/fpls.2020.01269)
Supplement: Supplementary file 1 [file DataSheet_1.zip › FastQC_raw/C_S3_L001_R2_001_fastqc/fastqc_data.txt]

##FastQC	0.10.1
>>Basic Statistics	pass
#Measure	Value	
Filename	C_S3_L001_R2_001.fastq	
File type	Conventional base calls	
Encoding	Sanger / Illumina 1.9	
Total Sequences	24618718	
Filtered Sequences	0	
Sequence length	101	
%GC	45	
>>END_MODULE
>>Per base sequence quality	pass
#Base	Mean	Median	Lower Quartile	Upper Quartile	10th Percentile	90th Percentile
1	33.840841224957366	35.0	35.0	35.0	31.0	35.0
2	33.835157703987676	35.0	35.0	35.0	31.0	35.0
3	33.860904739231344	35.0	35.0	35.0	31.0	35.0
4	33.77665408897409	35.0	35.0	35.0	31.0	35.0
5	33.82047765444163	35.0	35.0	35.0	31.0	35.0
6	38.35052365439988	40.0	39.0	40.0	36.0	40.0
7	38.375589825595306	40.0	39.0	40.0	36.0	40.0
8	38.401176413816515	40.0	39.0	40.0	36.0	40.0
9	38.40806113462123	40.0	39.0	40.0	36.0	40.0
10-14	38.38070204955432	40.0	39.0	40.0	36.0	40.0
15-19	38.3655904584471	40.0	39.0	40.0	36.0	40.0
20-24	38.323305064057365	40.0	39.0	40.0	36.0	40.0
25-29	38.33849682180852	40.0	39.0	40.0	36.0	40.0
30-34	38.3067145088546	40.0	39.0	40.0	35.8	40.0
35-39	38.302743116030655	40.0	39.0	40.0	36.0	40.0
40-44	38.2463072447558	40.0	39.0	40.0	35.2	40.0
45-49	38.24834214356734	40.0	39.0	40.0	35.0	40.0
50-54	38.22263229141339	40.0	39.0	40.0	35.0	40.0
55-59	38.21468931891579	40.0	39.0	40.0	35.0	40.0
60-64	38.18073517881801	40.0	39.0	40.0	35.0	40.0
65-69	38.171878080735155	40.0	39.0	40.0	35.0	40.0
70-74	38.13380207694	40.0	39.0	40.0	35.0	40.0
75-79	38.093599837327034	40.0	39.0	40.0	34.4	40.0
80-84	38.05731350430189	40.0	39.0	40.0	34.0	40.0
85-89	37.9979559374294	40.0	39.0	40.0	34.0	40.0
90-94	37.96393384090918	40.0	39.0	40.0	34.0	40.0
95-99	37.905732930528714	40.0	39.0	40.0	34.0	40.0
100-101	36.863772191549536	39.5	37.5	40.0	30.5	40.0
>>END_MODULE
>>Per sequence quality scores	pass
#Quality	Count
2	43048.0
3	2494.0
4	1410.0
5	1238.0
6	1070.0
7	1078.0
8	924.0
9	890.0
10	792.0
11	736.0
12	904.0
13	934.0
14	976.0
15	915.0
16	1106.0
17	2450.0
18	8059.0
19	18432.0
20	29945.0
21	41476.0
22	56371.0
23	72183.0
24	89674.0
25	109669.0
26	130521.0
27	155853.0
28	183659.0
29	215210.0
30	253692.0
31	299181.0
32	355305.0
33	428386.0
34	526450.0
35	672441.0
36	904844.0
37	1359978.0
38	2631838.0
39	1.6014586E7
>>END_MODULE
>>Per base sequence content	warn
#Base	G	A	T	C
1	29.532729394932893	20.828745305134277	10.524841397906455	39.11368390202637
2	25.608814417671173	24.332962877020716	35.25973872652589	14.798483978782217
3	18.8164934251105	27.785544220823816	30.901001445678077	22.49696090838761
4	22.589333692220308	33.66616325816367	23.83979927312353	19.90470377649249
5	26.10308531545315	35.6465069543763	21.55884147482741	16.69156625534314
6	20.572028204409868	38.279351368763656	22.820651884269694	18.32796854255678
7	20.737522871440312	20.448723300337186	38.38124726490118	20.432506563321333
8	20.38580388602268	23.782557437639554	30.540519069693545	25.29111960664423
9	21.698617169681807	23.22216950596363	31.582295597320435	23.496917727034127
10-14	23.599166721228332	28.121608829673466	26.410068858449453	21.869155590648752
15-19	23.858329420863342	27.47098743207034	26.95005018265993	21.720632964406388
20-24	23.67372868512899	27.72717095470872	27.154423777815946	21.444676582346347
25-29	23.518836444950903	27.531672347463783	27.43895338506843	21.51053782251688
30-34	23.565293462072468	27.582601683454815	27.390407031768955	21.461697822703762
35-39	23.700184384662954	27.623105025215406	27.207352277968294	21.469358312153346
40-44	23.722917482022424	27.504818500016487	27.44854184741336	21.323722170547725
45-49	23.68184833766627	27.51940479757225	27.512539467807617	21.286207396953863
50-54	23.81369917215322	27.661818831490116	27.29380622666429	21.230675769692372
55-59	23.90070448532273	27.57793018832153	27.358638739320007	21.162726587035728
60-64	23.898411150595976	27.55033169169237	27.400492940176214	21.150764217535443
65-69	24.012603120733285	27.582531248923548	27.399515962123	21.00534966822017
70-74	24.146141836993518	27.44074754667103	27.386194932006084	21.026915684329367
75-79	24.04468193862398	27.42167684697927	27.484822661954905	21.048818552441844
80-84	24.162661583080425	27.547658987337886	27.347522980099665	20.942156449482024
85-89	24.30488303671353	27.551806064127327	27.2714846641821	20.871826234977046
90-94	24.281710382194824	27.617152160787228	27.306926098131832	20.794211358886116
95-99	24.483298427453928	27.751141413463067	27.064105543706756	20.701454615376246
100-101	24.81879438711295	27.60707224909095	26.928941726314438	20.645191637481666
>>END_MODULE
>>Per base GC content	fail
#Base	%GC
1	68.64641329695927
2	40.40729839645339
3	41.31345433349811
4	42.494037468712804
5	42.79465157079629
6	38.89999674696665
7	41.17002943476164
8	45.6769234926669
9	45.195534896715934
10-14	45.46832231187708
15-19	45.578962385269726
20-24	45.11840526747534
25-29	45.02937426746779
30-34	45.02699128477623
35-39	45.1695426968163
40-44	45.04663965257015
45-49	44.96805573462013
50-54	45.0443749418456
55-59	45.063431072358455
60-64	45.049175368131415
65-69	45.01795278895346
70-74	45.17305752132288
75-79	45.093500491065825
80-84	45.10481803256245
85-89	45.17670927169058
90-94	45.07592174108094
95-99	45.184753042830174
100-101	45.46398602459461
>>END_MODULE
>>Per sequence GC content	pass
#GC Content	Count
0	37633.0
1	21071.5
2	3262.5
3	1627.0
4	1072.0
5	822.0
6	740.5
7	692.0
8	657.5
9	689.0
10	677.5
11	662.5
12	656.5
13	642.0
14	681.5
15	769.0
16	822.5
17	959.0
18	1247.0
19	1600.5
20	2170.5
21	3216.0
22	5046.0
23	7534.5
24	11381.0
25	16136.5
26	23332.0
27	32424.5
28	45133.0
29	65734.0
30	92101.5
31	123852.0
32	166478.5
33	220565.0
34	293980.0
35	373358.0
36	470811.5
37	599690.0
38	740059.0
39	901868.0
40	1082259.0
41	1250412.0
42	1375252.5
43	1479150.5
44	1551591.0
45	1576315.5
46	1558448.0
47	1487708.5
48	1380340.5
49	1242793.0
50	1087429.5
51	928138.5
52	773856.0
53	656030.0
54	556135.0
55	450934.0
56	366215.0
57	304321.5
58	256014.5
59	212799.0
60	174714.0
61	144538.0
62	120164.5
63	95046.5
64	73153.5
65	54107.5
66	37512.5
67	28317.5
68	21113.0
69	15160.0
70	10464.5
71	6473.5
72	3656.5
73	2044.0
74	1153.5
75	683.0
76	437.5
77	243.0
78	152.5
79	101.5
80	59.5
81	31.5
82	19.5
83	14.0
84	12.0
85	9.5
86	9.5
87	10.0
88	7.5
89	6.0
90	6.5
91	5.5
92	4.0
93	4.5
94	4.0
95	4.0
96	6.0
97	8.5
98	8.5
99	10.0
100	32.0
>>END_MODULE
>>Per base N content	pass
#Base	N-Count
1	0.1819712951746716
2	0.22104319160729655
3	0.2352884500322072
4	0.2792265624879411
5	0.2793849785354379
6	0.2316408189898434
7	0.20921885534413287
8	0.19243081625940067
9	0.20770374801807306
10-14	0.2410767286907466
15-19	0.24224332071231328
20-24	0.2924847670784482
25-29	0.258561798384465
30-34	0.2609258532471106
35-39	0.24307683283914297
40-44	0.26410311048690677
45-49	0.24590476238445885
50-54	0.23133048601474698
55-59	0.2355086077187285
60-64	0.2395868054542889
65-69	0.21576996820061875
70-74	0.2126138331004888
75-79	0.20771105952795757
80-84	0.2032014827092134
85-89	0.22160780264837512
90-94	0.23866799237880704
95-99	0.2239710451210335
100-101	0.26058627423247627
>>END_MODULE
>>Sequence Length Distribution	pass
#Length	Count
101	2.4618718E7
>>END_MODULE
>>Sequence Duplication Levels	fail
#Total Duplicate Percentage	78.44779428259751
#Duplication Level	Relative count
1	100.0
2	51.63581443761863
3	34.48374390268792
4	24.801518460313897
5	19.18076616935731
6	15.649937751290896
7	12.478314998877483
8	10.596567136763476
9	8.933199991836235
10++	130.42839357511684
>>END_MODULE
>>Overrepresented sequences	warn
#Sequence	Count	Percentage	Possible Source
NNNNNNNNNNNNNNNNNNNNNNNNNNNNNNNNNNNNNNNNNNNNNNNNNN	38581	0.15671409047376064	No Hit
>>END_MODULE
>>Kmer Content	warn
#Sequence	Count	Obs/Exp Overall	Obs/Exp Max	Max Obs/Exp Position
CTCTC	6555715	3.8309693	6.5936813	1
TCTCT	7367230	3.3656116	5.6819487	7
GAAGA	8795490	3.092253	8.000376	2
TCTTC	6104345	2.7886808	5.242933	7
CTTCT	5707415	2.6073492	6.567313	1
GAGAA	6479580	2.2780426	5.437001	2
GGAAG	5442420	2.2154508	5.8252544	1
CTTCA	4869690	2.1969573	8.096679	1
CTCCA	3519450	2.0310657	5.632217	1
CCCAA	3537295	2.0159557	5.3157635	1
CTCTG	3824550	1.997817	5.4510827	1
TTCAA	5263065	1.8331195	5.148966	2
CTCAA	4091710	1.822996	6.842761	1
TCCAA	4059285	1.8085495	5.155788	7
CTTTG	4428725	1.8085278	5.833246	1
GAAAA	5779340	1.7548424	5.6371903	2
GGAAA	4787190	1.6830446	5.031405	1
CTTGG	3557840	1.6613019	5.0727262	1
CTCAG	3100035	1.5991989	5.664284	1
CTTGA	3892900	1.5699301	5.958637	1
>>END_MODULE
