# Supplementary material for: Analysis of Metabolites and Gene Expression Changes Relative to Apricot (Prunus armeniaca L.) Fruit Quality During Development and Ripening
Source: Front Plant Sci. 2020 Aug 19;11:1269. doi: 10.3389/fpls.2020.01269 (PMC7466674; doi:10.3389/fpls.2020.01269)
Supplement: Supplementary file 1 [file DataSheet_1.zip › FastQC_raw/C_S3_L002_R1_001_fastqc/fastqc_data.txt]

##FastQC	0.10.1
>>Basic Statistics	pass
#Measure	Value	
Filename	C_S3_L002_R1_001.fastq	
File type	Conventional base calls	
Encoding	Sanger / Illumina 1.9	
Total Sequences	24195543	
Filtered Sequences	0	
Sequence length	101	
%GC	45	
>>END_MODULE
>>Per base sequence quality	pass
#Base	Mean	Median	Lower Quartile	Upper Quartile	10th Percentile	90th Percentile
1	34.41396653094332	35.0	35.0	35.0	33.0	35.0
2	34.42075067296485	35.0	35.0	35.0	33.0	35.0
3	34.41427625740823	35.0	35.0	35.0	33.0	35.0
4	34.3567082168811	35.0	35.0	35.0	33.0	35.0
5	34.34590420227395	35.0	35.0	35.0	33.0	35.0
6	38.93585409511165	40.0	39.0	40.0	37.0	40.0
7	38.97941873013555	40.0	39.0	40.0	37.0	40.0
8	38.942220804881295	40.0	39.0	40.0	37.0	40.0
9	38.94221348948441	40.0	39.0	40.0	37.0	40.0
10-14	38.89171750350881	40.0	39.0	40.0	37.0	40.0
15-19	38.86785629072263	40.0	39.0	40.0	36.8	40.0
20-24	38.85692318622483	40.0	39.0	40.0	36.8	40.0
25-29	38.82347710898656	40.0	39.0	40.0	36.6	40.0
30-34	38.79914665275336	40.0	39.0	40.0	36.0	40.0
35-39	38.776627745035526	40.0	39.0	40.0	36.0	40.0
40-44	38.75964607200591	40.0	39.0	40.0	36.0	40.0
45-49	38.75164422637673	40.0	39.0	40.0	36.0	40.0
50-54	38.72744925790671	40.0	39.0	40.0	36.0	40.0
55-59	38.708387491035026	40.0	39.0	40.0	36.0	40.0
60-64	38.690155554682114	40.0	39.0	40.0	36.0	40.0
65-69	38.673438492370266	40.0	39.0	40.0	36.0	40.0
70-74	38.64818559352026	40.0	39.0	40.0	36.0	40.0
75-79	38.61749022950219	40.0	39.0	40.0	36.0	40.0
80-84	38.586538429825694	40.0	39.0	40.0	36.0	40.0
85-89	38.56754370835984	40.0	39.0	40.0	36.0	40.0
90-94	38.54377809169234	40.0	39.0	40.0	36.0	40.0
95-99	38.50911530276464	40.0	39.0	40.0	36.0	40.0
100-101	37.98394398505543	39.5	38.5	40.0	35.0	40.0
>>END_MODULE
>>Per sequence quality scores	pass
#Quality	Count
15	2.0
16	26.0
17	85.0
18	66.0
19	64.0
20	118.0
21	346.0
22	1508.0
23	5154.0
24	13806.0
25	29498.0
26	54181.0
27	88336.0
28	128987.0
29	175230.0
30	226314.0
31	280672.0
32	340887.0
33	408818.0
34	496403.0
35	618858.0
36	816474.0
37	1194196.0
38	2243495.0
39	1.7072019E7
>>END_MODULE
>>Per base sequence content	fail
#Base	G	A	T	C
1	30.8506666751623	10.298078133689367	5.804044450334386	53.047210740813945
2	17.357192603612987	12.826721847077375	43.06236070006778	26.753724849241863
3	17.328583897119813	16.10371921558831	25.93258137738307	40.6351155099088
4	21.6899900432059	25.25677977250269	23.703266126867437	29.34996405742397
5	23.06196316619635	31.384552280390764	25.06940653967698	20.4840780137359
6	18.529636575200506	34.47952932817128	25.730512670474585	21.260321426153627
7	14.66391144848454	25.458701216170265	41.42507155140102	18.452315783944176
8	16.576594292593473	24.491477624618714	34.06873323735698	24.86319484543083
9	16.71406597797295	22.515239862726425	36.67515804719274	24.095536112107883
10-14	19.750943385121914	28.92718996306375	27.614313402756746	23.70755324905759
15-19	20.025181497269973	27.38739857997814	27.747671544300534	24.839748378451354
20-24	20.094339547779608	27.639591443934293	27.987767011696196	24.27830199658991
25-29	20.045116183471762	27.779441874455912	27.885027630769255	24.29041431130307
30-34	20.17702730193149	27.65913548416215	27.599315201260683	24.564522012645682
35-39	20.26476565700534	27.585060820236546	27.691612282359202	24.458561240398918
40-44	20.31936810734156	27.734385436282743	27.74341478411832	24.20283167225737
45-49	20.303498025557467	27.537229163655763	27.586910535968954	24.572362274817813
50-54	20.394665486745474	27.593901370503605	27.61956528468854	24.391867858062376
55-59	20.4969512361958	27.69851137188246	27.544035150649716	24.260502241272025
60-64	20.56998864595572	27.55558226457862	27.509516363839108	24.36491272562655
65-69	20.580812792025256	27.530729322524305	27.709839220675132	24.17861866477531
70-74	20.67803685164781	27.681283453473476	27.49439541718608	24.146284277692637
75-79	20.710818976802607	27.58468310172355	27.3650637776435	24.339434143830346
80-84	20.786471408732453	27.522812606731378	27.536326094106016	24.15438989043015
85-89	20.833126854798913	27.665314539831403	27.417378284344696	24.084180321024988
90-94	20.91869666197213	27.56410135596657	27.295040885585763	24.22216109647554
95-99	21.031171532914925	27.501183096014408	27.3977006834493	24.069944687621366
100-101	21.186140334664216	27.853603706742536	27.231530803527072	23.72872515506618
>>END_MODULE
>>Per base GC content	fail
#Base	%GC
1	83.89787741597625
2	44.11091745285485
3	57.96369940702862
4	51.03995410062987
5	43.54604117993225
6	39.78995800135414
7	33.11622723242872
8	41.4397891380243
9	40.80960209008083
10-14	43.458496634179504
15-19	44.86492987572133
20-24	44.372641544369515
25-29	44.33553049477483
30-34	44.74154931457717
35-39	44.723326897404256
40-44	44.522199779598935
45-49	44.87586030037528
50-54	44.78653334480785
55-59	44.75745347746782
60-64	44.93490137158227
65-69	44.75943145680057
70-74	44.82432112934045
75-79	45.05025312063295
80-84	44.940861299162606
85-89	44.9173071758239
90-94	45.14085775844767
95-99	45.101116220536284
100-101	44.914865489730396
>>END_MODULE
>>Per sequence GC content	pass
#GC Content	Count
0	17.0
1	11.0
2	4.0
3	2.5
4	3.0
5	3.0
6	4.0
7	6.5
8	8.5
9	9.0
10	20.0
11	29.5
12	55.5
13	77.5
14	98.5
15	159.5
16	245.5
17	408.0
18	699.5
19	1109.0
20	1699.5
21	3021.5
22	5468.0
23	9447.5
24	14228.0
25	20179.0
26	30751.0
27	43125.0
28	59606.5
29	81384.0
30	111772.5
31	154847.0
32	203722.5
33	258825.5
34	327156.5
35	402193.5
36	492207.5
37	610027.5
38	729057.5
39	854464.0
40	1010967.5
41	1167728.0
42	1299818.0
43	1414388.5
44	1486247.5
45	1509122.5
46	1501338.0
47	1448106.5
48	1344367.5
49	1220024.0
50	1080637.5
51	925959.5
52	767023.5
53	636114.0
54	533439.5
55	438546.0
56	359080.5
57	296550.0
58	261029.5
59	231526.0
60	187607.0
61	153131.5
62	129873.5
63	102125.0
64	79960.0
65	58352.5
66	39327.5
67	30467.0
68	23435.0
69	15518.5
70	10154.5
71	7112.5
72	4855.0
73	2822.0
74	1333.5
75	597.5
76	353.0
77	184.0
78	73.5
79	43.5
80	21.0
81	16.5
82	7.5
83	1.5
84	0.5
85	0.0
86	0.5
87	0.5
88	0.0
89	0.0
90	0.0
91	0.0
92	0.5
93	0.5
94	1.0
95	3.0
96	2.0
97	0.0
98	0.0
99	0.5
100	0.5
>>END_MODULE
>>Per base N content	pass
#Base	N-Count
1	0.10859851337083032
2	0.0
3	0.003934608948433189
4	1.653197037156802E-5
5	0.004699212578118209
6	4.132992592892005E-6
7	0.0
8	0.0
9	0.014713453630695539
10-14	6.695448000485048E-5
15-19	0.0
20-24	2.0086344001455142E-4
25-29	9.671202667367292E-4
30-34	0.001673862000121262
35-39	0.0035097373098838904
40-44	0.0045653036181085085
45-49	6.47226640046888E-4
50-54	0.001987142838662476
55-59	0.002569894794260249
60-64	0.002645115259450883
65-69	4.901729215169918E-4
70-74	0.0021565955349710482
75-79	0.007693152412409178
80-84	0.0018854712208773326
85-89	5.389422341131174E-4
90-94	0.0025219520801827017
95-99	5.25716657815863E-4
100-101	2.7691050372376436E-4
>>END_MODULE
>>Sequence Length Distribution	pass
#Length	Count
101	2.4195543E7
>>END_MODULE
>>Sequence Duplication Levels	fail
#Total Duplicate Percentage	79.12454133390892
#Duplication Level	Relative count
1	100.0
2	45.60569088878779
3	30.72294139542578
4	23.22676702924025
5	18.379585590801934
6	14.936515157781546
7	12.434343852103064
8	10.46155754994003
9	9.214607717440755
10++	148.60002481492205
>>END_MODULE
>>Overrepresented sequences	pass
>>END_MODULE
>>Kmer Content	warn
#Sequence	Count	Obs/Exp Overall	Obs/Exp Max	Max Obs/Exp Position
TCTTC	8644275	2.84021	6.098313	7
CTTCT	8341600	2.7407615	5.800948	1
TTCTT	8638205	2.5259316	5.508451	6
CTTCA	7123240	2.3839111	7.858563	1
TCCTC	6073125	2.2421157	6.0088964	2
CACCA	5819995	2.2292037	6.371356	1
CTCCA	5841815	2.1967683	14.47825	1
CTTGG	4029470	2.178443	7.4652653	1
CCTTG	4788900	2.139478	5.2645254	1
TCTTG	5186165	2.0620277	5.079767	7
CTTGA	5011025	2.0293891	5.78376	1
CTCCT	5443115	2.0095243	10.567961	1
CTTTG	4984565	1.9818711	5.4007134	1
TCCTT	6003355	1.9724952	5.4607286	2
CTCTG	4378905	1.9563096	9.953576	1
CTGCA	4057075	1.8461872	5.7973213	1
CTCTT	5540735	1.8204942	6.85687	1
TCCAA	5305455	1.8085306	6.868004	2
CCTCA	4468135	1.6802068	5.784873	1
GTTGG	2552575	1.6699483	6.179782	1
CTCTC	4513305	1.6662513	5.5679154	1
TCCAT	4960350	1.6600641	5.876044	2
TTCAA	5441095	1.6506904	5.2096357	7
CTCAG	3472615	1.5802265	8.01824	1
TCCAG	3421740	1.5570757	5.638668	2
CTCAA	4567200	1.5568732	6.300251	1
TCCAC	4105395	1.5438013	5.091492	2
CTGGA	2732030	1.5044384	5.185298	1
GGCAG	2000375	1.4977885	5.159774	1
CCCAA	3806475	1.4579751	6.471222	1
CTGGG	1869385	1.3741912	5.1738515	1
CTCAT	4032790	1.3496406	6.172717	1
CCCAT	3427785	1.2889916	6.1239247	1
GTGGG	1447295	1.287454	5.0360565	1
CCCAG	2379610	1.2167249	6.374035	1
CCCCA	2846580	1.2027732	6.051601	1
GTCCA	2525640	1.149302	7.480023	1
GTCCT	2393640	1.0693771	6.149104	1
CTCCC	2548130	1.0570396	5.0337086	1
CTCCG	1586930	0.79662454	6.142301	1
>>END_MODULE
