# Supplementary material for: Analysis of Metabolites and Gene Expression Changes Relative to Apricot (Prunus armeniaca L.) Fruit Quality During Development and Ripening
Source: Front Plant Sci. 2020 Aug 19;11:1269. doi: 10.3389/fpls.2020.01269 (PMC7466674; doi:10.3389/fpls.2020.01269)
Supplement: Supplementary file 1 [file DataSheet_1.zip › FastQC_raw/C_S3_L002_R2_001_fastqc/fastqc_data.txt]

##FastQC	0.10.1
>>Basic Statistics	pass
#Measure	Value	
Filename	C_S3_L002_R2_001.fastq	
File type	Conventional base calls	
Encoding	Sanger / Illumina 1.9	
Total Sequences	24195543	
Filtered Sequences	0	
Sequence length	101	
%GC	45	
>>END_MODULE
>>Per base sequence quality	pass
#Base	Mean	Median	Lower Quartile	Upper Quartile	10th Percentile	90th Percentile
1	33.91153085508352	35.0	35.0	35.0	31.0	35.0
2	33.891989983444475	35.0	35.0	35.0	31.0	35.0
3	33.90455118118242	35.0	35.0	35.0	31.0	35.0
4	33.852755484760145	35.0	35.0	35.0	31.0	35.0
5	33.882337255253994	35.0	35.0	35.0	31.0	35.0
6	38.42636459946363	40.0	39.0	40.0	36.0	40.0
7	38.48364175997207	40.0	39.0	40.0	36.0	40.0
8	38.50631287754113	40.0	39.0	40.0	36.0	40.0
9	38.50256470788855	40.0	39.0	40.0	36.0	40.0
10-14	38.4785866471358	40.0	39.0	40.0	36.0	40.0
15-19	38.46333235009439	40.0	39.0	40.0	36.0	40.0
20-24	38.43708692960517	40.0	39.0	40.0	36.0	40.0
25-29	38.4428657129125	40.0	39.0	40.0	36.0	40.0
30-34	38.41923784062213	40.0	39.0	40.0	36.0	40.0
35-39	38.40053633018279	40.0	39.0	40.0	36.0	40.0
40-44	38.38486698975923	40.0	39.0	40.0	36.0	40.0
45-49	38.36937845949562	40.0	39.0	40.0	36.0	40.0
50-54	38.34533406421174	40.0	39.0	40.0	36.0	40.0
55-59	38.326764115192624	40.0	39.0	40.0	36.0	40.0
60-64	38.29548280854867	40.0	39.0	40.0	36.0	40.0
65-69	38.271831882425616	40.0	39.0	40.0	35.6	40.0
70-74	38.24126666634429	40.0	39.0	40.0	35.0	40.0
75-79	38.19846046025915	40.0	39.0	40.0	35.0	40.0
80-84	38.16997132901709	40.0	39.0	40.0	35.0	40.0
85-89	38.125584492978724	40.0	39.0	40.0	35.0	40.0
90-94	38.06634336745408	40.0	39.0	40.0	34.0	40.0
95-99	38.029080240108684	40.0	39.0	40.0	34.0	40.0
100-101	37.01354681314653	39.5	37.5	40.0	30.5	40.0
>>END_MODULE
>>Per sequence quality scores	pass
#Quality	Count
2	40271.0
3	3802.0
4	2164.0
5	1514.0
6	1502.0
7	1405.0
8	1132.0
9	1013.0
10	954.0
11	954.0
12	931.0
13	832.0
14	806.0
15	833.0
16	960.0
17	2153.0
18	7327.0
19	16925.0
20	27965.0
21	39404.0
22	52259.0
23	67162.0
24	83462.0
25	100959.0
26	120947.0
27	142057.0
28	167788.0
29	196727.0
30	230240.0
31	271179.0
32	324399.0
33	389091.0
34	480873.0
35	611895.0
36	830279.0
37	1244932.0
38	2402977.0
39	1.632547E7
>>END_MODULE
>>Per base sequence content	warn
#Base	G	A	T	C
1	29.540772815272682	20.779440956670545	10.532538107626431	39.14724812043034
2	25.64113786918421	24.32397336143501	35.24055842754959	14.794330341831188
3	18.80977591257703	27.772651109983908	30.89987609508954	22.517696882349522
4	22.56941858858724	33.64999007411493	23.850015315881134	19.930576021416694
5	26.132760327667093	35.62345277958874	21.552927786864714	16.690859105879458
6	20.566163064377115	38.28912931777498	22.810593880527748	18.334113737320163
7	20.732165008370636	20.399341256883456	38.3997066174524	20.46878711729351
8	20.390777313809448	23.775215267077947	30.528622954985536	25.305384464127066
9	21.686033147717946	23.21607859454266	31.586349153426347	23.511539104313044
10-14	23.598844656633872	28.12621914412883	26.403174122795598	21.871762076441705
15-19	23.868222102962914	27.475622739833693	26.937883612707648	21.718271544495746
20-24	23.67328870629048	27.713821003642856	27.149524416792577	21.463365873274082
25-29	23.516577036084204	27.53265637372742	27.433979415867416	21.516787174320957
30-34	23.565430144257675	27.569756277367315	27.39368481801464	21.47112876036037
35-39	23.701466879080733	27.62723163907908	27.199724104544963	21.47157737729522
40-44	23.726728721200136	27.484450177915885	27.454393100297885	21.334428000586094
45-49	23.685871491834433	27.522675149311116	27.509337532958934	21.282115825895513
50-54	23.822417115840643	27.643621765969726	27.29044846419298	21.24351265399665
55-59	23.904877075116122	27.57763351480742	27.348045538317816	21.169443871758645
60-64	23.908234200399768	27.55044861440133	27.38821376325268	21.153103421946224
65-69	24.018791547846586	27.577358691909033	27.39703068655654	21.006819073687844
70-74	24.162971171998272	27.429940889672416	27.376341345934474	21.030746592394845
75-79	24.04656250856293	27.42272806476742	27.47843782525662	21.052271601413036
80-84	24.16346513118088	27.54276622389912	27.346027061890883	20.947741583029117
85-89	24.31332898359274	27.539415126516463	27.272674704579476	20.874581185311325
90-94	24.28992543191628	27.61145563492513	27.29858266648605	20.800036266672535
95-99	24.488437544439236	27.74750820270933	27.05176717440777	20.712287078443662
100-101	24.839954374079895	27.59600982186351	26.925162733049035	20.63887307100756
>>END_MODULE
>>Per base GC content	fail
#Base	%GC
1	68.68802093570302
2	40.435468211015404
3	41.32747279492656
4	42.49999461000393
5	42.82361943354655
6	38.900276801697274
7	41.200952125664145
8	45.69616177793651
9	45.197572252030994
10-14	45.47060673307558
15-19	45.58649364745866
20-24	45.13665457956456
25-29	45.03336421040516
30-34	45.03655890461805
35-39	45.17304425637595
40-44	45.061156721786226
45-49	44.96798731772994
50-54	45.06592976983729
55-59	45.074320946874764
60-64	45.061337622345995
65-69	45.025610621534426
70-74	45.193717764393114
75-79	45.09883410997596
80-84	45.11120671420999
85-89	45.18791016890407
90-94	45.08996169858882
95-99	45.2007246228829
100-101	45.478827445087454
>>END_MODULE
>>Per sequence GC content	pass
#GC Content	Count
0	36738.0
1	19748.0
2	2515.5
3	2037.0
4	1588.0
5	1282.5
6	1062.0
7	894.0
8	843.0
9	836.5
10	811.5
11	787.5
12	791.0
13	809.5
14	812.5
15	833.0
16	925.0
17	1027.5
18	1214.0
19	1534.5
20	2100.5
21	3184.0
22	4939.0
23	7331.0
24	11041.5
25	15407.0
26	22422.0
27	31583.5
28	44055.5
29	64268.5
30	89942.0
31	121052.5
32	162972.0
33	215610.5
34	286946.5
35	365394.5
36	461942.0
37	588066.0
38	725921.5
39	885002.5
40	1062067.0
41	1226685.5
42	1349762.0
43	1453491.5
44	1525386.0
45	1548853.5
46	1533240.0
47	1465243.0
48	1357991.0
49	1223118.0
50	1070268.0
51	913361.0
52	761703.5
53	645725.5
54	546801.0
55	443665.0
56	361172.5
57	299818.0
58	252747.0
59	210130.0
60	172003.0
61	142321.5
62	118245.0
63	93294.0
64	71446.5
65	52744.5
66	36934.0
67	28054.5
68	20874.0
69	14862.5
70	10287.5
71	6491.0
72	3702.5
73	2070.0
74	1175.5
75	678.5
76	433.5
77	248.0
78	149.5
79	90.5
80	48.5
81	33.0
82	26.5
83	18.0
84	13.0
85	12.0
86	14.5
87	13.0
88	8.0
89	7.0
90	9.0
91	8.0
92	7.5
93	5.5
94	5.5
95	5.0
96	6.5
97	7.5
98	8.0
99	9.5
100	21.5
>>END_MODULE
>>Per base N content	pass
#Base	N-Count
1	0.24453677274364127
2	0.2846309338872866
3	0.2850814300799118
4	0.3173601022303984
5	0.32445645051239397
6	0.2593163542558231
7	0.27259152646419216
8	0.2035870821332673
9	0.2619656025078668
10-14	0.2363873379489768
15-19	0.2444888300295637
20-24	0.2803855238958679
25-29	0.2597891686084499
30-34	0.2662953255481805
35-39	0.24088816688263617
40-44	0.25951473790028184
45-49	0.2450707553866429
50-54	0.21906761918920356
55-59	0.22692609130532843
60-64	0.2313244220226841
65-69	0.23043086902410087
70-74	0.20280098694209922
75-79	0.20979649020482824
80-84	0.2023199066042866
85-89	0.2220251886886771
90-94	0.2429463971938964
95-99	0.2249753188014834
100-101	0.2286268177573035
>>END_MODULE
>>Sequence Length Distribution	pass
#Length	Count
101	2.4195543E7
>>END_MODULE
>>Sequence Duplication Levels	fail
#Total Duplicate Percentage	78.6147296684526
#Duplication Level	Relative count
1	100.0
2	51.9330533596838
3	34.96376811594203
4	25.732872200263504
5	19.925477602108035
6	15.604413702239789
7	12.833498023715414
8	10.628705533596838
9	8.796525032938076
10++	131.3076416337286
>>END_MODULE
>>Overrepresented sequences	warn
#Sequence	Count	Percentage	Possible Source
NNNNNNNNNNNNNNNNNNNNNNNNNNNNNNNNNNNNNNNNNNNNNNNNNN	39671	0.16395994915261872	No Hit
>>END_MODULE
>>Kmer Content	warn
#Sequence	Count	Obs/Exp Overall	Obs/Exp Max	Max Obs/Exp Position
CTCTC	6465220	3.8398414	6.613899	1
TCTCT	7251690	3.368196	5.6175904	7
GAAGA	8659560	3.0998895	8.022198	2
TCTTC	6007835	2.7904623	5.251314	7
CTTCT	5610355	2.6058443	6.5559525	1
GAGAA	6364810	2.2784312	5.376741	2
GGAAG	5352995	2.2176719	5.8715286	1
CTTCA	4795755	2.2005048	8.090999	1
CTCCA	3466180	2.0337064	5.5447054	1
CCCAA	3484660	2.0197833	5.3101916	1
CTCTG	3757055	1.9950917	5.5171666	1
TTCAA	5175205	1.8345444	5.1931143	2
CTCAA	4025505	1.8247058	6.847678	1
TCCAA	3994415	1.8106132	5.209942	7
CTTTG	4356070	1.808999	5.8235807	1
GAAAA	5678465	1.7564322	5.6207666	2
GGAAA	4715735	1.6881063	5.0888844	1
CTTGG	3498950	1.661263	5.0197473	1
CTCAG	3048015	1.5989674	5.690639	1
CTTGA	3837440	1.5743172	5.987747	1
>>END_MODULE
