# Supplementary material for: Analysis of Metabolites and Gene Expression Changes Relative to Apricot (Prunus armeniaca L.) Fruit Quality During Development and Ripening
Source: Front Plant Sci. 2020 Aug 19;11:1269. doi: 10.3389/fpls.2020.01269 (PMC7466674; doi:10.3389/fpls.2020.01269)
Supplement: Supplementary file 1 [file DataSheet_1.zip › FastQC_raw/D_S4_L001_R1_001_fastqc/fastqc_data.txt]

##FastQC	0.10.1
>>Basic Statistics	pass
#Measure	Value	
Filename	D_S4_L001_R1_001.fastq	
File type	Conventional base calls	
Encoding	Sanger / Illumina 1.9	
Total Sequences	27913080	
Filtered Sequences	0	
Sequence length	101	
%GC	44	
>>END_MODULE
>>Per base sequence quality	pass
#Base	Mean	Median	Lower Quartile	Upper Quartile	10th Percentile	90th Percentile
1	34.361034540079416	35.0	35.0	35.0	33.0	35.0
2	34.36456965694936	35.0	35.0	35.0	33.0	35.0
3	34.36937826280726	35.0	35.0	35.0	33.0	35.0
4	34.30543863307095	35.0	35.0	35.0	32.0	35.0
5	34.29745563728546	35.0	35.0	35.0	32.0	35.0
6	38.861109451196356	40.0	39.0	40.0	36.0	40.0
7	38.893988373909295	40.0	39.0	40.0	37.0	40.0
8	38.87277702783068	40.0	39.0	40.0	37.0	40.0
9	38.86950515672223	40.0	39.0	40.0	37.0	40.0
10-14	38.80112421846676	40.0	39.0	40.0	36.2	40.0
15-19	38.766573269592605	40.0	39.0	40.0	36.0	40.0
20-24	38.74955078407686	40.0	39.0	40.0	36.0	40.0
25-29	38.71719795164131	40.0	39.0	40.0	36.0	40.0
30-34	38.68915767088405	40.0	39.0	40.0	36.0	40.0
35-39	38.67040436239928	40.0	39.0	40.0	36.0	40.0
40-44	38.641450237666355	40.0	39.0	40.0	36.0	40.0
45-49	38.63791186784117	40.0	39.0	40.0	36.0	40.0
50-54	38.61811294203291	40.0	39.0	40.0	36.0	40.0
55-59	38.59773923909508	40.0	39.0	40.0	36.0	40.0
60-64	38.57660469571971	40.0	39.0	40.0	36.0	40.0
65-69	38.56011408271678	40.0	39.0	40.0	36.0	40.0
70-74	38.50739457630616	40.0	39.0	40.0	36.0	40.0
75-79	38.48135752844186	40.0	39.0	40.0	36.0	40.0
80-84	38.46622893639828	40.0	39.0	40.0	36.0	40.0
85-89	38.45077387375382	40.0	39.0	40.0	36.0	40.0
90-94	38.40156348206647	40.0	39.0	40.0	36.0	40.0
95-99	38.377553548372305	40.0	39.0	40.0	36.0	40.0
100-101	37.82654377445986	39.5	38.5	40.0	33.0	40.0
>>END_MODULE
>>Per sequence quality scores	pass
#Quality	Count
16	27.0
17	81.0
18	77.0
19	80.0
20	126.0
21	445.0
22	1994.0
23	6573.0
24	17790.0
25	38494.0
26	70282.0
27	113146.0
28	164601.0
29	223328.0
30	287095.0
31	354800.0
32	430890.0
33	518122.0
34	624113.0
35	775601.0
36	1018424.0
37	1485323.0
38	2773147.0
39	1.9008521E7
>>END_MODULE
>>Per base sequence content	fail
#Base	G	A	T	C
1	30.791413885619274	10.141282130319567	6.174242137539841	52.89306184652132
2	17.67114915301357	13.218612922687143	42.4540323031353	26.656205621163988
3	17.702646931116163	16.686076921643902	25.73071477601182	39.88056137122811
4	21.93920914496	25.906585729700915	23.42804520318073	28.726159922158356
5	22.974354675299182	31.814676130330298	25.040626115068637	20.17034307930189
6	18.337535664283557	34.741866537121666	25.9328207421037	20.987777056491076
7	14.623133670666224	25.129254815305224	41.81205370385497	18.43555781017358
8	16.692675978430184	24.317753540633998	34.06953657568423	24.920033905251586
9	16.790021022402403	22.680478112770068	36.570260250749826	23.9592406140777
10-14	19.765782206764715	29.067382746726622	27.640780594617294	23.52605445189137
15-19	20.030261946266776	27.538160448802994	27.769578872422223	24.66199873250801
20-24	20.075024521123705	27.854416579541276	27.95129443617122	24.119264463163802
25-29	20.00897318508604	27.994897253333495	27.876939335645528	24.11919022593493
30-34	20.17194192808626	27.798110007475458	27.637739918421623	24.392208146016657
35-39	20.240531021364976	27.781530443261587	27.69181948198752	24.286119053385917
40-44	20.301581605550115	27.887255960521962	27.719108901843004	24.09205353208492
45-49	20.28691927093721	27.667295049318568	27.592135761721675	24.453649918022542
50-54	20.365886327247015	27.747447901108963	27.62050080679936	24.266164964844663
55-59	20.51339517670217	27.84020782162327	27.553341487328602	24.093055514345956
60-64	20.582258410465144	27.67767400151034	27.526706706170934	24.213360881853585
65-69	20.55644246184295	27.720261943653156	27.68182899287283	24.041466601631065
70-74	20.663821894895275	27.872765325260218	27.47445375855518	23.98895902128933
75-79	20.660388903026384	27.761647564139974	27.348767549498316	24.229195983335327
80-84	20.782565847515507	27.75299598986902	27.465463252848295	23.99897490976718
85-89	20.851255273151516	27.834215649452837	27.407869481305113	23.90665959609053
90-94	20.933308395979928	27.81307368983631	27.218962406710457	24.034655507473303
95-99	21.06744541406117	27.71145817474104	27.32760726303789	23.8934891481599
100-101	21.225675104834473	28.061688014031404	27.153415171734927	23.559221709399193
>>END_MODULE
>>Per base GC content	fail
#Base	%GC
1	83.6844757321406
2	44.32735477417755
3	57.58320830234428
4	50.66536906711836
5	43.14469775460107
6	39.32531272077463
7	33.058691480839805
8	41.61270988368177
9	40.7492616364801
10-14	43.29183665865609
15-19	44.69226067877479
20-24	44.1942889842875
25-29	44.12816341102097
30-34	44.56415007410292
35-39	44.5266500747509
40-44	44.39363513763504
45-49	44.74056918895975
50-54	44.63205129209168
55-59	44.606450691048124
60-64	44.795619292318726
65-69	44.59790906347401
70-74	44.652780916184604
75-79	44.88958488636171
80-84	44.781540757282684
85-89	44.75791486924205
90-94	44.96796390345323
95-99	44.96093456222107
100-101	44.78489681423367
>>END_MODULE
>>Per sequence GC content	pass
#GC Content	Count
0	4.0
1	2.5
2	2.5
3	3.0
4	2.5
5	5.0
6	4.5
7	6.0
8	13.5
9	20.0
10	25.5
11	40.0
12	87.5
13	134.0
14	182.0
15	285.0
16	397.5
17	640.5
18	1090.5
19	1739.0
20	2569.5
21	4060.0
22	6919.0
23	11110.0
24	16413.5
25	23618.0
26	36664.0
27	55189.0
28	80139.5
29	108213.0
30	145881.0
31	202632.0
32	268767.0
33	335246.5
34	413099.0
35	495848.5
36	593381.5
37	729913.5
38	865037.0
39	995051.0
40	1163140.0
41	1338671.5
42	1482940.0
43	1615799.0
44	1700052.0
45	1716410.5
46	1694223.5
47	1633232.5
48	1520633.5
49	1385876.0
50	1233782.5
51	1055648.5
52	878892.0
53	732152.0
54	610089.5
55	498283.0
56	410802.5
57	340823.0
58	297309.0
59	262829.5
60	209557.5
61	167363.5
62	141066.5
63	113334.0
64	91474.0
65	66374.5
66	45216.5
67	33471.5
68	24691.5
69	18354.5
70	12877.5
71	8689.0
72	5989.0
73	3985.0
74	2258.5
75	984.5
76	592.5
77	332.5
78	175.0
79	112.0
80	70.5
81	50.5
82	23.5
83	4.0
84	1.5
85	0.0
86	0.5
87	1.5
88	1.0
89	0.0
90	0.0
91	0.0
92	0.0
93	0.0
94	0.5
95	0.5
96	0.0
97	0.0
98	0.5
99	0.5
100	0.0
>>END_MODULE
>>Per base N content	pass
#Base	N-Count
1	0.1290541925147637
2	0.0
3	0.0
4	0.0
5	0.0
6	0.0
7	0.0
8	0.0
9	0.0
10-14	0.0
15-19	1.5046709284679441E-5
20-24	0.002934824820478428
25-29	0.002089343060672631
30-34	5.166036854406609E-4
35-39	0.0027650119585513316
40-44	0.0021796233163807075
45-49	0.0032035160577048465
50-54	6.885660772655687E-4
55-59	7.860114326330164E-4
60-64	5.266348249637803E-4
65-69	0.0020535175623757752
70-74	0.006139773898115149
75-79	0.005317936967185277
80-84	0.007778432190213334
85-89	0.0021402152682541663
90-94	0.0035925809692087004
95-99	0.0029978776974808946
100-101	9.565408045260501E-4
>>END_MODULE
>>Sequence Length Distribution	pass
#Length	Count
101	2.791308E7
>>END_MODULE
>>Sequence Duplication Levels	fail
#Total Duplicate Percentage	80.49973427582601
#Duplication Level	Relative count
1	100.0
2	46.58335549056102
3	31.523087831250553
4	23.776921031640523
5	18.96880262341576
6	15.366037401400337
7	13.89922892847647
8	11.6968004963219
9	10.072675706815563
10++	171.25764424355225
>>END_MODULE
>>Overrepresented sequences	pass
>>END_MODULE
>>Kmer Content	warn
#Sequence	Count	Obs/Exp Overall	Obs/Exp Max	Max Obs/Exp Position
TCTTC	9863285	2.852516	6.322021	7
CTTCT	9532615	2.7568843	5.6564326	1
TTCTT	9894665	2.5313525	5.710668	6
CTTCA	8079645	2.3627717	7.6283097	1
CTTGG	4731340	2.2348816	7.472308	1
CACCA	6659840	2.2262366	6.3755045	1
TCCTC	6707290	2.1928484	5.5618024	2
CTCCA	6532620	2.1595929	13.955834	1
CCTTG	5453350	2.1430352	5.097242	1
TCTTG	6058225	2.10599	5.2462015	7
CTTGA	5801175	2.0391536	5.846616	1
CTCTG	5070125	1.992437	9.57529	1
CTTTG	5715560	1.9868711	5.4083357	1
TCCTT	6753690	1.9532042	5.1958194	2
CTCCT	5960165	1.9485871	9.97223	1
CTGCA	4722460	1.8765374	5.776608	1
CTCTT	6363020	1.8402203	6.7694645	1
TCCAA	6073735	1.7960083	6.4839416	2
GTTGG	2949410	1.6745956	5.90694	1
TTCAA	6357245	1.6629012	5.268605	7
TCCAT	5671180	1.6584523	5.673758	2
CCTCA	5006330	1.6550226	5.6198306	1
CTCTC	5018550	1.64074	5.2624955	1
CTCAG	4022425	1.5983685	7.8289747	1
TCCAC	4655260	1.5389643	5.01006	2
CTCAA	5192405	1.5353984	6.201008	1
TCCAG	3834610	1.5237375	5.324707	2
GGCAG	2327600	1.5106403	5.3472443	1
CTGGA	3086875	1.47439	5.339284	1
CCCAA	4353400	1.4552449	6.7179856	1
CTGGG	2170335	1.3930175	5.4973125	1
CTCAT	4604040	1.346383	6.0202055	1
CCCAT	3918665	1.2954559	6.045693	1
GCCAG	2231870	1.2050838	5.0165	1
CCCCA	3217250	1.2023319	5.8906264	1
CCCAG	2673470	1.2009343	6.5238957	1
GTCCA	2894510	1.1501751	7.280235	1
CTCCC	2877410	1.063453	5.0682573	1
GTCCT	2692495	1.0580857	5.841039	1
CTCGG	1523775	0.8136661	5.1594486	1
CTCCG	1779990	0.7907487	5.97664	1
>>END_MODULE
