# Supplementary material for: Analysis of Metabolites and Gene Expression Changes Relative to Apricot (Prunus armeniaca L.) Fruit Quality During Development and Ripening
Source: Front Plant Sci. 2020 Aug 19;11:1269. doi: 10.3389/fpls.2020.01269 (PMC7466674; doi:10.3389/fpls.2020.01269)
Supplement: Supplementary file 2 [file DataSheet_2.zip]

Archive with 445 entries (372 files):
- FastQC_optimized/
- FastQC_optimized/A_S1_L001_R1_001_forward_paired_fastqc/
- FastQC_optimized/A_S1_L001_R1_001_forward_paired_fastqc/fastqc_data.txt
- FastQC_optimized/A_S1_L001_R1_001_forward_paired_fastqc/fastqc_report.html
- FastQC_optimized/A_S1_L001_R1_001_forward_paired_fastqc/Icons/
- FastQC_optimized/A_S1_L001_R1_001_forward_paired_fastqc/Icons/error.png
- FastQC_optimized/A_S1_L001_R1_001_forward_paired_fastqc/Icons/fastqc_icon.png
- FastQC_optimized/A_S1_L001_R1_001_forward_paired_fastqc/Icons/tick.png
- FastQC_optimized/A_S1_L001_R1_001_forward_paired_fastqc/Icons/warning.png
- FastQC_optimized/A_S1_L001_R1_001_forward_paired_fastqc/Images/
- FastQC_optimized/A_S1_L001_R1_001_forward_paired_fastqc/Images/duplication_levels.png
- FastQC_optimized/A_S1_L001_R1_001_forward_paired_fastqc/Images/per_base_gc_content.png
- FastQC_optimized/A_S1_L001_R1_001_forward_paired_fastqc/Images/per_base_n_content.png
- FastQC_optimized/A_S1_L001_R1_001_forward_paired_fastqc/Images/per_base_quality.png
- FastQC_optimized/A_S1_L001_R1_001_forward_paired_fastqc/Images/per_base_sequence_content.png
- FastQC_optimized/A_S1_L001_R1_001_forward_paired_fastqc/Images/per_sequence_gc_content.png
- FastQC_optimized/A_S1_L001_R1_001_forward_paired_fastqc/Images/per_sequence_quality.png
- FastQC_optimized/A_S1_L001_R1_001_forward_paired_fastqc/Images/sequence_length_distribution.png
- FastQC_optimized/A_S1_L001_R1_001_forward_paired_fastqc/summary.txt
- FastQC_optimized/A_S1_L001_R2_001_reverse_paired_fastqc/
- FastQC_optimized/A_S1_L001_R2_001_reverse_paired_fastqc/fastqc_data.txt
- FastQC_optimized/A_S1_L001_R2_001_reverse_paired_fastqc/fastqc_report.html
- FastQC_optimized/A_S1_L001_R2_001_reverse_paired_fastqc/Icons/
- FastQC_optimized/A_S1_L001_R2_001_reverse_paired_fastqc/Icons/error.png
- FastQC_optimized/A_S1_L001_R2_001_reverse_paired_fastqc/Icons/fastqc_icon.png
- FastQC_optimized/A_S1_L001_R2_001_reverse_paired_fastqc/Icons/tick.png
- FastQC_optimized/A_S1_L001_R2_001_reverse_paired_fastqc/Icons/warning.png
- FastQC_optimized/A_S1_L001_R2_001_reverse_paired_fastqc/Images/
- FastQC_optimized/A_S1_L001_R2_001_reverse_paired_fastqc/Images/duplication_levels.png
- FastQC_optimized/A_S1_L001_R2_001_reverse_paired_fastqc/Images/kmer_profiles.png
- FastQC_optimized/A_S1_L001_R2_001_reverse_paired_fastqc/Images/per_base_gc_content.png
- FastQC_optimized/A_S1_L001_R2_001_reverse_paired_fastqc/Images/per_base_n_content.png
- FastQC_optimized/A_S1_L001_R2_001_reverse_paired_fastqc/Images/per_base_quality.png
- FastQC_optimized/A_S1_L001_R2_001_reverse_paired_fastqc/Images/per_base_sequence_content.png
- FastQC_optimized/A_S1_L001_R2_001_reverse_paired_fastqc/Images/per_sequence_gc_content.png
- FastQC_optimized/A_S1_L001_R2_001_reverse_paired_fastqc/Images/per_sequence_quality.png
- FastQC_optimized/A_S1_L001_R2_001_reverse_paired_fastqc/Images/sequence_length_distribution.png
- FastQC_optimized/A_S1_L001_R2_001_reverse_paired_fastqc/summary.txt
- FastQC_optimized/A_S1_L002_R1_001_forward_paired_fastqc/
- FastQC_optimized/A_S1_L002_R1_001_forward_paired_fastqc/fastqc_data.txt
- FastQC_optimized/A_S1_L002_R1_001_forward_paired_fastqc/fastqc_report.html
- FastQC_optimized/A_S1_L002_R1_001_forward_paired_fastqc/Icons/
- FastQC_optimized/A_S1_L002_R1_001_forward_paired_fastqc/Icons/error.png
- FastQC_optimized/A_S1_L002_R1_001_forward_paired_fastqc/Icons/fastqc_icon.png
- FastQC_optimized/A_S1_L002_R1_001_forward_paired_fastqc/Icons/tick.png
- FastQC_optimized/A_S1_L002_R1_001_forward_paired_fastqc/Icons/warning.png
- FastQC_optimized/A_S1_L002_R1_001_forward_paired_fastqc/Images/
- FastQC_optimized/A_S1_L002_R1_001_forward_paired_fastqc/Images/duplication_levels.png
- FastQC_optimized/A_S1_L002_R1_001_forward_paired_fastqc/Images/per_base_gc_content.png
- FastQC_optimized/A_S1_L002_R1_001_forward_paired_fastqc/Images/per_base_n_content.png
- FastQC_optimized/A_S1_L002_R1_001_forward_paired_fastqc/Images/per_base_quality.png
- FastQC_optimized/A_S1_L002_R1_001_forward_paired_fastqc/Images/per_base_sequence_content.png
- FastQC_optimized/A_S1_L002_R1_001_forward_paired_fastqc/Images/per_sequence_gc_content.png
- FastQC_optimized/A_S1_L002_R1_001_forward_paired_fastqc/Images/per_sequence_quality.png
- FastQC_optimized/A_S1_L002_R1_001_forward_paired_fastqc/Images/sequence_length_distribution.png
- FastQC_optimized/A_S1_L002_R1_001_forward_paired_fastqc/summary.txt
- FastQC_optimized/A_S1_L002_R2_001_reverse_paired_fastqc/
- FastQC_optimized/A_S1_L002_R2_001_reverse_paired_fastqc/fastqc_data.txt
- FastQC_optimized/A_S1_L002_R2_001_reverse_paired_fastqc/fastqc_report.html
- FastQC_optimized/A_S1_L002_R2_001_reverse_paired_fastqc/Icons/
- FastQC_optimized/A_S1_L002_R2_001_reverse_paired_fastqc/Icons/error.png
- FastQC_optimized/A_S1_L002_R2_001_reverse_paired_fastqc/Icons/fastqc_icon.png
- FastQC_optimized/A_S1_L002_R2_001_reverse_paired_fastqc/Icons/tick.png
- FastQC_optimized/A_S1_L002_R2_001_reverse_paired_fastqc/Icons/warning.png
- FastQC_optimized/A_S1_L002_R2_001_reverse_paired_fastqc/Images/
- FastQC_optimized/A_S1_L002_R2_001_reverse_paired_fastqc/Images/duplication_levels.png
- FastQC_optimized/A_S1_L002_R2_001_reverse_paired_fastqc/Images/kmer_profiles.png
- FastQC_optimized/A_S1_L002_R2_001_reverse_paired_fastqc/Images/per_base_gc_content.png
- FastQC_optimized/A_S1_L002_R2_001_reverse_paired_fastqc/Images/per_base_n_content.png
- FastQC_optimized/A_S1_L002_R2_001_reverse_paired_fastqc/Images/per_base_quality.png
- FastQC_optimized/A_S1_L002_R2_001_reverse_paired_fastqc/Images/per_base_sequence_content.png
- FastQC_optimized/A_S1_L002_R2_001_reverse_paired_fastqc/Images/per_sequence_gc_content.png
- FastQC_optimized/A_S1_L002_R2_001_reverse_paired_fastqc/Images/per_sequence_quality.png
- FastQC_optimized/A_S1_L002_R2_001_reverse_paired_fastqc/Images/sequence_length_distribution.png
- FastQC_optimized/A_S1_L002_R2_001_reverse_paired_fastqc/summary.txt
- FastQC_optimized/B_S2_L001_R1_001_forward_paired_fastqc/
- FastQC_optimized/B_S2_L001_R1_001_forward_paired_fastqc/fastqc_data.txt
- FastQC_optimized/B_S2_L001_R1_001_forward_paired_fastqc/fastqc_report.html
- FastQC_optimized/B_S2_L001_R1_001_forward_paired_fastqc/Icons/
- FastQC_optimized/B_S2_L001_R1_001_forward_paired_fastqc/Icons/error.png
- FastQC_optimized/B_S2_L001_R1_001_forward_paired_fastqc/Icons/fastqc_icon.png
- FastQC_optimized/B_S2_L001_R1_001_forward_paired_fastqc/Icons/tick.png
- FastQC_optimized/B_S2_L001_R1_001_forward_paired_fastqc/Icons/warning.png
- FastQC_optimized/B_S2_L001_R1_001_forward_paired_fastqc/Images/
- FastQC_optimized/B_S2_L001_R1_001_forward_paired_fastqc/Images/duplication_levels.png
- FastQC_optimized/B_S2_L001_R1_001_forward_paired_fastqc/Images/per_base_gc_content.png
- FastQC_optimized/B_S2_L001_R1_001_forward_paired_fastqc/Images/per_base_n_content.png
- FastQC_optimized/B_S2_L001_R1_001_forward_paired_fastqc/Images/per_base_quality.png
- FastQC_optimized/B_S2_L001_R1_001_forward_paired_fastqc/Images/per_base_sequence_content.png
- FastQC_optimized/B_S2_L001_R1_001_forward_paired_fastqc/Images/per_sequence_gc_content.png
- FastQC_optimized/B_S2_L001_R1_001_forward_paired_fastqc/Images/per_sequence_quality.png
- FastQC_optimized/B_S2_L001_R1_001_forward_paired_fastqc/Images/sequence_length_distribution.png
- FastQC_optimized/B_S2_L001_R1_001_forward_paired_fastqc/summary.txt
- FastQC_optimized/B_S2_L001_R2_001_reverse_paired_fastqc/
- FastQC_optimized/B_S2_L001_R2_001_reverse_paired_fastqc/fastqc_data.txt
- FastQC_optimized/B_S2_L001_R2_001_reverse_paired_fastqc/fastqc_report.html
- FastQC_optimized/B_S2_L001_R2_001_reverse_paired_fastqc/Icons/
- FastQC_optimized/B_S2_L001_R2_001_reverse_paired_fastqc/Icons/error.png
- FastQC_optimized/B_S2_L001_R2_001_reverse_paired_fastqc/Icons/fastqc_icon.png
- FastQC_optimized/B_S2_L001_R2_001_reverse_paired_fastqc/Icons/tick.png
- FastQC_optimized/B_S2_L001_R2_001_reverse_paired_fastqc/Icons/warning.png
- FastQC_optimized/B_S2_L001_R2_001_reverse_paired_fastqc/Images/
- FastQC_optimized/B_S2_L001_R2_001_reverse_paired_fastqc/Images/duplication_levels.png
- FastQC_optimized/B_S2_L001_R2_001_reverse_paired_fastqc/Images/kmer_profiles.png
- FastQC_optimized/B_S2_L001_R2_001_reverse_paired_fastqc/Images/per_base_gc_content.png
- FastQC_optimized/B_S2_L001_R2_001_reverse_paired_fastqc/Images/per_base_n_content.png
- FastQC_optimized/B_S2_L001_R2_001_reverse_paired_fastqc/Images/per_base_quality.png
- FastQC_optimized/B_S2_L001_R2_001_reverse_paired_fastqc/Images/per_base_sequence_content.png
- FastQC_optimized/B_S2_L001_R2_001_reverse_paired_fastqc/Images/per_sequence_gc_content.png
- FastQC_optimized/B_S2_L001_R2_001_reverse_paired_fastqc/Images/per_sequence_quality.png
- FastQC_optimized/B_S2_L001_R2_001_reverse_paired_fastqc/Images/sequence_length_distribution.png
- FastQC_optimized/B_S2_L001_R2_001_reverse_paired_fastqc/summary.txt
- FastQC_optimized/B_S2_L002_R1_001_forward_paired_fastqc/
- FastQC_optimized/B_S2_L002_R1_001_forward_paired_fastqc/fastqc_data.txt
- FastQC_optimized/B_S2_L002_R1_001_forward_paired_fastqc/fastqc_report.html
- FastQC_optimized/B_S2_L002_R1_001_forward_paired_fastqc/Icons/
- FastQC_optimized/B_S2_L002_R1_001_forward_paired_fastqc/Icons/error.png
- FastQC_optimized/B_S2_L002_R1_001_forward_paired_fastqc/Icons/fastqc_icon.png
- FastQC_optimized/B_S2_L002_R1_001_forward_paired_fastqc/Icons/tick.png
- FastQC_optimized/B_S2_L002_R1_001_forward_paired_fastqc/Icons/warning.png
- FastQC_optimized/B_S2_L002_R1_001_forward_paired_fastqc/Images/
- FastQC_optimized/B_S2_L002_R1_001_forward_paired_fastqc/Images/duplication_levels.png
- FastQC_optimized/B_S2_L002_R1_001_forward_paired_fastqc/Images/per_base_gc_content.png
- FastQC_optimized/B_S2_L002_R1_001_forward_paired_fastqc/Images/per_base_n_content.png
- FastQC_optimized/B_S2_L002_R1_001_forward_paired_fastqc/Images/per_base_quality.png
- FastQC_optimized/B_S2_L002_R1_001_forward_paired_fastqc/Images/per_base_sequence_content.png
- FastQC_optimized/B_S2_L002_R1_001_forward_paired_fastqc/Images/per_sequence_gc_content.png
- FastQC_optimized/B_S2_L002_R1_001_forward_paired_fastqc/Images/per_sequence_quality.png
- FastQC_optimized/B_S2_L002_R1_001_forward_paired_fastqc/Images/sequence_length_distribution.png
- FastQC_optimized/B_S2_L002_R1_001_forward_paired_fastqc/summary.txt
- FastQC_optimized/B_S2_L002_R2_001_reverse_paired_fastqc/
- FastQC_optimized/B_S2_L002_R2_001_reverse_paired_fastqc/fastqc_data.txt
- FastQC_optimized/B_S2_L002_R2_001_reverse_paired_fastqc/fastqc_report.html
- FastQC_optimized/B_S2_L002_R2_001_reverse_paired_fastqc/Icons/
- FastQC_optimized/B_S2_L002_R2_001_reverse_paired_fastqc/Icons/error.png
- FastQC_optimized/B_S2_L002_R2_001_reverse_paired_fastqc/Icons/fastqc_icon.png
- FastQC_optimized/B_S2_L002_R2_001_reverse_paired_fastqc/Icons/tick.png
- FastQC_optimized/B_S2_L002_R2_001_reverse_paired_fastqc/Icons/warning.png
- FastQC_optimized/B_S2_L002_R2_001_reverse_paired_fastqc/Images/
- FastQC_optimized/B_S2_L002_R2_001_reverse_paired_fastqc/Images/duplication_levels.png
- FastQC_optimized/B_S2_L002_R2_001_reverse_paired_fastqc/Images/kmer_profiles.png
- FastQC_optimized/B_S2_L002_R2_001_reverse_paired_fastqc/Images/per_base_gc_content.png
- FastQC_optimized/B_S2_L002_R2_001_reverse_paired_fastqc/Images/per_base_n_content.png
- FastQC_optimized/B_S2_L002_R2_001_reverse_paired_fastqc/Images/per_base_quality.png
- FastQC_optimized/B_S2_L002_R2_001_reverse_paired_fastqc/Images/per_base_sequence_content.png
- FastQC_optimized/B_S2_L002_R2_001_reverse_paired_fastqc/Images/per_sequence_gc_content.png
- FastQC_optimized/B_S2_L002_R2_001_reverse_paired_fastqc/Images/per_sequence_quality.png
- FastQC_optimized/B_S2_L002_R2_001_reverse_paired_fastqc/Images/sequence_length_distribution.png
- FastQC_optimized/B_S2_L002_R2_001_reverse_paired_fastqc/summary.txt
- FastQC_optimized/C_S3_L001_R1_001_forward_paired_fastqc/
- FastQC_optimized/C_S3_L001_R1_001_forward_paired_fastqc/fastqc_data.txt
- FastQC_optimized/C_S3_L001_R1_001_forward_paired_fastqc/fastqc_report.html
- FastQC_optimized/C_S3_L001_R1_001_forward_paired_fastqc/Icons/
- FastQC_optimized/C_S3_L001_R1_001_forward_paired_fastqc/Icons/error.png
- FastQC_optimized/C_S3_L001_R1_001_forward_paired_fastqc/Icons/fastqc_icon.png
- FastQC_optimized/C_S3_L001_R1_001_forward_paired_fastqc/Icons/tick.png
- FastQC_optimized/C_S3_L001_R1_001_forward_paired_fastqc/Icons/warning.png
- FastQC_optimized/C_S3_L001_R1_001_forward_paired_fastqc/Images/
- FastQC_optimized/C_S3_L001_R1_001_forward_paired_fastqc/Images/duplication_levels.png
- FastQC_optimized/C_S3_L001_R1_001_forward_paired_fastqc/Images/per_base_gc_content.png
- FastQC_optimized/C_S3_L001_R1_001_forward_paired_fastqc/Images/per_base_n_content.png
- FastQC_optimized/C_S3_L001_R1_001_forward_paired_fastqc/Images/per_base_quality.png
- FastQC_optimized/C_S3_L001_R1_001_forward_paired_fastqc/Images/per_base_sequence_content.png
- FastQC_optimized/C_S3_L001_R1_001_forward_paired_fastqc/Images/per_sequence_gc_content.png
- FastQC_optimized/C_S3_L001_R1_001_forward_paired_fastqc/Images/per_sequence_quality.png
- FastQC_optimized/C_S3_L001_R1_001_forward_paired_fastqc/Images/sequence_length_distribution.png
- FastQC_optimized/C_S3_L001_R1_001_forward_paired_fastqc/summary.txt
- FastQC_optimized/C_S3_L001_R2_001_reverse_paired_fastqc/
- FastQC_optimized/C_S3_L001_R2_001_reverse_paired_fastqc/fastqc_data.txt
- FastQC_optimized/C_S3_L001_R2_001_reverse_paired_fastqc/fastqc_report.html
- FastQC_optimized/C_S3_L001_R2_001_reverse_paired_fastqc/Icons/
- FastQC_optimized/C_S3_L001_R2_001_reverse_paired_fastqc/Icons/error.png
- FastQC_optimized/C_S3_L001_R2_001_reverse_paired_fastqc/Icons/fastqc_icon.png
- FastQC_optimized/C_S3_L001_R2_001_reverse_paired_fastqc/Icons/tick.png
- FastQC_optimized/C_S3_L001_R2_001_reverse_paired_fastqc/Icons/warning.png
- FastQC_optimized/C_S3_L001_R2_001_reverse_paired_fastqc/Images/
- FastQC_optimized/C_S3_L001_R2_001_reverse_paired_fastqc/Images/duplication_levels.png
- FastQC_optimized/C_S3_L001_R2_001_reverse_paired_fastqc/Images/kmer_profiles.png
- FastQC_optimized/C_S3_L001_R2_001_reverse_paired_fastqc/Images/per_base_gc_content.png
- FastQC_optimized/C_S3_L001_R2_001_reverse_paired_fastqc/Images/per_base_n_content.png
- FastQC_optimized/C_S3_L001_R2_001_reverse_paired_fastqc/Images/per_base_quality.png
- FastQC_optimized/C_S3_L001_R2_001_reverse_paired_fastqc/Images/per_base_sequence_content.png
- FastQC_optimized/C_S3_L001_R2_001_reverse_paired_fastqc/Images/per_sequence_gc_content.png
- FastQC_optimized/C_S3_L001_R2_001_reverse_paired_fastqc/Images/per_sequence_quality.png
- FastQC_optimized/C_S3_L001_R2_001_reverse_paired_fastqc/Images/sequence_length_distribution.png
- FastQC_optimized/C_S3_L001_R2_001_reverse_paired_fastqc/summary.txt
- FastQC_optimized/C_S3_L002_R1_001_forward_paired_fastqc/
- FastQC_optimized/C_S3_L002_R1_001_forward_paired_fastqc/fastqc_data.txt
- FastQC_optimized/C_S3_L002_R1_001_forward_paired_fastqc/fastqc_report.html
- FastQC_optimized/C_S3_L002_R1_001_forward_paired_fastqc/Icons/
- FastQC_optimized/C_S3_L002_R1_001_forward_paired_fastqc/Icons/error.png
- FastQC_optimized/C_S3_L002_R1_001_forward_paired_fastqc/Icons/fastqc_icon.png
- FastQC_optimized/C_S3_L002_R1_001_forward_paired_fastqc/Icons/tick.png
- FastQC_optimized/C_S3_L002_R1_001_forward_paired_fastqc/Icons/warning.png
- FastQC_optimized/C_S3_L002_R1_001_forward_paired_fastqc/Images/
- FastQC_optimized/C_S3_L002_R1_001_forward_paired_fastqc/Images/duplication_levels.png
- FastQC_optimized/C_S3_L002_R1_001_forward_paired_fastqc/Images/per_base_gc_content.png
- FastQC_optimized/C_S3_L002_R1_001_forward_paired_fastqc/Images/per_base_n_content.png
- FastQC_optimized/C_S3_L002_R1_001_forward_paired_fastqc/Images/per_base_quality.png
- FastQC_optimized/C_S3_L002_R1_001_forward_paired_fastqc/Images/per_base_sequence_content.png
- FastQC_optimized/C_S3_L002_R1_001_forward_paired_fastqc/Images/per_sequence_gc_content.png
- FastQC_optimized/C_S3_L002_R1_001_forward_paired_fastqc/Images/per_sequence_quality.png
- FastQC_optimized/C_S3_L002_R1_001_forward_paired_fastqc/Images/sequence_length_distribution.png
- FastQC_optimized/C_S3_L002_R1_001_forward_paired_fastqc/summary.txt
- FastQC_optimized/C_S3_L002_R2_001_reverse_paired_fastqc/
- FastQC_optimized/C_S3_L002_R2_001_reverse_paired_fastqc/fastqc_data.txt
- FastQC_optimized/C_S3_L002_R2_001_reverse_paired_fastqc/fastqc_report.html
- FastQC_optimized/C_S3_L002_R2_001_reverse_paired_fastqc/Icons/
- FastQC_optimized/C_S3_L002_R2_001_reverse_paired_fastqc/Icons/error.png
- FastQC_optimized/C_S3_L002_R2_001_reverse_paired_fastqc/Icons/fastqc_icon.png
- FastQC_optimized/C_S3_L002_R2_001_reverse_paired_fastqc/Icons/tick.png
- FastQC_optimized/C_S3_L002_R2_001_reverse_paired_fastqc/Icons/warning.png
- FastQC_optimized/C_S3_L002_R2_001_reverse_paired_fastqc/Images/
- FastQC_optimized/C_S3_L002_R2_001_reverse_paired_fastqc/Images/duplication_levels.png
- FastQC_optimized/C_S3_L002_R2_001_reverse_paired_fastqc/Images/kmer_profiles.png
- FastQC_optimized/C_S3_L002_R2_001_reverse_paired_fastqc/Images/per_base_gc_content.png
- FastQC_optimized/C_S3_L002_R2_001_reverse_paired_fastqc/Images/per_base_n_content.png
- FastQC_optimized/C_S3_L002_R2_001_reverse_paired_fastqc/Images/per_base_quality.png
- FastQC_optimized/C_S3_L002_R2_001_reverse_paired_fastqc/Images/per_base_sequence_content.png
- FastQC_optimized/C_S3_L002_R2_001_reverse_paired_fastqc/Images/per_sequence_gc_content.png
- FastQC_optimized/C_S3_L002_R2_001_reverse_paired_fastqc/Images/per_sequence_quality.png
- FastQC_optimized/C_S3_L002_R2_001_reverse_paired_fastqc/Images/sequence_length_distribution.png
- FastQC_optimized/C_S3_L002_R2_001_reverse_paired_fastqc/summary.txt
- FastQC_optimized/D_S4_L001_R1_001_forward_paired_fastqc/
- FastQC_optimized/D_S4_L001_R1_001_forward_paired_fastqc/fastqc_data.txt
- FastQC_optimized/D_S4_L001_R1_001_forward_paired_fastqc/fastqc_report.html
- FastQC_optimized/D_S4_L001_R1_001_forward_paired_fastqc/Icons/
- FastQC_optimized/D_S4_L001_R1_001_forward_paired_fastqc/Icons/error.png
- FastQC_optimized/D_S4_L001_R1_001_forward_paired_fastqc/Icons/fastqc_icon.png
- FastQC_optimized/D_S4_L001_R1_001_forward_paired_fastqc/Icons/tick.png
- FastQC_optimized/D_S4_L001_R1_001_forward_paired_fastqc/Icons/warning.png
- FastQC_optimized/D_S4_L001_R1_001_forward_paired_fastqc/Images/
- FastQC_optimized/D_S4_L001_R1_001_forward_paired_fastqc/Images/duplication_levels.png
- FastQC_optimized/D_S4_L001_R1_001_forward_paired_fastqc/Images/per_base_gc_content.png
- FastQC_optimized/D_S4_L001_R1_001_forward_paired_fastqc/Images/per_base_n_content.png
- FastQC_optimized/D_S4_L001_R1_001_forward_paired_fastqc/Images/per_base_quality.png
- FastQC_optimized/D_S4_L001_R1_001_forward_paired_fastqc/Images/per_base_sequence_content.png
- FastQC_optimized/D_S4_L001_R1_001_forward_paired_fastqc/Images/per_sequence_gc_content.png
- FastQC_optimized/D_S4_L001_R1_001_forward_paired_fastqc/Images/per_sequence_quality.png
- FastQC_optimized/D_S4_L001_R1_001_forward_paired_fastqc/Images/sequence_length_distribution.png
- FastQC_optimized/D_S4_L001_R1_001_forward_paired_fastqc/summary.txt
- FastQC_optimized/D_S4_L001_R2_001_reverse_paired_fastqc/
- FastQC_optimized/D_S4_L001_R2_001_reverse_paired_fastqc/fastqc_data.txt
- FastQC_optimized/D_S4_L001_R2_001_reverse_paired_fastqc/fastqc_report.html
- FastQC_optimized/D_S4_L001_R2_001_reverse_paired_fastqc/Icons/
- FastQC_optimized/D_S4_L001_R2_001_reverse_paired_fastqc/Icons/error.png
- FastQC_optimized/D_S4_L001_R2_001_reverse_paired_fastqc/Icons/fastqc_icon.png
- FastQC_optimized/D_S4_L001_R2_001_reverse_paired_fastqc/Icons/tick.png
- FastQC_optimized/D_S4_L001_R2_001_reverse_paired_fastqc/Icons/warning.png
- FastQC_optimized/D_S4_L001_R2_001_reverse_paired_fastqc/Images/
- FastQC_optimized/D_S4_L001_R2_001_reverse_paired_fastqc/Images/duplication_levels.png
- FastQC_optimized/D_S4_L001_R2_001_reverse_paired_fastqc/Images/kmer_profiles.png
- FastQC_optimized/D_S4_L001_R2_001_reverse_paired_fastqc/Images/per_base_gc_content.png
- FastQC_optimized/D_S4_L001_R2_001_reverse_paired_fastqc/Images/per_base_n_content.png
- FastQC_optimized/D_S4_L001_R2_001_reverse_paired_fastqc/Images/per_base_quality.png
- FastQC_optimized/D_S4_L001_R2_001_reverse_paired_fastqc/Images/per_base_sequence_content.png
- FastQC_optimized/D_S4_L001_R2_001_reverse_paired_fastqc/Images/per_sequence_gc_content.png
- FastQC_optimized/D_S4_L001_R2_001_reverse_paired_fastqc/Images/per_sequence_quality.png
- FastQC_optimized/D_S4_L001_R2_001_reverse_paired_fastqc/Images/sequence_length_distribution.png
- FastQC_optimized/D_S4_L001_R2_001_reverse_paired_fastqc/summary.txt
- FastQC_optimized/D_S4_L002_R1_001_forward_paired_fastqc/
- FastQC_optimized/D_S4_L002_R1_001_forward_paired_fastqc/fastqc_data.txt
- FastQC_optimized/D_S4_L002_R1_001_forward_paired_fastqc/fastqc_report.html
- FastQC_optimized/D_S4_L002_R1_001_forward_paired_fastqc/Icons/
- FastQC_optimized/D_S4_L002_R1_001_forward_paired_fastqc/Icons/error.png
- FastQC_optimized/D_S4_L002_R1_001_forward_paired_fastqc/Icons/fastqc_icon.png
- FastQC_optimized/D_S4_L002_R1_001_forward_paired_fastqc/Icons/tick.png
- FastQC_optimized/D_S4_L002_R1_001_forward_paired_fastqc/Icons/warning.png
- FastQC_optimized/D_S4_L002_R1_001_forward_paired_fastqc/Images/
- FastQC_optimized/D_S4_L002_R1_001_forward_paired_fastqc/Images/duplication_levels.png
- FastQC_optimized/D_S4_L002_R1_001_forward_paired_fastqc/Images/per_base_gc_content.png
- FastQC_optimized/D_S4_L002_R1_001_forward_paired_fastqc/Images/per_base_n_content.png
- FastQC_optimized/D_S4_L002_R1_001_forward_paired_fastqc/Images/per_base_quality.png
- FastQC_optimized/D_S4_L002_R1_001_forward_paired_fastqc/Images/per_base_sequence_content.png
- FastQC_optimized/D_S4_L002_R1_001_forward_paired_fastqc/Images/per_sequence_gc_content.png
- FastQC_optimized/D_S4_L002_R1_001_forward_paired_fastqc/Images/per_sequence_quality.png
- FastQC_optimized/D_S4_L002_R1_001_forward_paired_fastqc/Images/sequence_length_distribution.png
- FastQC_optimized/D_S4_L002_R1_001_forward_paired_fastqc/summary.txt
- FastQC_optimized/D_S4_L002_R2_001_reverse_paired_fastqc/
- FastQC_optimized/D_S4_L002_R2_001_reverse_paired_fastqc/fastqc_data.txt
- FastQC_optimized/D_S4_L002_R2_001_reverse_paired_fastqc/fastqc_report.html
- FastQC_optimized/D_S4_L002_R2_001_reverse_paired_fastqc/Icons/
- FastQC_optimized/D_S4_L002_R2_001_reverse_paired_fastqc/Icons/error.png
- FastQC_optimized/D_S4_L002_R2_001_reverse_paired_fastqc/Icons/fastqc_icon.png
- FastQC_optimized/D_S4_L002_R2_001_reverse_paired_fastqc/Icons/tick.png
- FastQC_optimized/D_S4_L002_R2_001_reverse_paired_fastqc/Icons/warning.png
- FastQC_optimized/D_S4_L002_R2_001_reverse_paired_fastqc/Images/
- FastQC_optimized/D_S4_L002_R2_001_reverse_paired_fastqc/Images/duplication_levels.png
- FastQC_optimized/D_S4_L002_R2_001_reverse_paired_fastqc/Images/kmer_profiles.png
- FastQC_optimized/D_S4_L002_R2_001_reverse_paired_fastqc/Images/per_base_gc_content.png
- FastQC_optimized/D_S4_L002_R2_001_reverse_paired_fastqc/Images/per_base_n_content.png
- FastQC_optimized/D_S4_L002_R2_001_reverse_paired_fastqc/Images/per_base_quality.png
- FastQC_optimized/D_S4_L002_R2_001_reverse_paired_fastqc/Images/per_base_sequence_content.png
- FastQC_optimized/D_S4_L002_R2_001_reverse_paired_fastqc/Images/per_sequence_gc_content.png
- FastQC_optimized/D_S4_L002_R2_001_reverse_paired_fastqc/Images/per_sequence_quality.png
- FastQC_optimized/D_S4_L002_R2_001_reverse_paired_fastqc/Images/sequence_length_distribution.png
- FastQC_optimized/D_S4_L002_R2_001_reverse_paired_fastqc/summary.txt
- FastQC_optimized/E_S5_L001_R1_001_forward_paired_fastqc/
- FastQC_optimized/E_S5_L001_R1_001_forward_paired_fastqc/fastqc_data.txt
- FastQC_optimized/E_S5_L001_R1_001_forward_paired_fastqc/fastqc_report.html
[truncated: 145 more entries]
