# Supplementary material for: Analysis of Metabolites and Gene Expression Changes Relative to Apricot (Prunus armeniaca L.) Fruit Quality During Development and Ripening
Source: Front Plant Sci. 2020 Aug 19;11:1269. doi: 10.3389/fpls.2020.01269 (PMC7466674; doi:10.3389/fpls.2020.01269)
Supplement: Supplementary file 2 [file DataSheet_2.zip › FastQC_optimized/A_S1_L001_R1_001_forward_paired_fastqc/fastqc_data.txt]

##FastQC	0.10.1
>>Basic Statistics	pass
#Measure	Value	
Filename	A_S1_L001_R1_001_forward_paired.fastq.gz	
File type	Conventional base calls	
Encoding	Sanger / Illumina 1.9	
Total Sequences	25712237	
Filtered Sequences	0	
Sequence length	81	
%GC	44	
>>END_MODULE
>>Per base sequence quality	pass
#Base	Mean	Median	Lower Quartile	Upper Quartile	10th Percentile	90th Percentile
1	38.79549305647735	40.0	39.0	40.0	36.0	40.0
2	38.787455093852785	40.0	39.0	40.0	36.0	40.0
3	38.78747131181157	40.0	39.0	40.0	36.0	40.0
4	38.79690837479446	40.0	39.0	40.0	36.0	40.0
5	38.7853234629099	40.0	39.0	40.0	36.0	40.0
6	38.77736907916647	40.0	39.0	40.0	36.0	40.0
7	38.770988343021266	40.0	39.0	40.0	36.0	40.0
8	38.76969969590744	40.0	39.0	40.0	36.0	40.0
9	38.73699511248282	40.0	39.0	40.0	36.0	40.0
10-14	38.75204448372189	40.0	39.0	40.0	36.0	40.0
15-19	38.71957326000067	40.0	39.0	40.0	36.0	40.0
20-24	38.69235609488199	40.0	39.0	40.0	36.0	40.0
25-29	38.67325610758799	40.0	39.0	40.0	36.0	40.0
30-34	38.64481023568661	40.0	39.0	40.0	36.0	40.0
35-39	38.64205700188592	40.0	39.0	40.0	36.0	40.0
40-44	38.62278830115015	40.0	39.0	40.0	36.0	40.0
45-49	38.602858296615736	40.0	39.0	40.0	36.0	40.0
50-54	38.58190944646317	40.0	39.0	40.0	36.0	40.0
55-59	38.56688959424262	40.0	39.0	40.0	36.0	40.0
60-64	38.5141743676367	40.0	39.0	40.0	36.0	40.0
65-69	38.48894424860816	40.0	39.0	40.0	36.0	40.0
70-74	38.474618385012555	40.0	39.0	40.0	36.0	40.0
75-79	38.46053070372679	40.0	39.0	40.0	36.0	40.0
80-81	38.41490582869161	40.0	39.0	40.0	36.0	40.0
>>END_MODULE
>>Per sequence quality scores	pass
#Quality	Count
15	2.0
16	46.0
17	105.0
18	80.0
19	58.0
20	189.0
21	892.0
22	3376.0
23	9240.0
24	20929.0
25	40411.0
26	68442.0
27	104445.0
28	147501.0
29	196936.0
30	250341.0
31	307445.0
32	371428.0
33	444501.0
34	535470.0
35	659975.0
36	853509.0
37	1204475.0
38	2056572.0
39	1.3712152E7
40	4723717.0
>>END_MODULE
>>Per base sequence content	pass
#Base	G	A	T	C
1	22.422004744277988	28.823606440777596	23.73138128743913	25.023007527505285
2	20.489166306299992	24.831588943427988	28.46204318978547	26.217201560486547
3	19.53408021246848	27.202522285400526	29.11875773391479	24.1446397682162
4	19.5184767470835	27.30721951575042	29.159870453901	24.014433283265085
5	19.737330967919707	26.79770560323395	28.225910613267125	25.239052815579218
6	20.419946346947565	27.27693043588545	27.467975656882754	24.835147560284234
7	20.60589282838362	27.71285127777875	27.68295111778878	23.99830477604885
8	19.95893239471929	27.25671049158422	27.622695761555093	25.161661352141394
9	20.267439196363974	28.111268576125838	27.244323393565484	24.37696883394471
10-14	20.212485430235905	27.694645996542615	27.841065494420807	24.25180307880067
15-19	20.168269770220075	27.87884607658408	27.736749616098734	24.216134537097115
20-24	20.309759776687798	27.727530257319703	27.487183423469652	24.47552654252285
25-29	20.409605801927437	27.715927140306356	27.495213544588754	24.379253513177453
30-34	20.46057476192223	27.832668001530696	27.570289993936765	24.13646724261031
35-39	20.411567967630205	27.598309682261696	27.464025947421955	24.526096402686143
40-44	20.501551018513396	27.67020465973956	27.49756746560474	24.330676856142304
45-49	20.6664698664721	27.788145988075886	27.383072631413967	24.162311514038045
50-54	20.735060695918047	27.66040186203325	27.331755918262324	24.272781523786378
55-59	20.68086341287566	27.665321815585987	27.55711191091319	24.096702860625165
60-64	20.814406044839963	27.791038830033465	27.36584892783683	24.028706197289747
65-69	20.821965276039375	27.71181563163273	27.212600852432097	24.253618239895804
70-74	20.93051205976358	27.65615430238079	27.333456869191807	24.079876768663823
75-79	20.960549735515926	27.787362915514745	27.27161366495817	23.98047368401115
80-81	21.03654726826466	27.814179637385493	26.983953420727097	24.165319673622754
>>END_MODULE
>>Per base GC content	pass
#Base	%GC
1	47.44501227178328
2	46.70636786678654
3	43.67871998068468
4	43.53291003034859
5	44.976383783498925
6	45.255093907231796
7	44.60419760443247
8	45.120593746860685
9	44.64440803030868
10-14	44.46428850903658
15-19	44.38440430731719
20-24	44.78528631921064
25-29	44.78885931510489
30-34	44.59704200453254
35-39	44.93766437031635
40-44	44.83222787465571
45-49	44.828781380510144
50-54	45.00784221970443
55-59	44.777566273500824
60-64	44.843112242129706
65-69	45.07558351593518
70-74	45.0103888284274
75-79	44.94102341952708
80-81	45.20186694188742
>>END_MODULE
>>Per sequence GC content	pass
#GC Content	Count
0	5.0
1	5.5
2	5.0
3	7.5
4	11.5
5	12.0
6	15.0
7	34.5
8	73.5
9	102.5
10	173.5
11	238.0
12	289.5
13	526.5
14	778.5
15	1259.0
16	1673.0
17	2337.5
18	3614.5
19	6058.0
20	10937.0
21	13985.0
22	20040.5
23	28795.0
24	38115.5
25	58009.0
26	71281.0
27	88119.0
28	126397.0
29	176205.0
30	253556.5
31	343864.0
32	385188.0
33	433032.0
34	542390.0
35	681762.0
36	840037.5
37	920455.0
38	1017911.0
39	1225524.5
40	1432923.0
41	1613442.5
42	1696721.0
43	1740768.5
44	1798512.5
45	1806498.5
46	1754412.5
47	1708037.0
48	1636735.0
49	1464045.5
50	1266202.0
51	1075598.5
52	881763.5
53	782076.0
54	706641.0
55	561538.0
56	448045.5
57	362693.0
58	321165.0
59	290944.0
60	240897.5
61	204522.0
62	163265.0
63	138558.0
64	115008.5
65	79674.0
66	58861.5
67	40872.0
68	31910.0
69	26530.0
70	17077.0
71	10805.0
72	6755.5
73	3722.5
74	2540.0
75	1828.0
76	823.5
77	417.5
78	219.0
79	134.0
80	91.0
81	44.5
82	36.0
83	22.0
84	13.0
85	7.5
86	1.5
87	0.5
88	0.5
89	1.0
90	0.5
91	0.0
92	0.0
93	0.5
94	0.5
95	0.0
96	0.0
97	0.0
98	0.0
99	0.0
100	0.0
>>END_MODULE
>>Per base N content	pass
#Base	N-Count
1	0.0
2	0.0
3	0.0
4	0.0
5	1.2445435999987087E-4
6	0.0
7	0.0
8	0.0
9	0.0
10-14	0.0029970165567468907
15-19	0.0021312809149977886
20-24	5.623781392494166E-4
25-29	0.0028243361322470694
30-34	0.002156949626747762
35-39	0.003336932527496538
40-44	6.40939953999335E-4
45-49	7.887295064991817E-4
50-54	5.017066387494795E-4
55-59	0.0021102792417478106
60-64	0.006252275910493513
65-69	0.005365538595494434
70-74	0.007868626910991836
75-79	0.0021639501844977547
80-81	1.0889756499988702E-4
>>END_MODULE
>>Sequence Length Distribution	pass
#Length	Count
81	2.5712237E7
>>END_MODULE
>>Sequence Duplication Levels	fail
#Total Duplicate Percentage	84.03580221540888
#Duplication Level	Relative count
1	100.0
2	53.494298775681784
3	37.63596237717408
4	29.07624402290999
5	23.466974935631338
6	19.570700436130522
7	16.84619830802375
8	14.263569964794282
9	12.634648731017814
10++	218.46986495717513
>>END_MODULE
>>Overrepresented sequences	pass
>>END_MODULE
>>Kmer Content	pass
>>END_MODULE
