# Supplementary material for: Analysis of Metabolites and Gene Expression Changes Relative to Apricot (Prunus armeniaca L.) Fruit Quality During Development and Ripening
Source: Front Plant Sci. 2020 Aug 19;11:1269. doi: 10.3389/fpls.2020.01269 (PMC7466674; doi:10.3389/fpls.2020.01269)
Supplement: Supplementary file 2 [file DataSheet_2.zip › FastQC_optimized/A_S1_L001_R2_001_reverse_paired_fastqc/fastqc_data.txt]

##FastQC	0.10.1
>>Basic Statistics	pass
#Measure	Value	
Filename	A_S1_L001_R2_001_reverse_paired.fastq.gz	
File type	Conventional base calls	
Encoding	Sanger / Illumina 1.9	
Total Sequences	25712237	
Filtered Sequences	0	
Sequence length	81	
%GC	45	
>>END_MODULE
>>Per base sequence quality	pass
#Base	Mean	Median	Lower Quartile	Upper Quartile	10th Percentile	90th Percentile
1	38.3992479923081	40.0	39.0	40.0	36.0	40.0
2	38.382433158188455	40.0	39.0	40.0	36.0	40.0
3	38.335867081498975	40.0	39.0	40.0	36.0	40.0
4	38.34083148813539	40.0	39.0	40.0	36.0	40.0
5	38.3562248590039	40.0	39.0	40.0	36.0	40.0
6	38.363644439027226	40.0	39.0	40.0	36.0	40.0
7	38.35341277384772	40.0	39.0	40.0	36.0	40.0
8	38.36234381318125	40.0	39.0	40.0	36.0	40.0
9	38.364586597424406	40.0	39.0	40.0	36.0	40.0
10-14	38.319078655038844	40.0	39.0	40.0	36.0	40.0
15-19	38.33336799905819	40.0	39.0	40.0	36.0	40.0
20-24	38.303921552994396	40.0	39.0	40.0	35.8	40.0
25-29	38.29775102026323	40.0	39.0	40.0	36.0	40.0
30-34	38.241679772942355	40.0	39.0	40.0	35.2	40.0
35-39	38.24014873540564	40.0	39.0	40.0	35.0	40.0
40-44	38.21483235394882	40.0	39.0	40.0	35.0	40.0
45-49	38.20462417952977	40.0	39.0	40.0	35.0	40.0
50-54	38.17154495736796	40.0	39.0	40.0	35.0	40.0
55-59	38.161520578703445	40.0	39.0	40.0	35.0	40.0
60-64	38.12323533732207	40.0	39.0	40.0	34.4	40.0
65-69	38.08076114108625	40.0	39.0	40.0	34.0	40.0
70-74	38.0454546292491	40.0	39.0	40.0	34.0	40.0
75-79	37.983727219066935	40.0	39.0	40.0	34.0	40.0
80-81	37.95995593460032	40.0	39.0	40.0	34.0	40.0
>>END_MODULE
>>Per sequence quality scores	pass
#Quality	Count
2	45730.0
3	2182.0
4	1462.0
5	1118.0
6	1050.0
7	1170.0
8	992.0
9	877.0
10	878.0
11	911.0
12	901.0
13	942.0
14	978.0
15	1059.0
16	1263.0
17	2462.0
18	7119.0
19	16561.0
20	28261.0
21	41330.0
22	55744.0
23	72571.0
24	90346.0
25	111312.0
26	133461.0
27	158087.0
28	186982.0
29	218377.0
30	256883.0
31	300935.0
32	355730.0
33	425567.0
34	519626.0
35	652395.0
36	860594.0
37	1243952.0
38	2185945.0
39	1.4661107E7
40	3065377.0
>>END_MODULE
>>Per base sequence content	pass
#Base	G	A	T	C
1	25.626906362714713	27.229013178828076	23.27032413341266	23.873756325044546
2	24.56725308909455	24.42972219015715	27.423434356051274	23.57959036469703
3	23.086466681243188	26.310052005113064	28.250783696125204	22.352697617518537
4	23.03238373013102	27.219065533619563	27.88447124033085	21.864079495918567
5	23.07682201743732	27.445784922053672	27.602997196438935	21.874395864070074
6	24.020438387690284	26.936264665683023	27.203936392958187	21.839360553668506
7	24.430351774733673	27.223568277902206	26.532784788244385	21.81329515911974
8	23.253514252096803	27.91408281876627	26.811417114553993	22.02098581458293
9	24.078259763480155	27.235298306106003	27.085470064806376	21.600971865607463
10-14	23.583718672968153	27.590856915151633	27.267965782745367	21.557458629134842
15-19	23.50132843277873	27.391599342477868	27.50795574827144	21.59911647647196
20-24	23.533580598830795	27.424703962544132	27.5281135642346	21.51360187439047
25-29	23.646501562597845	27.496457299850046	27.337850907121414	21.519190230430695
30-34	23.689178492476508	27.364320393810686	27.58079570033274	21.365705413380066
35-39	23.633541920070403	27.394680410502943	27.6283351921364	21.343442477290257
40-44	23.742542289692388	27.543992505346427	27.413983542754405	21.299481662206784
45-49	23.854753464758407	27.436281376305132	27.47190848161893	21.237056677317533
50-54	23.843509402046994	27.433539887529157	27.493492244231575	21.229458466192273
55-59	23.959937897686117	27.464165156565258	27.49567404636967	21.08022289937896
60-64	24.092811213045067	27.31977989074794	27.470271410270236	21.11713748593675
65-69	23.97416210484394	27.281630215305686	27.60340042521333	21.140807254637043
70-74	24.106498896493832	27.418193541219456	27.449153646572665	21.026153915714048
75-79	24.26045316234219	27.42309743549382	27.366724073989346	20.94972532817464
80-81	24.093233035228614	27.547281011722735	27.508812659436195	20.850673293612456
>>END_MODULE
>>Per base GC content	pass
#Base	%GC
1	49.50066268775926
2	48.146843453791575
3	45.439164298761725
4	44.89646322604959
5	44.9512178815074
6	45.85979894135879
7	46.24364693385341
8	45.274500066679735
9	45.67923162908762
10-14	45.141177302102996
15-19	45.10044490925069
20-24	45.04718247322126
25-29	45.16569179302854
30-34	45.05488390585658
35-39	44.97698439736066
40-44	45.04202395189917
45-49	45.091810142075936
50-54	45.07296786823927
55-59	45.04016079706508
60-64	45.20994869898182
65-69	45.11496935948098
70-74	45.13265281220788
75-79	45.21017849051683
80-81	44.943906328841074
>>END_MODULE
>>Per sequence GC content	pass
#GC Content	Count
0	42791.0
1	22829.0
2	2217.5
3	1391.0
4	1070.0
5	926.0
6	898.5
7	878.0
8	875.0
9	890.5
10	931.5
11	947.0
12	990.5
13	1096.0
14	1269.0
15	1618.0
16	1856.0
17	2221.5
18	3155.5
19	5218.5
20	8480.5
21	10248.0
22	12994.5
23	18914.5
24	26864.0
25	40068.0
26	48496.0
27	61159.5
28	90445.0
29	134993.5
30	199266.0
31	264036.5
32	292461.0
33	339755.0
34	463781.0
35	621291.0
36	786396.5
37	870724.0
38	987566.0
39	1220051.5
40	1440176.5
41	1653216.0
42	1761774.0
43	1790003.0
44	1835801.5
45	1850662.5
46	1809955.0
47	1771956.0
48	1692349.0
49	1519959.0
50	1329923.5
51	1131075.5
52	918610.0
53	807740.0
54	739084.0
55	599653.0
56	478723.5
57	378754.0
58	328939.0
59	286746.0
60	228745.5
61	188629.0
62	142413.0
63	120506.0
64	106471.0
65	81068.5
66	57783.0
67	38599.0
68	31333.0
69	26751.0
70	17885.5
71	10746.5
72	6187.5
73	3395.0
74	2306.0
75	1725.0
76	872.5
77	473.0
78	267.0
79	189.0
80	152.5
81	84.5
82	43.5
83	29.0
84	24.0
85	18.5
86	14.0
87	11.0
88	11.5
89	16.0
90	14.0
91	12.5
92	13.5
93	12.0
94	10.5
95	11.0
96	10.5
97	7.5
98	11.5
99	38.5
100	59.0
>>END_MODULE
>>Per base N content	pass
#Base	N-Count
1	0.23583712300100532
2	0.23830676420725275
3	0.2832697909559561
4	0.2470574613947437
5	0.23697665823475414
6	0.23304078909975823
7	0.24428446268599655
8	0.23244185249225885
9	0.26267259437597745
10-14	0.29212938570844693
15-19	0.25815645678748217
20-24	0.2607171052444795
25-29	0.24288512897574802
30-34	0.2638199080072263
35-39	0.24546677910599535
40-44	0.23098029160201036
45-49	0.23498383279525623
50-54	0.23932417860025168
55-59	0.21527026217127665
60-64	0.21226702289652977
65-69	0.20731296152878492
70-74	0.2026957047727897
75-79	0.22112895116827058
80-81	0.22317000267226844
>>END_MODULE
>>Sequence Length Distribution	pass
#Length	Count
81	2.5712237E7
>>END_MODULE
>>Sequence Duplication Levels	fail
#Total Duplicate Percentage	79.51753620659571
#Duplication Level	Relative count
1	100.0
2	51.20756485070495
3	33.96089790007241
4	25.092643864207524
5	19.78319206031435
6	15.819738467436213
7	13.281083613749628
8	11.091706776845424
9	9.686075733696809
10++	146.02589768709802
>>END_MODULE
>>Overrepresented sequences	warn
#Sequence	Count	Percentage	Possible Source
NNNNNNNNNNNNNNNNNNNNNNNNNNNNNNNNNNNNNNNNNNNNNNNNNN	46478	0.18076217950231246	No Hit
>>END_MODULE
>>Kmer Content	warn
#Sequence	Count	Obs/Exp Overall	Obs/Exp Max	Max Obs/Exp Position
CTCTC	5542840	3.8206716	5.607257	6
TCTCT	6136595	3.3009605	4.3427677	5
GAAGA	7105255	3.0896385	3.3730478	75-77
>>END_MODULE
