# Supplementary material for: Analysis of Metabolites and Gene Expression Changes Relative to Apricot (Prunus armeniaca L.) Fruit Quality During Development and Ripening
Source: Front Plant Sci. 2020 Aug 19;11:1269. doi: 10.3389/fpls.2020.01269 (PMC7466674; doi:10.3389/fpls.2020.01269)
Supplement: Supplementary file 2 [file DataSheet_2.zip › FastQC_optimized/A_S1_L002_R1_001_forward_paired_fastqc/fastqc_data.txt]

##FastQC	0.10.1
>>Basic Statistics	pass
#Measure	Value	
Filename	A_S1_L002_R1_001_forward_paired.fastq.gz	
File type	Conventional base calls	
Encoding	Sanger / Illumina 1.9	
Total Sequences	25289134	
Filtered Sequences	0	
Sequence length	81	
%GC	44	
>>END_MODULE
>>Per base sequence quality	pass
#Base	Mean	Median	Lower Quartile	Upper Quartile	10th Percentile	90th Percentile
1	38.88106334522961	40.0	39.0	40.0	37.0	40.0
2	38.882757234787086	40.0	39.0	40.0	37.0	40.0
3	38.88394213103541	40.0	39.0	40.0	37.0	40.0
4	38.88381160066612	40.0	39.0	40.0	37.0	40.0
5	38.87823746752261	40.0	39.0	40.0	37.0	40.0
6	38.87866828496381	40.0	39.0	40.0	37.0	40.0
7	38.87096501604207	40.0	39.0	40.0	37.0	40.0
8	38.86859787290462	40.0	39.0	40.0	37.0	40.0
9	38.83067712006271	40.0	39.0	40.0	36.0	40.0
10-14	38.85416786513923	40.0	39.0	40.0	36.8	40.0
15-19	38.8222793710532	40.0	39.0	40.0	36.4	40.0
20-24	38.79796114805671	40.0	39.0	40.0	36.0	40.0
25-29	38.77538657511957	40.0	39.0	40.0	36.0	40.0
30-34	38.75859711922125	40.0	39.0	40.0	36.0	40.0
35-39	38.74967686912489	40.0	39.0	40.0	36.0	40.0
40-44	38.72562195289091	40.0	39.0	40.0	36.0	40.0
45-49	38.707340188082355	40.0	39.0	40.0	36.0	40.0
50-54	38.68867701045042	40.0	39.0	40.0	36.0	40.0
55-59	38.671300163936024	40.0	39.0	40.0	36.0	40.0
60-64	38.64600698465989	40.0	39.0	40.0	36.0	40.0
65-69	38.616062772256264	40.0	39.0	40.0	36.0	40.0
70-74	38.58540623811001	40.0	39.0	40.0	36.0	40.0
75-79	38.56539219571536	40.0	39.0	40.0	36.0	40.0
80-81	38.5489558282225	40.0	39.0	40.0	36.0	40.0
>>END_MODULE
>>Per sequence quality scores	pass
#Quality	Count
13	1.0
14	5.0
15	5.0
16	38.0
17	77.0
18	71.0
19	65.0
20	189.0
21	775.0
22	2899.0
23	8063.0
24	18666.0
25	35691.0
26	60856.0
27	93441.0
28	132499.0
29	176180.0
30	224552.0
31	276793.0
32	334566.0
33	402161.0
34	486330.0
35	598444.0
36	776075.0
37	1102334.0
38	1887382.0
39	1.3622028E7
40	5048948.0
>>END_MODULE
>>Per base sequence content	pass
#Base	G	A	T	C
1	22.442868150407996	28.800064881620703	23.738570881865705	25.018496086105596
2	20.501858135567637	24.83634918958432	28.457171933522712	26.20462074132533
3	19.537122148983038	27.18197072307814	29.125655311091318	24.155251816847503
4	19.534579554997812	27.2970873577561	29.15824638360491	24.010086703641175
5	19.744029194514926	26.777990895220054	28.234707443916427	25.243272466348593
6	20.427370110815183	27.24967173648572	27.478283756177653	24.844674396521444
7	20.587972684236636	27.698568088571164	27.714025320123653	23.999433907068546
8	19.945483305201357	27.253740677715577	27.63968113736121	25.161094879721862
9	20.262386209033494	28.097221518142927	27.242589643441327	24.397802629382248
10-14	20.214327947086975	27.684806941077312	27.85145754547343	24.249407566362287
15-19	20.171847130306382	27.872946824073942	27.732837893730334	24.22236815188934
20-24	20.3090963321358	27.727873649363772	27.487938136002153	24.475091882498276
25-29	20.40578955483284	27.70130026097911	27.500749261583383	24.39216092260467
30-34	20.459231906432578	27.812156427700025	27.58427979874835	24.144331867119043
35-39	20.416123580716118	27.594575408576773	27.463506399600757	24.525794611106356
40-44	20.50693013855247	27.651327047446138	27.50417632374102	24.33756649026037
45-49	20.664163751017636	27.779663660612837	27.39535191683562	24.160820671533905
50-54	20.740619924389065	27.649021323095134	27.332673053195467	24.277685699320333
55-59	20.683127816629003	27.655906201899555	27.554259663530956	24.10670631794049
60-64	20.807349266789828	27.772370592784384	27.381116430193075	24.039163710232714
65-69	20.820623323674095	27.699568008692832	27.219327035760017	24.26048163187306
70-74	20.933859756417284	27.63896447174065	27.348950663969596	24.07822510787247
75-79	20.961885670971554	27.779875616241423	27.269319106537772	23.988919606249247
80-81	21.020211329108278	27.775747393679502	27.00243336327502	24.2016079139372
>>END_MODULE
>>Per base GC content	pass
#Base	%GC
1	47.46136423651359
2	46.706478876892966
3	43.69237396583054
4	43.54466625863898
5	44.987301660863515
6	45.27204450733663
7	44.58740659130518
8	45.106578184923215
9	44.660188838415735
10-14	44.46373551344926
15-19	44.394215282195724
20-24	44.78418821463407
25-29	44.79795047743751
30-34	44.60356377355163
35-39	44.941918191822474
40-44	44.84449662881284
45-49	44.824984422551545
50-54	45.018305623709395
55-59	44.78983413456949
60-64	44.84651297702254
65-69	45.081104955547154
70-74	45.012084864289754
75-79	44.95080527722081
80-81	45.22181924304548
>>END_MODULE
>>Per sequence GC content	pass
#GC Content	Count
0	15.0
1	10.5
2	6.5
3	9.0
4	15.5
5	20.0
6	20.0
7	28.5
8	67.5
9	103.5
10	159.0
11	209.0
12	269.5
13	509.5
14	712.0
15	1179.5
16	1624.0
17	2281.5
18	3587.0
19	6046.5
20	10776.0
21	13694.0
22	19827.5
23	28497.5
24	37450.0
25	56788.5
26	69711.0
27	86075.0
28	123553.5
29	172653.0
30	249177.0
31	337922.5
32	378129.0
33	425608.0
34	532758.5
35	670109.5
36	826529.5
37	905270.0
38	1000713.5
39	1204592.0
40	1409241.0
41	1585245.0
42	1665035.0
43	1710344.0
44	1770181.5
45	1776536.0
46	1723593.5
47	1678825.0
48	1610972.5
49	1441209.5
50	1244882.0
51	1058974.0
52	868686.5
53	769890.0
54	696251.0
55	553640.5
56	441158.0
57	357017.5
58	316388.0
59	286175.5
60	236411.0
61	201098.5
62	161118.0
63	136898.0
64	113438.5
65	78644.0
66	58314.0
67	40424.0
68	31529.0
69	26272.0
70	16938.0
71	10580.5
72	6627.5
73	3717.0
74	2479.0
75	1787.0
76	800.0
77	387.5
78	201.0
79	132.0
80	95.0
81	50.5
82	33.5
83	17.5
84	11.0
85	6.5
86	2.0
87	2.0
88	1.5
89	1.0
90	0.5
91	0.0
92	1.0
93	1.0
94	0.5
95	1.0
96	0.5
97	0.5
98	2.0
99	5.0
100	7.0
>>END_MODULE
>>Per base N content	pass
#Base	N-Count
1	0.0
2	2.965700604852661E-4
3	0.0
4	0.0
5	0.0
6	0.0
7	0.0
8	0.0
9	0.0
10-14	2.2460239247417487E-4
15-19	9.45860779574342E-4
20-24	0.0016702825806530187
25-29	0.0035707035282426043
30-34	0.004556897836042942
35-39	6.55617547046095E-4
40-44	0.00199848678092338
45-49	0.002584509220442266
50-54	0.002672293958345905
55-59	5.029828225830114E-4
60-64	0.0022128080779673987
65-69	0.007561350262132345
70-74	0.0018822313172131555
75-79	5.575517137123003E-4
80-81	0.0043061972782460645
>>END_MODULE
>>Sequence Length Distribution	pass
#Length	Count
81	2.5289134E7
>>END_MODULE
>>Sequence Duplication Levels	fail
#Total Duplicate Percentage	84.22257277592504
#Duplication Level	Relative count
1	100.0
2	54.82947011085769
3	38.06290776003819
4	29.1412507293269
5	23.701798122314752
6	19.402747573330505
7	16.976078077759507
8	14.435368376385721
9	12.73537368058134
10++	221.1345674428473
>>END_MODULE
>>Overrepresented sequences	pass
>>END_MODULE
>>Kmer Content	pass
>>END_MODULE
