# Supplementary material for: Analysis of Metabolites and Gene Expression Changes Relative to Apricot (Prunus armeniaca L.) Fruit Quality During Development and Ripening
Source: Front Plant Sci. 2020 Aug 19;11:1269. doi: 10.3389/fpls.2020.01269 (PMC7466674; doi:10.3389/fpls.2020.01269)
Supplement: Supplementary file 2 [file DataSheet_2.zip › FastQC_optimized/A_S1_L002_R2_001_reverse_paired_fastqc/fastqc_data.txt]

##FastQC	0.10.1
>>Basic Statistics	pass
#Measure	Value	
Filename	A_S1_L002_R2_001_reverse_paired.fastq.gz	
File type	Conventional base calls	
Encoding	Sanger / Illumina 1.9	
Total Sequences	25289134	
Filtered Sequences	0	
Sequence length	81	
%GC	45	
>>END_MODULE
>>Per base sequence quality	pass
#Base	Mean	Median	Lower Quartile	Upper Quartile	10th Percentile	90th Percentile
1	38.496665287154556	40.0	39.0	40.0	36.0	40.0
2	38.47342162843536	40.0	39.0	40.0	36.0	40.0
3	38.43462591482967	40.0	39.0	40.0	36.0	40.0
4	38.44589387679309	40.0	39.0	40.0	36.0	40.0
5	38.45792643591513	40.0	39.0	40.0	36.0	40.0
6	38.45345775778641	40.0	39.0	40.0	36.0	40.0
7	38.45921010976493	40.0	39.0	40.0	36.0	40.0
8	38.45676894274039	40.0	39.0	40.0	36.0	40.0
9	38.46126834552737	40.0	39.0	40.0	36.0	40.0
10-14	38.431799301628914	40.0	39.0	40.0	36.0	40.0
15-19	38.43614546864278	40.0	39.0	40.0	36.0	40.0
20-24	38.415401128405584	40.0	39.0	40.0	36.0	40.0
25-29	38.39426204946361	40.0	39.0	40.0	36.0	40.0
30-34	38.37890691709728	40.0	39.0	40.0	36.0	40.0
35-39	38.35966793485297	40.0	39.0	40.0	36.0	40.0
40-44	38.33657103481677	40.0	39.0	40.0	36.0	40.0
45-49	38.31510655920444	40.0	39.0	40.0	36.0	40.0
50-54	38.28457089910631	40.0	39.0	40.0	35.8	40.0
55-59	38.260356135563995	40.0	39.0	40.0	35.0	40.0
60-64	38.228657810109276	40.0	39.0	40.0	35.0	40.0
65-69	38.18400338263857	40.0	39.0	40.0	35.0	40.0
70-74	38.15619389734737	40.0	39.0	40.0	35.0	40.0
75-79	38.11014748864078	40.0	39.0	40.0	34.4	40.0
80-81	38.062314510255675	40.0	39.0	40.0	34.0	40.0
>>END_MODULE
>>Per sequence quality scores	pass
#Quality	Count
2	42561.0
3	3345.0
4	2512.0
5	1661.0
6	1690.0
7	1318.0
8	1168.0
9	1059.0
10	1034.0
11	987.0
12	993.0
13	950.0
14	872.0
15	860.0
16	980.0
17	2040.0
18	6523.0
19	15323.0
20	26386.0
21	38442.0
22	52372.0
23	67528.0
24	84237.0
25	102929.0
26	123106.0
27	145351.0
28	170655.0
29	199890.0
30	233231.0
31	274290.0
32	324092.0
33	388787.0
34	474158.0
35	595356.0
36	789118.0
37	1138293.0
38	1991921.0
39	1.4768111E7
40	3215005.0
>>END_MODULE
>>Per base sequence content	pass
#Base	G	A	T	C
1	25.634064393114198	27.20660932077541	23.262771141401313	23.89655514470908
2	24.556897253211453	24.43358596603321	27.430687193577235	23.5788295871781
3	23.06921552126391	26.300197842919005	28.278286033850584	22.3523006019665
4	23.02031469141767	27.235606520487554	27.881586822116017	21.862491965978762
5	23.07893373231111	27.44139485354184	27.60370023771228	21.87597117643477
6	24.025456965299533	26.937386950637425	27.19853546259079	21.838620621472252
7	24.429565812176133	27.229104705030636	26.517137165502298	21.82419231729093
8	23.257541748638356	27.921263267147094	26.787756282443954	22.033438701770596
9	24.061111968604354	27.258839738821084	27.069426463628304	21.61062182894626
10-14	23.58983780847733	27.58513166203575	27.263806125635732	21.561224403851188
15-19	23.499623548354954	27.38583609179687	27.506138227772713	21.608402132075458
20-24	23.532875802548375	27.417085487226387	27.5218936807624	21.528145029462838
25-29	23.649886080231138	27.497530276998067	27.32638742336153	21.526196219409265
30-34	23.67936185587674	27.352630430714235	27.583297505196054	21.38471020821298
35-39	23.626572546492827	27.38855816964748	27.62246273808355	21.362406545776146
40-44	23.750430112429903	27.529264983282992	27.41057523384789	21.30972967043922
45-49	23.855708190883814	27.434222674373927	27.463529745988076	21.246539388754186
50-54	23.842087526756718	27.430946839920356	27.48800046014513	21.2389651731778
55-59	23.961090415349016	27.458384129217674	27.493952114710947	21.086573340722364
60-64	24.090831594643095	27.322931554022716	27.463013925471678	21.12322292586251
65-69	23.980863952102595	27.2793747538022	27.601777766055456	21.137983528039747
70-74	24.112839413288242	27.418693795982225	27.440091906795782	21.028374883933754
75-79	24.263121809999035	27.406764103729824	27.370479458335506	20.959634627935632
80-81	24.090907496337994	27.558989900939817	27.50050049262427	20.849602110097912
>>END_MODULE
>>Per base GC content	pass
#Base	%GC
1	49.53061953782328
2	48.135726840389545
3	45.42151612323042
4	44.88280665739643
5	44.95490490874589
6	45.864077586771785
7	46.253758129467066
8	45.29098045040895
9	45.671733797550615
10-14	45.15106221232851
15-19	45.108025680430416
20-24	45.06102083201121
25-29	45.1760822996404
30-34	45.064072064089714
35-39	44.98897909226898
40-44	45.06015978286912
45-49	45.102247579638
50-54	45.08105269993452
55-59	45.04766375607138
60-64	45.214054520505606
65-69	45.11884748014234
70-74	45.14121429722199
75-79	45.22275643793466
80-81	44.94050960643591
>>END_MODULE
>>Per sequence GC content	pass
#GC Content	Count
0	39440.0
1	21416.0
2	2787.5
3	2012.5
4	1676.5
5	1511.0
6	1407.0
7	1252.5
8	1152.5
9	1084.0
10	1075.0
11	1085.0
12	1093.5
13	1150.5
14	1333.0
15	1694.0
16	1921.0
17	2237.5
18	3096.0
19	5107.0
20	8183.0
21	9790.0
22	12655.5
23	18704.0
24	26205.5
25	38987.0
26	47450.0
27	59731.5
28	88645.5
29	132540.0
30	195270.0
31	258704.0
32	286670.0
33	332697.5
34	454952.0
35	609932.5
36	771274.5
37	853863.0
38	967858.5
39	1197770.5
40	1416272.0
41	1625855.0
42	1732853.0
43	1761004.0
44	1805776.0
45	1821398.5
46	1782515.0
47	1744630.0
48	1666017.5
49	1495951.5
50	1307588.5
51	1112341.0
52	904485.0
53	794967.0
54	727453.5
55	590832.0
56	472522.0
57	373428.0
58	323536.0
59	282556.0
60	225641.5
61	185442.0
62	140337.5
63	119498.0
64	105592.5
65	80025.0
66	56863.5
67	37969.5
68	30575.0
69	26495.0
70	17793.5
71	10501.0
72	6099.0
73	3280.5
74	2193.0
75	1659.5
76	862.0
77	466.5
78	252.0
79	169.0
80	130.5
81	69.0
82	38.0
83	25.5
84	21.0
85	17.5
86	14.5
87	15.0
88	13.0
89	11.0
90	9.0
91	8.5
92	10.0
93	9.0
94	8.5
95	9.0
96	8.0
97	6.0
98	7.0
99	33.5
100	58.0
>>END_MODULE
>>Per base N content	pass
#Base	N-Count
1	0.22304045682228582
2	0.23523541770943995
3	0.27334269334806005
4	0.25147954848908627
5	0.2451566747995404
6	0.24862456737348143
7	0.2418350901221054
8	0.22678910238681957
9	0.2650822285966771
10-14	0.28161976602283023
15-19	0.26087963312622725
20-24	0.26743739030367747
25-29	0.24201540471888044
30-34	0.260750724006603
35-39	0.24621088250787868
40-44	0.21991816722549692
45-49	0.22808610211800845
50-54	0.2326422091005568
55-59	0.23163861601587465
60-64	0.20385988701708807
65-69	0.21087159410045436
70-74	0.20321771397945063
75-79	0.22310847022282376
80-81	0.2431459297894503
>>END_MODULE
>>Sequence Length Distribution	pass
#Length	Count
81	2.5289134E7
>>END_MODULE
>>Sequence Duplication Levels	fail
#Total Duplicate Percentage	79.92411041020458
#Duplication Level	Relative count
1	100.0
2	52.55734218692359
3	35.07801141418744
4	26.165831217585662
5	19.829438187617992
6	16.055812338606426
7	13.68617494520756
8	11.257947616257622
9	9.914719093808996
10++	149.45424560032984
>>END_MODULE
>>Overrepresented sequences	warn
#Sequence	Count	Percentage	Possible Source
NNNNNNNNNNNNNNNNNNNNNNNNNNNNNNNNNNNNNNNNNNNNNNNNNN	44010	0.17402731149275416	No Hit
>>END_MODULE
>>Kmer Content	warn
#Sequence	Count	Obs/Exp Overall	Obs/Exp Max	Max Obs/Exp Position
CTCTC	5490100	3.8441985	5.7137775	6
TCTCT	6077465	3.322087	4.372906	5
GAAGA	6982010	3.0879998	3.3822138	70-74
>>END_MODULE
