# Supplementary material for: Analysis of Metabolites and Gene Expression Changes Relative to Apricot (Prunus armeniaca L.) Fruit Quality During Development and Ripening
Source: Front Plant Sci. 2020 Aug 19;11:1269. doi: 10.3389/fpls.2020.01269 (PMC7466674; doi:10.3389/fpls.2020.01269)
Supplement: Supplementary file 2 [file DataSheet_2.zip › FastQC_optimized/B_S2_L001_R1_001_forward_paired_fastqc/fastqc_data.txt]

##FastQC	0.10.1
>>Basic Statistics	pass
#Measure	Value	
Filename	B_S2_L001_R1_001_forward_paired.fastq.gz	
File type	Conventional base calls	
Encoding	Sanger / Illumina 1.9	
Total Sequences	28233500	
Filtered Sequences	0	
Sequence length	81	
%GC	44	
>>END_MODULE
>>Per base sequence quality	pass
#Base	Mean	Median	Lower Quartile	Upper Quartile	10th Percentile	90th Percentile
1	38.7858650539253	40.0	39.0	40.0	36.0	40.0
2	38.77614571342554	40.0	39.0	40.0	36.0	40.0
3	38.77664366798307	40.0	39.0	40.0	36.0	40.0
4	38.786033187525454	40.0	39.0	40.0	36.0	40.0
5	38.77440246515664	40.0	39.0	40.0	36.0	40.0
6	38.76790125205873	40.0	39.0	40.0	36.0	40.0
7	38.761092744434805	40.0	39.0	40.0	36.0	40.0
8	38.75906154036871	40.0	39.0	40.0	36.0	40.0
9	38.72593252696265	40.0	39.0	40.0	36.0	40.0
10-14	38.74130255901677	40.0	39.0	40.0	36.0	40.0
15-19	38.70865437866364	40.0	39.0	40.0	36.0	40.0
20-24	38.68036087626401	40.0	39.0	40.0	36.0	40.0
25-29	38.661692577965894	40.0	39.0	40.0	36.0	40.0
30-34	38.631741300228455	40.0	39.0	40.0	36.0	40.0
35-39	38.63006982485346	40.0	39.0	40.0	36.0	40.0
40-44	38.61061160677919	40.0	39.0	40.0	36.0	40.0
45-49	38.589437660934706	40.0	39.0	40.0	36.0	40.0
50-54	38.56915165317796	40.0	39.0	40.0	36.0	40.0
55-59	38.55413583863141	40.0	39.0	40.0	36.0	40.0
60-64	38.500117746648485	40.0	39.0	40.0	36.0	40.0
65-69	38.47458305913188	40.0	39.0	40.0	36.0	40.0
70-74	38.45951296155276	40.0	39.0	40.0	36.0	40.0
75-79	38.4473042166221	40.0	39.0	40.0	36.0	40.0
80-81	38.40171682575664	40.0	39.0	40.0	36.0	40.0
>>END_MODULE
>>Per sequence quality scores	pass
#Quality	Count
15	1.0
16	33.0
17	73.0
18	64.0
19	95.0
20	228.0
21	1038.0
22	3634.0
23	10125.0
24	23086.0
25	44639.0
26	75550.0
27	115930.0
28	164009.0
29	218246.0
30	277723.0
31	341598.0
32	412856.0
33	493190.0
34	592477.0
35	731685.0
36	945872.0
37	1334602.0
38	2275561.0
39	1.5055831E7
40	5115354.0
>>END_MODULE
>>Per base sequence content	pass
#Base	G	A	T	C
1	22.445495599199532	28.82233162732215	23.80336125524643	24.92881151823189
2	20.496307577877342	24.8210884233269	28.528025218269075	26.154578780526677
3	19.509033594843007	27.18014415499318	29.265032673951158	24.045789576212655
4	19.480560327270798	27.227063594665914	29.29950590610445	23.992870171958845
5	19.665526908795734	26.790039570747954	28.351409153146605	25.193024367309707
6	20.430116705332317	27.193638762463028	27.577285848371613	24.798958683833035
7	20.56649370428746	27.63869870898047	27.805344714612072	23.989462872119997
8	19.89513521171658	27.261462447092992	27.66711530628509	25.176287034905343
9	20.230187543166807	28.09657321975667	27.2931907131599	24.380048523916624
10-14	20.184070329543907	27.682512117957458	27.948557641715084	24.184859910783555
15-19	20.110227201348643	27.860304166459965	27.86616895080028	24.16329968139111
20-24	20.25276476044986	27.728853800708354	27.586364157378675	24.43201728146311
25-29	20.335846495627155	27.73370562540723	27.62207070799878	24.308377170966835
30-34	20.413330739100157	27.83164657408704	27.702829380775967	24.052193306036838
35-39	20.349847610984806	27.630102696412184	27.583906475477278	24.43614321712574
40-44	20.428057039079395	27.683415062583467	27.634525989640856	24.254001908696278
45-49	20.58599073701195	27.804902085466882	27.519780266012024	24.089326911509147
50-54	20.62122009426939	27.710431598553527	27.455924719931325	24.21242358724576
55-59	20.590762111875165	27.701929840920315	27.672559858287922	24.034748188916595
60-64	20.71525573534706	27.834264380764896	27.484898618321996	23.96558126556605
65-69	20.716427240815772	27.768898136835336	27.327365792404045	24.187308829944847
70-74	20.830274639830186	27.70778067655607	27.47099226481412	23.990952418799626
75-79	20.871101175462034	27.827111743735173	27.392847882631266	23.908939198171527
80-81	20.89768001134257	27.875895608532815	27.107133922707376	24.119290457417243
>>END_MODULE
>>Per base GC content	pass
#Base	%GC
1	47.37430711743142
2	46.65088635840402
3	43.55482317105566
4	43.473430499229636
5	44.85855127610544
6	45.22907538916535
7	44.55595657640746
8	45.07142224662192
9	44.610236067083434
10-14	44.36893024032746
15-19	44.27352688273976
20-24	44.684782041912975
25-29	44.64422366659399
30-34	44.465524045136995
35-39	44.78599082811054
40-44	44.68205894777568
45-49	44.675317648521094
50-54	44.83364368151515
55-59	44.62551030079177
60-64	44.680837000913115
65-69	44.90373607076062
70-74	44.82122705862981
75-79	44.78004037363356
80-81	45.016970468759816
>>END_MODULE
>>Per sequence GC content	pass
#GC Content	Count
0	8.0
1	8.5
2	10.0
3	14.0
4	23.5
5	30.0
6	31.5
7	45.0
8	88.0
9	153.0
10	238.0
11	289.0
12	378.5
13	688.5
14	1047.0
15	1826.0
16	2467.0
17	3270.5
18	4847.5
19	7926.5
20	14249.5
21	18267.0
22	24686.0
23	34793.0
24	46749.0
25	69669.5
26	84322.0
27	103318.0
28	147539.5
29	204933.0
30	291111.5
31	390354.0
32	435586.0
33	489089.0
34	610361.5
35	761422.5
36	936974.5
37	1029235.0
38	1135419.5
39	1359162.0
40	1581969.5
41	1779846.0
42	1872473.0
43	1922545.0
44	1986453.5
45	1988696.0
46	1926029.5
47	1874957.0
48	1788331.5
49	1587818.5
50	1361640.0
51	1146506.0
52	937494.0
53	831325.0
54	754356.5
55	601571.5
56	479859.0
57	390898.5
58	347834.0
59	314010.0
60	258572.5
61	218981.5
62	174066.0
63	147128.0
64	122619.0
65	85750.0
66	63237.0
67	43777.0
68	34470.0
69	29190.0
70	19360.0
71	12395.5
72	8008.0
73	4541.5
74	3048.0
75	2298.5
76	1102.5
77	537.0
78	295.5
79	173.0
80	127.0
81	64.0
82	54.5
83	42.5
84	23.0
85	14.0
86	2.5
87	0.0
88	0.5
89	1.0
90	1.0
91	0.5
92	0.0
93	0.0
94	0.0
95	0.0
96	0.0
97	1.0
98	1.5
99	1.5
100	2.0
>>END_MODULE
>>Per base N content	pass
#Base	N-Count
1	0.0
2	0.0
3	0.0
4	0.0
5	6.375405103865975E-5
6	0.0
7	0.0
8	0.0
9	0.0
10-14	0.0028795579719127985
15-19	0.002046505038340978
20-24	5.30575380310624E-4
25-29	0.0026790869003134573
30-34	0.002205890165937627
35-39	0.0031437830945507997
40-44	6.984610480457612E-4
45-49	8.309277985371987E-4
50-54	5.560770007260878E-4
55-59	0.0020989250358616537
60-64	0.006065135388811164
65-69	0.005322046505038341
70-74	0.007862291249756494
75-79	0.002191722599040147
80-81	1.523013441479094E-4
>>END_MODULE
>>Sequence Length Distribution	pass
#Length	Count
81	2.82335E7
>>END_MODULE
>>Sequence Duplication Levels	fail
#Total Duplicate Percentage	85.08857852160844
#Duplication Level	Relative count
1	100.0
2	54.37170847726372
3	39.64550654057421
4	30.500028314174074
5	24.87400192536384
6	21.07990259924118
7	17.775638484625404
8	15.473696132283822
9	13.684240330709553
10++	248.87875870660852
>>END_MODULE
>>Overrepresented sequences	pass
>>END_MODULE
>>Kmer Content	pass
>>END_MODULE
