# Supplementary material for: Analysis of Metabolites and Gene Expression Changes Relative to Apricot (Prunus armeniaca L.) Fruit Quality During Development and Ripening
Source: Front Plant Sci. 2020 Aug 19;11:1269. doi: 10.3389/fpls.2020.01269 (PMC7466674; doi:10.3389/fpls.2020.01269)
Supplement: Supplementary file 2 [file DataSheet_2.zip › FastQC_optimized/B_S2_L001_R2_001_reverse_paired_fastqc/fastqc_data.txt]

##FastQC	0.10.1
>>Basic Statistics	pass
#Measure	Value	
Filename	B_S2_L001_R2_001_reverse_paired.fastq.gz	
File type	Conventional base calls	
Encoding	Sanger / Illumina 1.9	
Total Sequences	28233500	
Filtered Sequences	0	
Sequence length	81	
%GC	45	
>>END_MODULE
>>Per base sequence quality	pass
#Base	Mean	Median	Lower Quartile	Upper Quartile	10th Percentile	90th Percentile
1	38.2804284626419	40.0	39.0	40.0	35.0	40.0
2	38.26610533585988	40.0	39.0	40.0	35.0	40.0
3	38.22229429578338	40.0	39.0	40.0	35.0	40.0
4	38.22788974091062	40.0	39.0	40.0	35.0	40.0
5	38.24404278605203	40.0	39.0	40.0	35.0	40.0
6	38.23720094922698	40.0	39.0	40.0	35.0	40.0
7	38.2280593621053	40.0	39.0	40.0	35.0	40.0
8	38.24189657676165	40.0	39.0	40.0	35.0	40.0
9	38.236086280482404	40.0	39.0	40.0	35.0	40.0
10-14	38.194565087573274	40.0	39.0	40.0	35.0	40.0
15-19	38.20560328687552	40.0	39.0	40.0	35.0	40.0
20-24	38.17235732728851	40.0	39.0	40.0	35.0	40.0
25-29	38.174109189438084	40.0	39.0	40.0	35.0	40.0
30-34	38.11577383604583	40.0	39.0	40.0	34.2	40.0
35-39	38.115172621176974	40.0	39.0	40.0	34.0	40.0
40-44	38.087442917102024	40.0	39.0	40.0	34.0	40.0
45-49	38.07517728939026	40.0	39.0	40.0	34.0	40.0
50-54	38.039853401101524	40.0	39.0	40.0	34.0	40.0
55-59	38.027885717321624	40.0	39.0	40.0	34.0	40.0
60-64	37.98663206474578	40.0	39.0	40.0	34.0	40.0
65-69	37.942680184886754	40.0	39.0	40.0	34.0	40.0
70-74	37.90525207289213	40.0	39.0	40.0	34.0	40.0
75-79	37.84189009509979	40.0	39.0	40.0	34.0	40.0
80-81	37.81646795473462	40.0	39.0	40.0	34.0	40.0
>>END_MODULE
>>Per sequence quality scores	pass
#Quality	Count
2	49882.0
3	2379.0
4	1583.0
5	1269.0
6	1237.0
7	1310.0
8	1139.0
9	925.0
10	910.0
11	1034.0
12	1048.0
13	1071.0
14	1083.0
15	1182.0
16	1334.0
17	2465.0
18	7238.0
19	18168.0
20	34100.0
21	52056.0
22	71685.0
23	92950.0
24	116595.0
25	141674.0
26	168198.0
27	197622.0
28	230653.0
29	268309.0
30	309993.0
31	359740.0
32	421524.0
33	496743.0
34	599960.0
35	743431.0
36	974252.0
37	1391962.0
38	2420615.0
39	1.5698155E7
40	3348026.0
>>END_MODULE
>>Per base sequence content	pass
#Base	G	A	T	C
1	25.540207029717298	27.355746570723273	23.251826133436793	23.85222026612264
2	24.51661680223614	24.55096272611629	27.43360965577034	23.49881081587723
3	22.96998013404282	26.40735193148749	28.29453261721643	22.328135317253263
4	22.91876613368876	27.332150873739263	27.92363158304743	21.82545140952455
5	23.02138095566411	27.496021740740407	27.629299017617946	21.853298285977534
6	23.96599761005566	27.021824750195435	27.219527677131726	21.79264996261718
7	24.381749810783123	27.27978509038827	26.563897856652197	21.774567242176403
8	23.23329270333572	28.009719674317207	26.804775287380846	21.952212334966227
9	24.056039267686902	27.32186676344855	27.06951889128871	21.552575077575842
10-14	23.489943847768107	27.708510111766017	27.299756612965954	21.501789427499926
15-19	23.383977205552394	27.524980120481263	27.551112104293	21.53993056967334
20-24	23.43416856204056	27.54474137658885	27.553371277387605	21.467718783982985
25-29	23.538298802673978	27.59065298873918	27.388696983841466	21.482351224745372
30-34	23.594335291747427	27.482043625086682	27.600710859912475	21.32291022325341
35-39	23.539829687696535	27.494492937651938	27.656453726307106	21.309223648344418
40-44	23.64791298527026	27.653550365386632	27.46467728554166	21.23385936380145
45-49	23.760238262954775	27.560880822788892	27.502193120400225	21.176687793856104
50-54	23.752555166016364	27.548118935272925	27.527284086829585	21.17204181188113
55-59	23.861696305578832	27.574580532555686	27.52293606638138	21.040787095484102
60-64	24.00434183312258	27.42722748592648	27.503708892849875	21.064721788101064
65-69	23.91235585734128	27.359107566115682	27.62874959162786	21.099786984915177
70-74	24.04276562980496	27.517572957090593	27.475936264479646	20.9637251486248
75-79	24.15374579445367	27.536203990593343	27.393344766595938	20.916705448357046
80-81	24.009720781776732	27.645129592526896	27.537056615703513	20.808093009992852
>>END_MODULE
>>Per base GC content	pass
#Base	%GC
1	49.39242729583994
2	48.01542761811338
3	45.298115451296084
4	44.7442175432133
5	44.874679241641644
6	45.75864757267284
7	46.15631705295953
8	45.18550503830194
9	45.608614345262744
10-14	44.99173327526803
15-19	44.923907775225736
20-24	44.90188734602354
25-29	45.02065002741935
30-34	44.91724551500084
35-39	44.84905333604095
40-44	44.88177234907171
45-49	44.93692605681088
50-54	44.924596977897494
55-59	44.90248340106294
60-64	45.06906362122364
65-69	45.01214284225645
70-74	45.006490778429765
75-79	45.07045124281072
80-81	44.81781379176959
>>END_MODULE
>>Per sequence GC content	pass
#GC Content	Count
0	46706.0
1	24866.5
2	2407.5
3	1543.5
4	1199.5
5	1100.0
6	1041.0
7	951.5
8	965.5
9	1008.0
10	973.0
11	940.0
12	1045.0
13	1229.0
14	1511.5
15	2003.0
16	2291.0
17	2748.5
18	3967.0
19	6455.5
20	10223.0
21	12263.0
22	15666.5
23	22944.5
24	32374.5
25	48025.5
26	58121.0
27	72888.5
28	106945.5
29	157237.5
30	228787.0
31	300098.5
32	330863.0
33	384737.0
34	526887.5
35	706584.5
36	888603.5
37	979202.0
38	1105639.0
39	1358618.0
40	1599146.0
41	1835305.0
42	1957478.0
43	1979513.5
44	2020334.0
45	2032836.0
46	1980837.5
47	1935122.0
48	1840745.0
49	1641057.0
50	1426946.5
51	1206107.5
52	978009.0
53	861950.0
54	789336.0
55	641575.0
56	512521.5
57	406679.5
58	354744.0
59	309455.0
60	246252.0
61	202711.0
62	154714.5
63	132345.0
64	116551.0
65	87840.5
66	62294.5
67	42112.5
68	34560.0
69	29433.0
70	19659.0
71	12043.0
72	7164.0
73	4021.0
74	2788.0
75	2089.0
76	1067.0
77	608.0
78	370.5
79	269.0
80	202.5
81	93.5
82	45.5
83	36.5
84	33.0
85	29.0
86	22.0
87	15.0
88	10.0
89	9.0
90	8.5
91	11.0
92	13.5
93	12.5
94	11.5
95	11.0
96	11.0
97	14.5
98	15.0
99	45.5
100	79.0
>>END_MODULE
>>Per base N content	pass
#Base	N-Count
1	0.2349549294278074
2	0.23776719145695716
3	0.2826783785219686
4	0.24653691536649724
5	0.23609541856305455
6	0.23192307011174668
7	0.24343067632422477
8	0.23191598632829794
9	0.26195831193440416
10-14	0.2911640427152142
15-19	0.2571661324313316
20-24	0.2595108647528645
25-29	0.24210884233268987
30-34	0.26299537783129967
35-39	0.24449182708484604
40-44	0.23006074344307292
45-49	0.2341183346025112
50-54	0.23811571360263517
55-59	0.2142532806772097
60-64	0.2110740786654152
65-69	0.2062032691660616
70-74	0.20157047479058568
75-79	0.22005914959179698
80-81	0.2221492198983477
>>END_MODULE
>>Sequence Length Distribution	pass
#Length	Count
81	2.82335E7
>>END_MODULE
>>Sequence Duplication Levels	fail
#Total Duplicate Percentage	80.44363945742316
#Duplication Level	Relative count
1	100.0
2	51.42286906016639
3	35.68721548225058
4	26.34045702240262
5	21.11317919852892
6	16.91072589868365
7	14.091897831498217
8	12.084856367591327
9	10.28412531114749
10++	160.56555961698024
>>END_MODULE
>>Overrepresented sequences	warn
#Sequence	Count	Percentage	Possible Source
NNNNNNNNNNNNNNNNNNNNNNNNNNNNNNNNNNNNNNNNNNNNNNNNNN	50651	0.17940035773106416	No Hit
>>END_MODULE
>>Kmer Content	warn
#Sequence	Count	Obs/Exp Overall	Obs/Exp Max	Max Obs/Exp Position
CTCTC	6391530	4.029169	5.825565	6
TCTCT	7117445	3.4889128	4.5511036	5
GAAGA	7840505	3.0932517	3.3583999	70-74
>>END_MODULE
