# Supplementary material for: Analysis of Metabolites and Gene Expression Changes Relative to Apricot (Prunus armeniaca L.) Fruit Quality During Development and Ripening
Source: Front Plant Sci. 2020 Aug 19;11:1269. doi: 10.3389/fpls.2020.01269 (PMC7466674; doi:10.3389/fpls.2020.01269)
Supplement: Supplementary file 2 [file DataSheet_2.zip › FastQC_optimized/B_S2_L002_R1_001_forward_paired_fastqc/fastqc_data.txt]

##FastQC	0.10.1
>>Basic Statistics	pass
#Measure	Value	
Filename	B_S2_L002_R1_001_forward_paired.fastq.gz	
File type	Conventional base calls	
Encoding	Sanger / Illumina 1.9	
Total Sequences	27717702	
Filtered Sequences	0	
Sequence length	81	
%GC	44	
>>END_MODULE
>>Per base sequence quality	pass
#Base	Mean	Median	Lower Quartile	Upper Quartile	10th Percentile	90th Percentile
1	38.87159177192972	40.0	39.0	40.0	37.0	40.0
2	38.87280947749564	40.0	39.0	40.0	37.0	40.0
3	38.874398317724896	40.0	39.0	40.0	37.0	40.0
4	38.87452275083988	40.0	39.0	40.0	37.0	40.0
5	38.868190119079856	40.0	39.0	40.0	37.0	40.0
6	38.86869640203217	40.0	39.0	40.0	37.0	40.0
7	38.86026626594081	40.0	39.0	40.0	37.0	40.0
8	38.85844392872107	40.0	39.0	40.0	37.0	40.0
9	38.81932708562925	40.0	39.0	40.0	36.0	40.0
10-14	38.84360012240553	40.0	39.0	40.0	36.4	40.0
15-19	38.81123191958698	40.0	39.0	40.0	36.0	40.0
20-24	38.786741382817375	40.0	39.0	40.0	36.0	40.0
25-29	38.76351635499942	40.0	39.0	40.0	36.0	40.0
30-34	38.74650772275421	40.0	39.0	40.0	36.0	40.0
35-39	38.73844874297299	40.0	39.0	40.0	36.0	40.0
40-44	38.71426118947379	40.0	39.0	40.0	36.0	40.0
45-49	38.69414744411351	40.0	39.0	40.0	36.0	40.0
50-54	38.67594989656791	40.0	39.0	40.0	36.0	40.0
55-59	38.65925205487814	40.0	39.0	40.0	36.0	40.0
60-64	38.632431526971466	40.0	39.0	40.0	36.0	40.0
65-69	38.60185783799826	40.0	39.0	40.0	36.0	40.0
70-74	38.57044370417144	40.0	39.0	40.0	36.0	40.0
75-79	38.551741309578986	40.0	39.0	40.0	36.0	40.0
80-81	38.535877938221574	40.0	39.0	40.0	36.0	40.0
>>END_MODULE
>>Per sequence quality scores	pass
#Quality	Count
13	1.0
14	6.0
15	5.0
16	32.0
17	82.0
18	68.0
19	75.0
20	198.0
21	903.0
22	3244.0
23	8837.0
24	20418.0
25	39789.0
26	67080.0
27	103393.0
28	146835.0
29	194637.0
30	248221.0
31	307108.0
32	370520.0
33	445795.0
34	537889.0
35	664209.0
36	860787.0
37	1219922.0
38	2083925.0
39	1.4939657E7
40	5454066.0
>>END_MODULE
>>Per base sequence content	pass
#Base	G	A	T	C
1	22.436639949444583	28.795713295423987	23.826246490419734	24.9414002647117
2	20.52963450485711	24.797207406628385	28.53362691329211	26.13953117522239
3	19.517703884687123	27.166274462435595	29.253272872332637	24.06274878054465
4	19.483465837102944	27.22211603256287	29.312509384796765	23.98190874553742
5	19.685975410227012	26.750608690431843	28.353356999075896	25.210058900265253
6	20.440118015555548	27.178526560390903	27.57550030662715	24.8058551174264
7	20.578635992262274	27.634953287253033	27.795886542109443	23.99052417837525
8	19.897955465427835	27.238939216533897	27.686108321678326	25.176996996359946
9	20.23977312404903	28.08307846011188	27.287157499564717	24.389990916274375
10-14	20.191574182718625	27.6619457210042	27.950157861210023	24.196322235067154
15-19	20.12124242880623	27.844656684133028	27.864180142328948	24.16992074473179
20-24	20.26985574608458	27.7159594564584	27.583557305382904	24.430627492074116
25-29	20.341470385516054	27.716472873187055	27.614432541354617	24.327624199942278
30-34	20.412615190471097	27.81520897853901	27.71000563774105	24.06217019324884
35-39	20.35153139207308	27.617842714692024	27.585179611279127	24.44544628195577
40-44	20.43531366928118	27.671493586804836	27.635156498639056	24.258036245274926
45-49	20.59334212197493	27.79577428242273	27.51710474506407	24.09377885053827
50-54	20.63059690620377	27.67916965683298	27.46954136146309	24.220692075500157
55-59	20.595025084380058	27.689176448513468	27.673062480417656	24.042735986688818
60-64	20.71383791925743	27.813171875835792	27.501533729283146	23.971456475623633
65-69	20.733548175556386	27.752172217498288	27.32039292189392	24.193886685051407
70-74	20.8347769319802	27.697699558404754	27.463681619631924	24.003841889983125
75-79	20.877640743740127	27.82649794723138	27.38509011646913	23.910771192559363
80-81	20.898829269969944	27.827315340699737	27.131912119020612	24.141943270309703
>>END_MODULE
>>Per base GC content	pass
#Base	%GC
1	47.37804021415628
2	46.6691656800795
3	43.580452665231775
4	43.465374582640365
5	44.89603431049226
6	45.245973132981945
7	44.569160170637524
8	45.074952461787774
9	44.6297640403234
10-14	44.387896417785775
15-19	44.291163173538024
20-24	44.7004832381587
25-29	44.66909458545833
30-34	44.47478538371994
35-39	44.79697767402885
40-44	44.69334991455611
45-49	44.687120972513206
50-54	44.85128898170393
55-59	44.63776107106888
60-64	44.68529439488106
65-69	44.92743486060779
70-74	44.83861882196333
75-79	44.78841193629949
80-81	45.04077254027965
>>END_MODULE
>>Per sequence GC content	pass
#GC Content	Count
0	15.0
1	14.0
2	10.0
3	8.0
4	12.0
5	15.0
6	24.0
7	42.5
8	86.5
9	146.5
10	217.5
11	263.0
12	361.0
13	695.5
14	1056.5
15	1842.0
16	2503.0
17	3243.0
18	4752.5
19	7667.0
20	13750.0
21	17688.0
22	24000.0
23	33902.5
24	45693.5
25	67692.0
26	81490.0
27	100595.5
28	144584.5
29	200611.0
30	283883.5
31	380760.0
32	425507.0
33	478211.5
34	597880.5
35	745783.0
36	917112.0
37	1007503.0
38	1112828.0
39	1334886.0
40	1552247.5
41	1745594.0
42	1838312.0
43	1888365.5
44	1950109.0
45	1952738.0
46	1891962.0
47	1840247.0
48	1755551.5
49	1560147.0
50	1338183.0
51	1127067.5
52	922431.5
53	817656.0
54	742274.5
55	592699.0
56	473329.5
57	384461.0
58	340768.0
59	307559.0
60	254198.5
61	215946.0
62	171505.5
63	145166.0
64	120683.5
65	84519.0
66	62829.5
67	43545.0
68	34268.0
69	28891.0
70	19158.0
71	12403.5
72	7930.0
73	4485.5
74	3116.0
75	2287.5
76	1084.0
77	536.5
78	274.0
79	184.0
80	133.0
81	75.5
82	62.0
83	37.5
84	20.0
85	11.5
86	2.0
87	1.5
88	1.5
89	1.0
90	0.5
91	0.0
92	0.5
93	1.5
94	1.5
95	1.0
96	0.5
97	0.5
98	1.5
99	8.0
100	14.0
>>END_MODULE
>>Per base N content	pass
#Base	N-Count
1	0.0
2	3.4995686150316504E-4
3	0.0
4	0.0
5	0.0
6	0.0
7	0.0
8	0.0
9	0.0
10-14	2.280131303814436E-4
15-19	9.971966651492249E-4
20-24	0.001726694370262008
25-29	0.003659755054730006
30-34	0.0046244814956160505
35-39	6.811531489876036E-4
40-44	0.002043459446962811
45-49	0.0025788573670356943
50-54	0.0026611152685024177
55-59	4.8488868233015857E-4
60-64	0.0022375592320027105
65-69	0.007602361840819271
70-74	0.0018421440565310934
75-79	5.779699918846085E-4
80-81	0.004302304714871384
>>END_MODULE
>>Sequence Length Distribution	pass
#Length	Count
81	2.7717702E7
>>END_MODULE
>>Sequence Duplication Levels	fail
#Total Duplicate Percentage	85.00551964741672
#Duplication Level	Relative count
1	100.0
2	54.435608508725096
3	39.05639699890409
4	30.69660269199427
5	25.04566274201253
6	20.355747885463792
7	17.823924466799674
8	15.43541180768258
9	13.766262961193695
10++	245.38736055301092
>>END_MODULE
>>Overrepresented sequences	pass
>>END_MODULE
>>Kmer Content	pass
>>END_MODULE
