# Supplementary material for: Analysis of Metabolites and Gene Expression Changes Relative to Apricot (Prunus armeniaca L.) Fruit Quality During Development and Ripening
Source: Front Plant Sci. 2020 Aug 19;11:1269. doi: 10.3389/fpls.2020.01269 (PMC7466674; doi:10.3389/fpls.2020.01269)
Supplement: Supplementary file 2 [file DataSheet_2.zip › FastQC_optimized/B_S2_L002_R2_001_reverse_paired_fastqc/fastqc_data.txt]

##FastQC	0.10.1
>>Basic Statistics	pass
#Measure	Value	
Filename	B_S2_L002_R2_001_reverse_paired.fastq.gz	
File type	Conventional base calls	
Encoding	Sanger / Illumina 1.9	
Total Sequences	27717702	
Filtered Sequences	0	
Sequence length	81	
%GC	45	
>>END_MODULE
>>Per base sequence quality	pass
#Base	Mean	Median	Lower Quartile	Upper Quartile	10th Percentile	90th Percentile
1	38.38831097902705	40.0	39.0	40.0	36.0	40.0
2	38.36759793434535	40.0	39.0	40.0	36.0	40.0
3	38.32977210737023	40.0	39.0	40.0	36.0	40.0
4	38.34245699733694	40.0	39.0	40.0	36.0	40.0
5	38.35476764993	40.0	39.0	40.0	36.0	40.0
6	38.33598514047088	40.0	39.0	40.0	36.0	40.0
7	38.343446725850505	40.0	39.0	40.0	36.0	40.0
8	38.34625471476676	40.0	39.0	40.0	36.0	40.0
9	38.346201824379236	40.0	39.0	40.0	36.0	40.0
10-14	38.31742339245873	40.0	39.0	40.0	36.0	40.0
15-19	38.31694103645388	40.0	39.0	40.0	36.0	40.0
20-24	38.29177301927844	40.0	39.0	40.0	35.6	40.0
25-29	38.27949922399772	40.0	39.0	40.0	35.0	40.0
30-34	38.262056500932154	40.0	39.0	40.0	35.0	40.0
35-39	38.24431120588568	40.0	39.0	40.0	35.0	40.0
40-44	38.21780304153641	40.0	39.0	40.0	35.0	40.0
45-49	38.19515545697114	40.0	39.0	40.0	35.0	40.0
50-54	38.16243410799351	40.0	39.0	40.0	35.0	40.0
55-59	38.13670069041077	40.0	39.0	40.0	35.0	40.0
60-64	38.102950424966686	40.0	39.0	40.0	34.0	40.0
65-69	38.0559376892067	40.0	39.0	40.0	34.0	40.0
70-74	38.02580568908635	40.0	39.0	40.0	34.0	40.0
75-79	37.9778320078627	40.0	39.0	40.0	34.0	40.0
80-81	37.92829921470402	40.0	39.0	40.0	34.0	40.0
>>END_MODULE
>>Per sequence quality scores	pass
#Quality	Count
2	46326.0
3	3695.0
4	2735.0
5	1774.0
6	1890.0
7	1454.0
8	1322.0
9	1096.0
10	1101.0
11	1058.0
12	1043.0
13	1087.0
14	980.0
15	961.0
16	1078.0
17	2090.0
18	6459.0
19	17015.0
20	31614.0
21	48436.0
22	66817.0
23	86505.0
24	107597.0
25	129851.0
26	154559.0
27	180875.0
28	209722.0
29	242732.0
30	282635.0
31	327185.0
32	383581.0
33	453116.0
34	545731.0
35	678833.0
36	891584.0
37	1276740.0
38	2207784.0
39	1.5792583E7
40	3526058.0
>>END_MODULE
>>Per base sequence content	pass
#Base	G	A	T	C
1	25.531678019874853	27.364117749003274	23.241068697669572	23.863135533452294
2	24.521836297606853	24.540789084698996	27.413121758367332	23.524252859326815
3	22.972612481543784	26.398420024045627	28.29639243936662	22.33257505504397
4	22.90342332179954	27.332665155327152	27.93014085737792	21.833770665495383
5	23.025546331629585	27.479399510882256	27.643430915654005	21.851623241834154
6	23.938507607939165	27.013948210959672	27.231422786814623	21.81612139428654
7	24.380469912196425	27.271634431951526	26.56970418253376	21.77819147331829
8	23.23532703349226	28.00486490874499	26.787046701352136	21.972761356410615
9	24.042910744908315	27.3194844977873	27.071205720902114	21.56639903640227
10-14	23.488473755024355	27.7003690630507	27.300434260948	21.510722920976942
15-19	23.38011057792678	27.52018219269332	27.541758701721086	21.557948527658812
20-24	23.433675713514234	27.531195361651406	27.556490501520514	21.478638423313846
25-29	23.545601134041867	27.58431611544369	27.387240002299222	21.482842748215216
30-34	23.583271519912614	27.457186653776088	27.621361864546213	21.338179961765082
35-39	23.53531076181285	27.477822918844865	27.66533129905463	21.32153502028766
40-44	23.65225906376549	27.623197845608633	27.465057170248457	21.259485920377415
45-49	23.757363358857724	27.5630106634532	27.494941006200623	21.18468497148846
50-54	23.750502635742677	27.53603187430403	27.53815744699092	21.175308042962374
55-59	23.868392300056776	27.567682857465808	27.52050977764524	21.043415064832175
60-64	24.00058463608753	27.414541257333436	27.502410195891407	21.08246391068762
65-69	23.906650906158593	27.36341279044855	27.62568838639933	21.104247916993526
70-74	24.042954827353324	27.519922950401316	27.467859753164568	20.96926246908079
75-79	24.156156597697848	27.518097464967155	27.391537533120296	20.9342084042147
80-81	24.000352902356063	27.649123848835988	27.520405625779997	20.830117623027952
>>END_MODULE
>>Per base GC content	pass
#Base	%GC
1	49.39481355332715
2	48.04608915693367
3	45.30518753658775
4	44.73719398729493
5	44.87716957346374
6	45.754629002225705
7	46.15866138551471
8	45.208088389902876
9	45.609309781310586
10-14	44.9991966760013
15-19	44.93805910558559
20-24	44.91231413682807
25-29	45.028443882257086
30-34	44.9214514816777
35-39	44.85684578210051
40-44	44.911744984142906
45-49	44.94204833034618
50-54	44.925810678705055
55-59	44.91180736488895
60-64	45.08304854677515
65-69	45.01089882315212
70-74	45.012217296434116
75-79	45.090365001912545
80-81	44.830470525384015
>>END_MODULE
>>Per sequence GC content	pass
#GC Content	Count
0	42896.0
1	23304.0
2	3086.5
3	2240.5
4	1811.0
5	1602.0
6	1499.5
7	1329.5
8	1236.5
9	1201.0
10	1199.0
11	1207.0
12	1208.0
13	1277.0
14	1550.0
15	2052.5
16	2350.0
17	2787.5
18	3858.0
19	6264.0
20	10080.5
21	12124.0
22	15136.5
23	22077.5
24	31336.5
25	46828.0
26	56989.0
27	71532.0
28	104830.5
29	154348.5
30	223880.5
31	293671.5
32	324693.0
33	375931.0
34	514935.0
35	691505.5
36	870180.0
37	960050.0
38	1084437.0
39	1331543.5
40	1567515.5
41	1801371.0
42	1921974.0
43	1943401.0
44	1983414.0
45	1995935.5
46	1945694.5
47	1901518.0
48	1808073.5
49	1610896.0
50	1401867.5
51	1187730.0
52	962558.5
53	846229.0
54	775811.5
55	631702.0
56	504229.5
57	399322.0
58	348195.0
59	304297.0
60	242812.5
61	200215.5
62	152340.0
63	129475.0
64	114318.5
65	86279.5
66	61052.0
67	41386.0
68	34065.0
69	29060.0
70	19381.5
71	11822.5
72	7094.5
73	3970.0
74	2688.0
75	2015.0
76	1036.5
77	572.5
78	341.0
79	268.0
80	204.0
81	96.5
82	45.0
83	33.0
84	29.0
85	24.0
86	13.5
87	13.0
88	16.0
89	14.0
90	10.5
91	7.0
92	7.0
93	5.5
94	6.5
95	9.0
96	6.5
97	6.0
98	10.5
99	40.5
100	68.0
>>END_MODULE
>>Per base N content	pass
#Base	N-Count
1	0.2213350875913162
2	0.23370263523289198
3	0.27150879968332153
4	0.2503129588448566
5	0.24355915219811514
6	0.2471092300508895
7	0.24051055892007212
8	0.22551292311317872
9	0.2632649705231696
10-14	0.27977355409910964
15-19	0.2593836963829108
20-24	0.2657377584909456
25-29	0.2404939630276709
30-34	0.25929927379982654
35-39	0.24438461745493908
40-44	0.218468327569147
45-49	0.22655413497121804
50-54	0.2308207224393999
55-59	0.2301568867433527
60-64	0.20221734110569484
65-69	0.20931893993232195
70-74	0.20180460847728285
75-79	0.22151042680233737
80-81	0.24170113380972205
>>END_MODULE
>>Sequence Length Distribution	pass
#Length	Count
81	2.7717702E7
>>END_MODULE
>>Sequence Duplication Levels	fail
#Total Duplicate Percentage	80.61066695871209
#Duplication Level	Relative count
1	100.0
2	52.85239827387542
3	36.056573507150766
4	26.62163078104878
5	21.196990578613224
6	17.053387858385484
7	14.075597026727818
8	12.141614513906148
9	10.483269695668874
10++	161.38361085379907
>>END_MODULE
>>Overrepresented sequences	warn
#Sequence	Count	Percentage	Possible Source
NNNNNNNNNNNNNNNNNNNNNNNNNNNNNNNNNNNNNNNNNNNNNNNNNN	47912	0.17285704276638808	No Hit
>>END_MODULE
>>Kmer Content	warn
#Sequence	Count	Obs/Exp Overall	Obs/Exp Max	Max Obs/Exp Position
CTCTC	6323865	4.056094	5.8770065	6
TCTCT	7034655	3.5109992	4.5799603	5
GAAGA	7719505	3.1035903	3.3878274	70-74
>>END_MODULE
