# Supplementary material for: Analysis of Metabolites and Gene Expression Changes Relative to Apricot (Prunus armeniaca L.) Fruit Quality During Development and Ripening
Source: Front Plant Sci. 2020 Aug 19;11:1269. doi: 10.3389/fpls.2020.01269 (PMC7466674; doi:10.3389/fpls.2020.01269)
Supplement: Supplementary file 2 [file DataSheet_2.zip › FastQC_optimized/C_S3_L001_R1_001_forward_paired_fastqc/fastqc_data.txt]

##FastQC	0.10.1
>>Basic Statistics	pass
#Measure	Value	
Filename	C_S3_L001_R1_001_forward_paired.fastq.gz	
File type	Conventional base calls	
Encoding	Sanger / Illumina 1.9	
Total Sequences	24618718	
Filtered Sequences	0	
Sequence length	81	
%GC	44	
>>END_MODULE
>>Per base sequence quality	pass
#Base	Mean	Median	Lower Quartile	Upper Quartile	10th Percentile	90th Percentile
1	38.797460615130326	40.0	39.0	40.0	36.0	40.0
2	38.787523867002335	40.0	39.0	40.0	36.0	40.0
3	38.78810273548769	40.0	39.0	40.0	36.0	40.0
4	38.79783752346487	40.0	39.0	40.0	36.0	40.0
5	38.78664388616824	40.0	39.0	40.0	36.0	40.0
6	38.779054092093666	40.0	39.0	40.0	36.0	40.0
7	38.772677480606426	40.0	39.0	40.0	36.0	40.0
8	38.7723500468221	40.0	39.0	40.0	36.0	40.0
9	38.73989295462095	40.0	39.0	40.0	36.0	40.0
10-14	38.75350742471643	40.0	39.0	40.0	36.0	40.0
15-19	38.720472585128114	40.0	39.0	40.0	36.0	40.0
20-24	38.692658261084105	40.0	39.0	40.0	36.0	40.0
25-29	38.67407421458746	40.0	39.0	40.0	36.0	40.0
30-34	38.645362492068024	40.0	39.0	40.0	36.0	40.0
35-39	38.64318124932419	40.0	39.0	40.0	36.0	40.0
40-44	38.624251693366	40.0	39.0	40.0	36.0	40.0
45-49	38.602910070296915	40.0	39.0	40.0	36.0	40.0
50-54	38.582966026094454	40.0	39.0	40.0	36.0	40.0
55-59	38.56797847069048	40.0	39.0	40.0	36.0	40.0
60-64	38.51519019796238	40.0	39.0	40.0	36.0	40.0
65-69	38.48950761774029	40.0	39.0	40.0	36.0	40.0
70-74	38.47602490917683	40.0	39.0	40.0	36.0	40.0
75-79	38.462212930827675	40.0	39.0	40.0	36.0	40.0
80-81	38.41507193835194	40.0	39.0	40.0	36.0	40.0
>>END_MODULE
>>Per sequence quality scores	pass
#Quality	Count
14	1.0
15	0.0
16	42.0
17	101.0
18	82.0
19	95.0
20	205.0
21	894.0
22	3062.0
23	8874.0
24	20193.0
25	38717.0
26	65842.0
27	100678.0
28	142690.0
29	188666.0
30	239701.0
31	294923.0
32	356422.0
33	424467.0
34	512150.0
35	630414.0
36	814731.0
37	1146055.0
38	1961126.0
39	1.3126035E7
40	4542552.0
>>END_MODULE
>>Per base sequence content	pass
#Base	G	A	T	C
1	22.18351499862828	28.786072451051268	23.92344719168561	25.10696535863484
2	20.341575056832774	24.853320956842676	28.508982474229565	26.296121512094984
3	19.450086718569178	27.166682684289245	29.131805319838342	24.25142527730323
4	19.3620845732097	27.25853555818788	29.247274370663817	24.132105497938603
5	19.584229010982995	26.799554013764414	28.284933195286495	25.331283779966096
6	20.227832334730024	27.24761297481047	27.556869533173906	24.967685157285608
7	20.415173527719844	27.64984756720476	27.853708710583547	24.08127019449185
8	19.78349969320092	27.259412939374016	27.67121748581709	25.28586988160797
9	20.09159859583265	28.04292652444372	27.3405097698426	24.524965109881023
10-14	20.093892300643677	27.648923289563044	27.97740904386479	24.27977536592849
15-19	20.043325832459935	27.798221866734547	27.869103572715336	24.289348728090182
20-24	20.173507592336204	27.66007250033881	27.60700203265919	24.559417874665794
25-29	20.26033242201761	27.59754999753758	27.687515757758124	24.45460182268669
30-34	20.313813955350867	27.742752666519365	27.74691869365185	24.196514684477915
35-39	20.306306315381946	27.54100561904526	27.596544026296815	24.556144039275978
40-44	20.392999577781982	27.613374539749703	27.615889715210322	24.377736167258
45-49	20.502072093814284	27.71202301200118	27.542505160808112	24.243399733376425
50-54	20.56485496950751	27.565083301039305	27.512716366792176	24.357345362661004
55-59	20.587805267825946	27.535606613024548	27.701790210133126	24.17479790901638
60-64	20.68048028261098	27.69391537443344	27.488807475316413	24.136796867639163
65-69	20.704100329988687	27.604985604200582	27.35962571238362	24.331288353427112
70-74	20.788135401330013	27.524568794961695	27.54011832838267	24.147177475325627
75-79	20.828122960350406	27.67333363684863	27.418915352671284	24.079628050129678
80-81	20.89246134166922	27.627912873190535	27.18446931236108	24.29515647277916
>>END_MODULE
>>Per base GC content	pass
#Base	%GC
1	47.29048035726312
2	46.63769656892776
3	43.70151199587241
4	43.4941900711483
5	44.915512790949094
6	45.19551749201563
7	44.496443722211694
8	45.069369574808896
9	44.61656370571367
10-14	44.37366766657217
15-19	44.33267456055012
20-24	44.732925467002
25-29	44.7149342447043
30-34	44.510328639828785
35-39	44.86245035465792
40-44	44.77073574503998
45-49	44.745471827190705
50-54	44.922200332168515
55-59	44.762603176842326
60-64	44.81727715025014
65-69	45.035388683415796
70-74	44.935312876655644
75-79	44.907751010480084
80-81	45.18761781444838
>>END_MODULE
>>Per sequence GC content	pass
#GC Content	Count
0	8.0
1	6.0
2	5.0
3	7.0
4	11.5
5	15.0
6	17.0
7	27.5
8	47.5
9	80.0
10	148.0
11	195.0
12	227.5
13	390.0
14	594.5
15	1067.0
16	1465.0
17	2067.5
18	3302.5
19	5651.0
20	10711.0
21	14055.0
22	19496.5
23	27195.0
24	34912.5
25	52722.5
26	65072.0
27	81636.0
28	118461.0
29	165718.5
30	236538.5
31	321336.5
32	362311.0
33	411784.0
34	522567.0
35	657914.0
36	814223.5
37	896496.0
38	993291.5
39	1194251.0
40	1391688.5
41	1562577.5
42	1640193.0
43	1686119.0
44	1742855.0
45	1749901.5
46	1702020.0
47	1657902.0
48	1579070.0
49	1399667.0
50	1194358.5
51	996236.5
52	811921.5
53	720991.0
54	652629.5
55	518496.5
56	416321.0
57	343102.0
58	306287.0
59	277384.0
60	227293.0
61	192397.0
62	154933.0
63	131177.0
64	108494.0
65	74165.0
66	52658.0
67	36370.5
68	29944.0
69	27551.5
70	19579.5
71	11144.5
72	6636.0
73	3649.0
74	2315.0
75	1646.5
76	703.0
77	351.0
78	211.0
79	148.0
80	94.5
81	32.0
82	21.0
83	15.0
84	11.0
85	6.0
86	1.5
87	1.0
88	0.5
89	1.0
90	0.5
91	0.0
92	0.0
93	0.0
94	0.0
95	0.0
96	0.0
97	0.0
98	0.5
99	1.5
100	2.0
>>END_MODULE
>>Per base N content	pass
#Base	N-Count
1	0.0
2	0.0
3	0.0
4	0.0
5	8.530094865215972E-5
6	0.0
7	0.0
8	0.0
9	0.0
10-14	0.0029449137034674184
15-19	0.0021049024567404363
20-24	5.264287116818999E-4
25-29	0.0027848728759962238
30-34	0.002191015795379759
35-39	0.0032463103887050496
40-44	6.385385299104528E-4
45-49	7.709580978180911E-4
50-54	5.264287116818999E-4
55-59	0.0021292741563553393
60-64	0.0062090966718900634
65-69	0.005396706684726638
70-74	0.007726641167911344
75-79	0.0021073396267019266
80-81	1.096726482670625E-4
>>END_MODULE
>>Sequence Length Distribution	pass
#Length	Count
81	2.4618718E7
>>END_MODULE
>>Sequence Duplication Levels	fail
#Total Duplicate Percentage	82.98366114657276
#Duplication Level	Relative count
1	100.0
2	54.15530141888341
3	37.38144691073797
4	29.21848802582518
5	22.924851730437176
6	18.89342108555842
7	16.035634743875278
8	13.906058406946773
9	11.886589424689072
10++	196.0861840294287
>>END_MODULE
>>Overrepresented sequences	pass
>>END_MODULE
>>Kmer Content	pass
>>END_MODULE
