# Supplementary material for: Analysis of Metabolites and Gene Expression Changes Relative to Apricot (Prunus armeniaca L.) Fruit Quality During Development and Ripening
Source: Front Plant Sci. 2020 Aug 19;11:1269. doi: 10.3389/fpls.2020.01269 (PMC7466674; doi:10.3389/fpls.2020.01269)
Supplement: Supplementary file 2 [file DataSheet_2.zip › FastQC_optimized/C_S3_L001_R2_001_reverse_paired_fastqc/fastqc_data.txt]

##FastQC	0.10.1
>>Basic Statistics	pass
#Measure	Value	
Filename	C_S3_L001_R2_001_reverse_paired.fastq.gz	
File type	Conventional base calls	
Encoding	Sanger / Illumina 1.9	
Total Sequences	24618718	
Filtered Sequences	0	
Sequence length	81	
%GC	45	
>>END_MODULE
>>Per base sequence quality	pass
#Base	Mean	Median	Lower Quartile	Upper Quartile	10th Percentile	90th Percentile
1	38.398187549814736	40.0	39.0	40.0	36.0	40.0
2	38.39850576297271	40.0	39.0	40.0	36.0	40.0
3	38.349322901379345	40.0	39.0	40.0	36.0	40.0
4	38.35098094872365	40.0	39.0	40.0	36.0	40.0
5	38.36582989414802	40.0	39.0	40.0	36.0	40.0
6	38.36733509031624	40.0	39.0	40.0	36.0	40.0
7	38.36215683529906	40.0	39.0	40.0	36.0	40.0
8	38.36838559180864	40.0	39.0	40.0	36.0	40.0
9	38.36424488066357	40.0	39.0	40.0	36.0	40.0
10-14	38.323305064057365	40.0	39.0	40.0	36.0	40.0
15-19	38.33849682180852	40.0	39.0	40.0	36.0	40.0
20-24	38.3067145088546	40.0	39.0	40.0	35.8	40.0
25-29	38.302743116030655	40.0	39.0	40.0	36.0	40.0
30-34	38.2463072447558	40.0	39.0	40.0	35.2	40.0
35-39	38.24834214356734	40.0	39.0	40.0	35.0	40.0
40-44	38.22263229141339	40.0	39.0	40.0	35.0	40.0
45-49	38.21468931891579	40.0	39.0	40.0	35.0	40.0
50-54	38.18073517881801	40.0	39.0	40.0	35.0	40.0
55-59	38.171878080735155	40.0	39.0	40.0	35.0	40.0
60-64	38.13380207694	40.0	39.0	40.0	35.0	40.0
65-69	38.093599837327034	40.0	39.0	40.0	34.4	40.0
70-74	38.05731350430189	40.0	39.0	40.0	34.0	40.0
75-79	37.9979559374294	40.0	39.0	40.0	34.0	40.0
80-81	37.97520187688084	40.0	39.0	40.0	34.0	40.0
>>END_MODULE
>>Per sequence quality scores	pass
#Quality	Count
2	43951.0
3	1982.0
4	1408.0
5	1064.0
6	1021.0
7	1092.0
8	1003.0
9	811.0
10	757.0
11	875.0
12	879.0
13	965.0
14	967.0
15	1008.0
16	1310.0
17	3011.0
18	9042.0
19	19378.0
20	30872.0
21	42609.0
22	56184.0
23	71827.0
24	88347.0
25	106733.0
26	126893.0
27	150656.0
28	175645.0
29	205663.0
30	240793.0
31	282496.0
32	334052.0
33	398272.0
34	486993.0
35	613388.0
36	810647.0
37	1170672.0
38	2061780.0
39	1.3921071E7
40	3152601.0
>>END_MODULE
>>Per base sequence content	pass
#Base	G	A	T	C
1	25.58785684135712	27.29887047628331	23.31672090613358	23.796551776225993
2	24.626331036188372	24.605883076023048	27.35837721209612	23.40940867569246
3	23.192487214891177	26.411201296743897	28.110558399587564	22.28575308877736
4	23.08305524407903	27.441742148908272	27.679524393162357	21.79567821385034
5	23.125975763762646	27.603613774584034	27.51420913990771	21.75620132174561
6	24.10673840233584	27.01510043327543	27.152467041419094	21.725694122969642
7	24.507250953285205	27.295915323801395	26.41957904993771	21.777254672975683
8	23.349642574337686	28.067037572190205	26.71692751504387	21.866392338428238
9	24.202184503345435	27.37322579152733	26.94703130009357	21.477558405033662
10-14	23.67372868512899	27.72717095470872	27.154423777815946	21.444676582346347
15-19	23.518836444950903	27.531672347463783	27.43895338506843	21.51053782251688
20-24	23.565293462072468	27.582601683454815	27.390407031768955	21.461697822703762
25-29	23.700184384662954	27.623105025215406	27.207352277968294	21.469358312153346
30-34	23.722917482022424	27.504818500016487	27.44854184741336	21.323722170547725
35-39	23.68184833766627	27.51940479757225	27.512539467807617	21.286207396953863
40-44	23.81369917215322	27.661818831490116	27.29380622666429	21.230675769692372
45-49	23.90070448532273	27.57793018832153	27.358638739320007	21.162726587035728
50-54	23.898411150595976	27.55033169169237	27.400492940176214	21.150764217535443
55-59	24.012603120733285	27.582531248923548	27.399515962123	21.00534966822017
60-64	24.146141836993518	27.44074754667103	27.386194932006084	21.026915684329367
65-69	24.04468193862398	27.42167684697927	27.484822661954905	21.048818552441844
70-74	24.162661583080425	27.547658987337886	27.347522980099665	20.942156449482024
75-79	24.30488303671353	27.551806064127327	27.2714846641821	20.871826234977046
80-81	24.131686317680543	27.646919725176954	27.457228941916046	20.764165015226457
>>END_MODULE
>>Per base GC content	pass
#Base	%GC
1	49.38440861758311
2	48.03573971188083
3	45.478240303668535
4	44.87873345792937
5	44.88217708550826
6	45.83243252530548
7	46.28450562626089
8	45.21603491276592
9	45.6797429083791
10-14	45.11840526747534
15-19	45.02937426746779
20-24	45.02699128477623
25-29	45.1695426968163
30-34	45.04663965257015
35-39	44.96805573462013
40-44	45.0443749418456
45-49	45.063431072358455
50-54	45.049175368131415
55-59	45.01795278895346
60-64	45.17305752132288
65-69	45.093500491065825
70-74	45.10481803256245
75-79	45.17670927169058
80-81	44.895851332907
>>END_MODULE
>>Per sequence GC content	pass
#GC Content	Count
0	41211.0
1	21928.0
2	2101.0
3	1340.5
4	1018.5
5	913.0
6	885.5
7	824.0
8	812.5
9	846.0
10	859.5
11	862.0
12	902.5
13	976.0
14	1146.5
15	1485.0
16	1686.0
17	2063.5
18	2916.5
19	4835.5
20	7623.0
21	8967.0
22	11820.0
23	17324.0
24	23884.5
25	35886.5
26	43979.0
27	56221.5
28	83194.5
29	124132.5
30	183210.0
31	244330.0
32	272580.0
33	317885.0
34	437450.0
35	591394.0
36	757628.0
37	844178.0
38	955141.0
39	1177201.0
40	1394346.5
41	1604410.0
42	1708425.0
43	1736719.0
44	1785409.0
45	1804138.5
46	1758931.5
47	1715391.0
48	1629077.0
49	1450621.5
50	1257621.0
51	1057466.5
52	854690.5
53	751210.0
54	687818.5
55	558472.5
56	446447.0
57	357962.5
58	315549.0
59	273558.0
60	216576.5
61	180008.0
62	138251.5
63	118073.0
64	103222.0
65	76248.0
66	53383.5
67	36227.0
68	29812.0
69	25987.5
70	17912.0
71	10561.0
72	5901.0
73	3266.5
74	2192.0
75	1601.5
76	813.5
77	482.5
78	256.0
79	163.0
80	128.0
81	67.0
82	39.0
83	30.5
84	24.0
85	18.5
86	11.5
87	11.0
88	14.5
89	17.0
90	12.5
91	9.5
92	7.5
93	5.5
94	5.0
95	3.0
96	7.0
97	11.5
98	13.5
99	37.0
100	59.0
>>END_MODULE
>>Per base N content	pass
#Base	N-Count
1	0.23636080481526292
2	0.23888733767534115
3	0.2837109552170832
4	0.24759615833773307
5	0.23750221274722755
6	0.23330215651359262
7	0.24462281098471494
8	0.23310312096673758
9	0.26268630234929374
10-14	0.2924847670784482
15-19	0.258561798384465
20-24	0.2609258532471106
25-29	0.24307683283914297
30-34	0.26410311048690677
35-39	0.24590476238445885
40-44	0.23133048601474698
45-49	0.2355086077187285
50-54	0.2395868054542889
55-59	0.21576996820061875
60-64	0.2126138331004888
65-69	0.20771105952795757
70-74	0.2032014827092134
75-79	0.22160780264837512
80-81	0.2236408085912516
>>END_MODULE
>>Sequence Length Distribution	pass
#Length	Count
81	2.4618718E7
>>END_MODULE
>>Sequence Duplication Levels	fail
#Total Duplicate Percentage	78.47145860640235
#Duplication Level	Relative count
1	100.0
2	51.85714869447963
3	34.5217178114657
4	24.694561353328158
5	19.096555387569975
6	15.792914640624362
7	12.432067993298737
8	10.648469742164835
9	8.926163527152372
10++	130.64397499284925
>>END_MODULE
>>Overrepresented sequences	warn
#Sequence	Count	Percentage	Possible Source
NNNNNNNNNNNNNNNNNNNNNNNNNNNNNNNNNNNNNNNNNNNNNNNNNN	44649	0.181362002684299	No Hit
>>END_MODULE
>>Kmer Content	warn
#Sequence	Count	Obs/Exp Overall	Obs/Exp Max	Max Obs/Exp Position
CTCTC	5316390	3.8999157	5.6609483	6
TCTCT	5972725	3.4203575	4.425364	5
GAAGA	6813185	3.036237	3.2608056	70-74
>>END_MODULE
