# Supplementary material for: Analysis of Metabolites and Gene Expression Changes Relative to Apricot (Prunus armeniaca L.) Fruit Quality During Development and Ripening
Source: Front Plant Sci. 2020 Aug 19;11:1269. doi: 10.3389/fpls.2020.01269 (PMC7466674; doi:10.3389/fpls.2020.01269)
Supplement: Supplementary file 2 [file DataSheet_2.zip › FastQC_optimized/C_S3_L002_R1_001_forward_paired_fastqc/fastqc_data.txt]

##FastQC	0.10.1
>>Basic Statistics	pass
#Measure	Value	
Filename	C_S3_L002_R1_001_forward_paired.fastq.gz	
File type	Conventional base calls	
Encoding	Sanger / Illumina 1.9	
Total Sequences	24195543	
Filtered Sequences	0	
Sequence length	81	
%GC	44	
>>END_MODULE
>>Per base sequence quality	pass
#Base	Mean	Median	Lower Quartile	Upper Quartile	10th Percentile	90th Percentile
1	38.88206005544079	40.0	39.0	40.0	37.0	40.0
2	38.88472562901357	40.0	39.0	40.0	37.0	40.0
3	38.88536049800577	40.0	39.0	40.0	37.0	40.0
4	38.88602016495352	40.0	39.0	40.0	37.0	40.0
5	38.879763888745956	40.0	39.0	40.0	37.0	40.0
6	38.880746921034174	40.0	39.0	40.0	37.0	40.0
7	38.873663426359144	40.0	39.0	40.0	37.0	40.0
8	38.87115296399837	40.0	39.0	40.0	37.0	40.0
9	38.833954253475525	40.0	39.0	40.0	36.0	40.0
10-14	38.85692318622483	40.0	39.0	40.0	36.8	40.0
15-19	38.82347710898656	40.0	39.0	40.0	36.6	40.0
20-24	38.79914665275336	40.0	39.0	40.0	36.0	40.0
25-29	38.776627745035526	40.0	39.0	40.0	36.0	40.0
30-34	38.75964607200591	40.0	39.0	40.0	36.0	40.0
35-39	38.75164422637673	40.0	39.0	40.0	36.0	40.0
40-44	38.72744925790671	40.0	39.0	40.0	36.0	40.0
45-49	38.708387491035026	40.0	39.0	40.0	36.0	40.0
50-54	38.690155554682114	40.0	39.0	40.0	36.0	40.0
55-59	38.673438492370266	40.0	39.0	40.0	36.0	40.0
60-64	38.64818559352026	40.0	39.0	40.0	36.0	40.0
65-69	38.61749022950219	40.0	39.0	40.0	36.0	40.0
70-74	38.586538429825694	40.0	39.0	40.0	36.0	40.0
75-79	38.56754370835984	40.0	39.0	40.0	36.0	40.0
80-81	38.550628043354926	40.0	39.0	40.0	36.0	40.0
>>END_MODULE
>>Per sequence quality scores	pass
#Quality	Count
11	1.0
12	0.0
13	0.0
14	1.0
15	4.0
16	49.0
17	89.0
18	76.0
19	93.0
20	220.0
21	832.0
22	2818.0
23	7983.0
24	17669.0
25	34533.0
26	58205.0
27	90000.0
28	126964.0
29	169175.0
30	214975.0
31	265273.0
32	320012.0
33	382720.0
34	463164.0
35	570986.0
36	740906.0
37	1049143.0
38	1798254.0
39	1.304078E7
40	4840618.0
>>END_MODULE
>>Per base sequence content	pass
#Base	G	A	T	C
1	22.18285409011073	28.787252263774366	23.931019031067002	25.098874615047905
2	20.346707990118144	24.81717026110103	28.523026342708395	26.313095406072428
3	19.464196360461923	27.152124670233686	29.108245266493917	24.275433702810474
4	19.357912322943115	27.24744801139615	29.246006175600193	24.148633490060543
5	19.582776050944588	26.769793924443025	28.316603599266195	25.33082642534619
6	20.238462926829126	27.241525433010533	27.548999416958736	24.9710122232016
7	20.422868790338782	27.654597377707123	27.84564909330615	24.07688473864794
8	19.802940566367948	27.249126006388863	27.681994985605407	25.265938441637786
9	20.078859151869416	28.02195015834115	27.345110626366186	24.55408006342325
10-14	20.094339547779608	27.639591443934293	27.987767011696196	24.27830199658991
15-19	20.045116183471762	27.779441874455912	27.885027630769255	24.29041431130307
20-24	20.17702730193149	27.65913548416215	27.599315201260683	24.564522012645682
25-29	20.26476565700534	27.585060820236546	27.691612282359202	24.458561240398918
30-34	20.31936810734156	27.734385436282743	27.74341478411832	24.20283167225737
35-39	20.303498025557467	27.537229163655763	27.586910535968954	24.572362274817813
40-44	20.394665486745474	27.593901370503605	27.61956528468854	24.391867858062376
45-49	20.4969512361958	27.69851137188246	27.544035150649716	24.260502241272025
50-54	20.56998864595572	27.55558226457862	27.509516363839108	24.36491272562655
55-59	20.580812792025256	27.530729322524305	27.709839220675132	24.17861866477531
60-64	20.67803685164781	27.681283453473476	27.49439541718608	24.146284277692637
65-69	20.710818976802607	27.58468310172355	27.3650637776435	24.339434143830346
70-74	20.786471408732453	27.522812606731378	27.536326094106016	24.15438989043015
75-79	20.833126854798913	27.665314539831403	27.417378284344696	24.084180321024988
80-81	20.888246309263586	27.600688817877323	27.20510294614965	24.30596192670944
>>END_MODULE
>>Per base GC content	pass
#Base	%GC
1	47.281728705158635
2	46.659803396190576
3	43.739630063272394
4	43.50654581300366
5	44.91360247629078
6	45.209475150030734
7	44.49975352898672
8	45.06887900800573
9	44.632939215292666
10-14	44.372641544369515
15-19	44.33553049477483
20-24	44.74154931457717
25-29	44.723326897404256
30-34	44.522199779598935
35-39	44.87586030037528
40-44	44.78653334480785
45-49	44.75745347746782
50-54	44.93490137158227
55-59	44.75943145680057
60-64	44.82432112934045
65-69	45.05025312063295
70-74	44.940861299162606
75-79	44.9173071758239
80-81	45.19420823597303
>>END_MODULE
>>Per sequence GC content	pass
#GC Content	Count
0	23.0
1	13.0
2	6.0
3	8.5
4	11.0
5	14.0
6	18.0
7	29.0
8	54.0
9	86.5
10	138.5
11	176.0
12	231.0
13	408.0
14	631.0
15	1057.0
16	1382.0
17	2040.0
18	3324.5
19	5613.0
20	10580.0
21	13885.0
22	19237.5
23	26826.0
24	34399.0
25	51464.5
26	63193.0
27	79675.5
28	116190.5
29	162388.0
30	231087.0
31	313626.5
32	353632.0
33	403752.5
34	512676.0
35	645263.0
36	801201.5
37	883356.0
38	975501.5
39	1172096.0
40	1366823.0
41	1534531.0
42	1611961.0
43	1657540.5
44	1712596.0
45	1718955.0
46	1673694.5
47	1631551.0
48	1552891.5
49	1376292.5
50	1175818.0
51	980413.0
52	798475.0
53	709407.0
54	642572.0
55	510796.0
56	409612.0
57	337749.0
58	302129.0
59	273492.5
60	224172.5
61	189299.5
62	152421.0
63	129732.0
64	106784.0
65	72787.0
66	51902.5
67	35641.5
68	29216.0
69	26991.5
70	19382.5
71	11087.0
72	6511.5
73	3616.5
74	2386.0
75	1661.5
76	699.0
77	346.0
78	182.0
79	133.0
80	84.0
81	26.0
82	19.0
83	15.0
84	9.0
85	5.5
86	1.0
87	0.0
88	1.0
89	2.0
90	1.0
91	0.0
92	0.5
93	1.0
94	1.0
95	1.0
96	0.5
97	1.0
98	2.0
99	1.5
100	1.0
>>END_MODULE
>>Per base N content	pass
#Base	N-Count
1	0.0
2	3.3477240002425244E-4
3	0.0
4	0.0
5	0.0
6	0.0
7	0.0
8	0.0
9	0.0
10-14	2.0086344001455142E-4
15-19	9.671202667367292E-4
20-24	0.001673862000121262
25-29	0.0035097373098838904
30-34	0.0045653036181085085
35-39	6.47226640046888E-4
40-44	0.001987142838662476
45-49	0.002569894794260249
50-54	0.002645115259450883
55-59	4.901729215169918E-4
60-64	0.0021565955349710482
65-69	0.007693152412409178
70-74	0.0018854712208773326
75-79	5.389422341131174E-4
80-81	0.004335509229943713
>>END_MODULE
>>Sequence Length Distribution	pass
#Length	Count
81	2.4195543E7
>>END_MODULE
>>Sequence Duplication Levels	fail
#Total Duplicate Percentage	83.02125958127388
#Duplication Level	Relative count
1	100.0
2	54.10862811905
3	37.92714700871831
4	29.203828038881653
5	23.764906303236796
6	19.28549954905301
7	16.261649463874136
8	13.62862010221465
9	12.25573704780038
10++	194.61619400741557
>>END_MODULE
>>Overrepresented sequences	pass
>>END_MODULE
>>Kmer Content	pass
>>END_MODULE
