# Supplementary material for: Analysis of Metabolites and Gene Expression Changes Relative to Apricot (Prunus armeniaca L.) Fruit Quality During Development and Ripening
Source: Front Plant Sci. 2020 Aug 19;11:1269. doi: 10.3389/fpls.2020.01269 (PMC7466674; doi:10.3389/fpls.2020.01269)
Supplement: Supplementary file 2 [file DataSheet_2.zip › FastQC_optimized/C_S3_L002_R1_001_forward_paired_fastqc/summary.txt]

PASS	Basic Statistics	C_S3_L002_R1_001_forward_paired.fastq.gz
PASS	Per base sequence quality	C_S3_L002_R1_001_forward_paired.fastq.gz
PASS	Per sequence quality scores	C_S3_L002_R1_001_forward_paired.fastq.gz
PASS	Per base sequence content	C_S3_L002_R1_001_forward_paired.fastq.gz
PASS	Per base GC content	C_S3_L002_R1_001_forward_paired.fastq.gz
PASS	Per sequence GC content	C_S3_L002_R1_001_forward_paired.fastq.gz
PASS	Per base N content	C_S3_L002_R1_001_forward_paired.fastq.gz
PASS	Sequence Length Distribution	C_S3_L002_R1_001_forward_paired.fastq.gz
FAIL	Sequence Duplication Levels	C_S3_L002_R1_001_forward_paired.fastq.gz
PASS	Overrepresented sequences	C_S3_L002_R1_001_forward_paired.fastq.gz
PASS	Kmer Content	C_S3_L002_R1_001_forward_paired.fastq.gz
