# Supplementary material for: Analysis of Metabolites and Gene Expression Changes Relative to Apricot (Prunus armeniaca L.) Fruit Quality During Development and Ripening
Source: Front Plant Sci. 2020 Aug 19;11:1269. doi: 10.3389/fpls.2020.01269 (PMC7466674; doi:10.3389/fpls.2020.01269)
Supplement: Supplementary file 2 [file DataSheet_2.zip › FastQC_optimized/C_S3_L002_R2_001_reverse_paired_fastqc/fastqc_data.txt]

##FastQC	0.10.1
>>Basic Statistics	pass
#Measure	Value	
Filename	C_S3_L002_R2_001_reverse_paired.fastq.gz	
File type	Conventional base calls	
Encoding	Sanger / Illumina 1.9	
Total Sequences	24195543	
Filtered Sequences	0	
Sequence length	81	
%GC	45	
>>END_MODULE
>>Per base sequence quality	pass
#Base	Mean	Median	Lower Quartile	Upper Quartile	10th Percentile	90th Percentile
1	38.49734254775766	40.0	39.0	40.0	36.0	40.0
2	38.49054914783272	40.0	39.0	40.0	36.0	40.0
3	38.4491570616952	40.0	39.0	40.0	36.0	40.0
4	38.45520387783816	40.0	39.0	40.0	36.0	40.0
5	38.465378768312824	40.0	39.0	40.0	36.0	40.0
6	38.45669369767812	40.0	39.0	40.0	36.0	40.0
7	38.46847557833275	40.0	39.0	40.0	36.0	40.0
8	38.46374276452485	40.0	39.0	40.0	36.0	40.0
9	38.46237094162342	40.0	39.0	40.0	36.0	40.0
10-14	38.43708692960517	40.0	39.0	40.0	36.0	40.0
15-19	38.4428657129125	40.0	39.0	40.0	36.0	40.0
20-24	38.41923784062213	40.0	39.0	40.0	36.0	40.0
25-29	38.40053633018279	40.0	39.0	40.0	36.0	40.0
30-34	38.38486698975923	40.0	39.0	40.0	36.0	40.0
35-39	38.36937845949562	40.0	39.0	40.0	36.0	40.0
40-44	38.34533406421174	40.0	39.0	40.0	36.0	40.0
45-49	38.326764115192624	40.0	39.0	40.0	36.0	40.0
50-54	38.29548280854867	40.0	39.0	40.0	36.0	40.0
55-59	38.271831882425616	40.0	39.0	40.0	35.6	40.0
60-64	38.24126666634429	40.0	39.0	40.0	35.0	40.0
65-69	38.19846046025915	40.0	39.0	40.0	35.0	40.0
70-74	38.16997132901709	40.0	39.0	40.0	35.0	40.0
75-79	38.125584492978724	40.0	39.0	40.0	35.0	40.0
80-81	38.077614501150066	40.0	39.0	40.0	34.0	40.0
>>END_MODULE
>>Per sequence quality scores	pass
#Quality	Count
2	40492.0
3	3364.0
4	2395.0
5	1569.0
6	1638.0
7	1279.0
8	1031.0
9	934.0
10	874.0
11	888.0
12	875.0
13	946.0
14	832.0
15	843.0
16	1022.0
17	2647.0
18	8233.0
19	17713.0
20	28576.0
21	40217.0
22	52537.0
23	66350.0
24	81913.0
25	98844.0
26	117451.0
27	137680.0
28	160904.0
29	187324.0
30	218541.0
31	255846.0
32	304273.0
33	362996.0
34	442978.0
35	559270.0
36	743154.0
37	1072214.0
38	1876723.0
39	1.3989135E7
40	3311042.0
>>END_MODULE
>>Per base sequence content	pass
#Base	G	A	T	C
1	25.594102564814175	27.310726327243316	23.291257812348228	23.803913295594285
2	24.624752127384703	24.6071912689019	27.339286349744608	23.42877025396879
3	23.170904452348015	26.424520115011603	28.118864935966986	22.2857104966734
4	23.095402152642283	27.4145462666444	27.696597346839592	21.793454233873724
5	23.136711667061295	27.602342597535557	27.50437460679292	21.75657112861023
6	24.118649067083222	27.02618661931872	27.135692695538676	21.71947161805938
7	24.526677449451554	27.31233977041286	26.396626126267957	21.764356653867633
8	23.35739247173193	28.075321535859576	26.689206808138426	21.878079184270067
9	24.2018277644746	27.36177963683815	26.96359327050164	21.4727993281856
10-14	23.67328870629048	27.713821003642856	27.149524416792577	21.463365873274082
15-19	23.516577036084204	27.53265637372742	27.433979415867416	21.516787174320957
20-24	23.565430144257675	27.569756277367315	27.39368481801464	21.47112876036037
25-29	23.701466879080733	27.62723163907908	27.199724104544963	21.47157737729522
30-34	23.726728721200136	27.484450177915885	27.454393100297885	21.334428000586094
35-39	23.685871491834433	27.522675149311116	27.509337532958934	21.282115825895513
40-44	23.822417115840643	27.643621765969726	27.29044846419298	21.24351265399665
45-49	23.904877075116122	27.57763351480742	27.348045538317816	21.169443871758645
50-54	23.908234200399768	27.55044861440133	27.38821376325268	21.153103421946224
55-59	24.018791547846586	27.577358691909033	27.39703068655654	21.006819073687844
60-64	24.162971171998272	27.429940889672416	27.376341345934474	21.030746592394845
65-69	24.04656250856293	27.42272806476742	27.47843782525662	21.052271601413036
70-74	24.16346513118088	27.54276622389912	27.346027061890883	20.947741583029117
75-79	24.31332898359274	27.539415126516463	27.272674704579476	20.874581185311325
80-81	24.14273480224475	27.6395257900187	27.443902437609697	20.77383697012685
>>END_MODULE
>>Per base GC content	pass
#Base	%GC
1	49.39801586040846
2	48.05352238135349
3	45.456614949021414
4	44.88885638651601
5	44.893282795671524
6	45.838120685142606
7	46.291034103319184
8	45.235471656002
9	45.6746270926602
10-14	45.13665457956456
15-19	45.03336421040516
20-24	45.03655890461805
25-29	45.17304425637595
30-34	45.061156721786226
35-39	44.96798731772994
40-44	45.06592976983729
45-49	45.074320946874764
50-54	45.061337622345995
55-59	45.025610621534426
60-64	45.193717764393114
65-69	45.09883410997596
70-74	45.11120671420999
75-79	45.18791016890407
80-81	44.916571772371604
>>END_MODULE
>>Per sequence GC content	pass
#GC Content	Count
0	37465.0
1	20336.5
2	2754.0
3	2038.0
4	1633.5
5	1491.0
6	1383.5
7	1197.5
8	1078.0
9	1033.5
10	1006.5
11	983.0
12	1012.5
13	1090.5
14	1215.0
15	1490.5
16	1690.0
17	1991.0
18	2832.5
19	4689.0
20	7336.5
21	8668.0
22	11373.5
23	16727.5
24	23164.0
25	34946.5
26	42941.0
27	54632.5
28	81192.5
29	121515.5
30	179078.0
31	238653.0
32	266120.0
33	310391.5
34	428251.0
35	579900.0
36	743388.5
37	828816.0
38	938421.5
39	1156187.0
40	1369111.0
41	1574822.5
42	1675770.0
43	1704376.5
44	1754092.0
45	1773104.5
46	1731057.5
47	1691107.0
48	1605410.0
49	1428436.0
50	1238116.0
51	1040581.0
52	840809.0
53	739529.0
54	676299.5
55	548603.5
56	439768.0
57	352894.0
58	310389.0
59	269341.5
60	213936.5
61	178042.5
62	136147.5
63	115789.0
64	101138.0
65	74389.5
66	52186.5
67	35752.0
68	29423.0
69	25526.0
70	17611.0
71	10527.0
72	5863.5
73	3251.0
74	2236.0
75	1636.0
76	814.5
77	484.0
78	269.5
79	164.0
80	132.0
81	75.0
82	39.5
83	26.0
84	23.0
85	21.5
86	15.5
87	12.0
88	16.5
89	20.0
90	15.0
91	13.0
92	13.0
93	8.0
94	7.0
95	8.0
96	9.0
97	9.5
98	12.0
99	27.5
100	40.0
>>END_MODULE
>>Per base N content	pass
#Base	N-Count
1	0.2223302035420325
2	0.23405963652066
3	0.2719633115900726
4	0.2502651004773896
5	0.2442102663288028
6	0.24754972434385952
7	0.24096586714338256
8	0.22571099148301818
9	0.2640073008487555
10-14	0.2803855238958679
15-19	0.2597891686084499
20-24	0.2662953255481805
25-29	0.24088816688263617
30-34	0.25951473790028184
35-39	0.2450707553866429
40-44	0.21906761918920356
45-49	0.22692609130532843
50-54	0.2313244220226841
55-59	0.23043086902410087
60-64	0.20280098694209922
65-69	0.20979649020482824
70-74	0.2023199066042866
75-79	0.2220251886886771
80-81	0.24218716645458216
>>END_MODULE
>>Sequence Length Distribution	pass
#Length	Count
81	2.4195543E7
>>END_MODULE
>>Sequence Duplication Levels	fail
#Total Duplicate Percentage	78.62330169775176
#Duplication Level	Relative count
1	100.0
2	52.1374564782958
3	34.93891509919858
4	25.814293660767632
5	19.961268258513773
6	15.597766744267496
7	12.783534889470323
8	10.60384433136241
9	8.897999546756216
10++	131.30472403634192
>>END_MODULE
>>Overrepresented sequences	warn
#Sequence	Count	Percentage	Possible Source
NNNNNNNNNNNNNNNNNNNNNNNNNNNNNNNNNNNNNNNNNNNNNNNNNN	41997	0.17357328992368554	No Hit
>>END_MODULE
>>Kmer Content	warn
#Sequence	Count	Obs/Exp Overall	Obs/Exp Max	Max Obs/Exp Position
CTCTC	5247590	3.9120657	5.712494	6
TCTCT	5876550	3.4210458	4.4201155	9
GAAGA	6701215	3.040815	3.2740068	75-77
>>END_MODULE
