# Supplementary material for: Analysis of Metabolites and Gene Expression Changes Relative to Apricot (Prunus armeniaca L.) Fruit Quality During Development and Ripening
Source: Front Plant Sci. 2020 Aug 19;11:1269. doi: 10.3389/fpls.2020.01269 (PMC7466674; doi:10.3389/fpls.2020.01269)
Supplement: Supplementary file 2 [file DataSheet_2.zip › FastQC_optimized/D_S4_L001_R1_001_forward_paired_fastqc/fastqc_data.txt]

##FastQC	0.10.1
>>Basic Statistics	pass
#Measure	Value	
Filename	D_S4_L001_R1_001_forward_paired.fastq.gz	
File type	Conventional base calls	
Encoding	Sanger / Illumina 1.9	
Total Sequences	27913080	
Filtered Sequences	0	
Sequence length	81	
%GC	44	
>>END_MODULE
>>Per base sequence quality	pass
#Base	Mean	Median	Lower Quartile	Upper Quartile	10th Percentile	90th Percentile
1	38.79316657280386	40.0	39.0	40.0	36.0	40.0
2	38.78531846001946	40.0	39.0	40.0	36.0	40.0
3	38.78588056208774	40.0	39.0	40.0	36.0	40.0
4	38.796144029967316	40.0	39.0	40.0	36.0	40.0
5	38.78418884623266	40.0	39.0	40.0	36.0	40.0
6	38.775732918044156	40.0	39.0	40.0	36.0	40.0
7	38.76930503548874	40.0	39.0	40.0	36.0	40.0
8	38.767672825786335	40.0	39.0	40.0	36.0	40.0
9	38.73596672241114	40.0	39.0	40.0	36.0	40.0
10-14	38.74955078407686	40.0	39.0	40.0	36.0	40.0
15-19	38.71719795164131	40.0	39.0	40.0	36.0	40.0
20-24	38.68915767088405	40.0	39.0	40.0	36.0	40.0
25-29	38.67040436239928	40.0	39.0	40.0	36.0	40.0
30-34	38.641450237666355	40.0	39.0	40.0	36.0	40.0
35-39	38.63791186784117	40.0	39.0	40.0	36.0	40.0
40-44	38.61811294203291	40.0	39.0	40.0	36.0	40.0
45-49	38.59773923909508	40.0	39.0	40.0	36.0	40.0
50-54	38.57660469571971	40.0	39.0	40.0	36.0	40.0
55-59	38.56011408271678	40.0	39.0	40.0	36.0	40.0
60-64	38.50739457630616	40.0	39.0	40.0	36.0	40.0
65-69	38.48135752844186	40.0	39.0	40.0	36.0	40.0
70-74	38.46622893639828	40.0	39.0	40.0	36.0	40.0
75-79	38.45077387375382	40.0	39.0	40.0	36.0	40.0
80-81	38.4037967863095	40.0	39.0	40.0	36.0	40.0
>>END_MODULE
>>Per sequence quality scores	pass
#Quality	Count
14	1.0
15	0.0
16	48.0
17	94.0
18	83.0
19	98.0
20	237.0
21	1016.0
22	3739.0
23	10218.0
24	23067.0
25	44701.0
26	75188.0
27	114969.0
28	162071.0
29	215096.0
30	271931.0
31	335430.0
32	406126.0
33	483954.0
34	583165.0
35	716736.0
36	926159.0
37	1306238.0
38	2231821.0
39	1.4843557E7
40	5157337.0
>>END_MODULE
>>Per base sequence content	pass
#Base	G	A	T	C
1	22.217379809035766	28.928194237253646	23.849356645701587	25.005069308009002
2	20.38169202395436	24.898549353922963	28.585996242621736	26.133762379500936
3	19.402538164903333	27.221506906439565	29.325513343565095	24.05044158509201
4	19.373297393193443	27.318461452480342	29.35666361433421	23.951577539992
5	19.575776341819072	26.932024899169953	28.42946736866067	25.0627313903503
6	20.21647557345875	27.30821894251727	27.639389848773405	24.835915635250572
7	20.422232157827082	27.828770597870246	27.767770521920188	23.98122672238248
8	19.8220404197602	27.404894049671334	27.684401004833575	25.088664525734888
9	20.114784896543124	28.21689329876889	27.32686611438078	24.341455690307196
10-14	20.075024521123705	27.854416579541276	27.95129443617122	24.119264463163802
15-19	20.00897318508604	27.994897253333495	27.876939335645528	24.11919022593493
20-24	20.17194192808626	27.798110007475458	27.637739918421623	24.392208146016657
25-29	20.240531021364976	27.781530443261587	27.69181948198752	24.286119053385917
30-34	20.301581605550115	27.887255960521962	27.719108901843004	24.09205353208492
35-39	20.28691927093721	27.667295049318568	27.592135761721675	24.453649918022542
40-44	20.365886327247015	27.747447901108963	27.62050080679936	24.266164964844663
45-49	20.51339517670217	27.84020782162327	27.553341487328602	24.093055514345956
50-54	20.582258410465144	27.67767400151034	27.526706706170934	24.213360881853585
55-59	20.55644246184295	27.720261943653156	27.68182899287283	24.041466601631065
60-64	20.663821894895275	27.872765325260218	27.47445375855518	23.98895902128933
65-69	20.660388903026384	27.761647564139974	27.348767549498316	24.229195983335327
70-74	20.782565847515507	27.75299598986902	27.465463252848295	23.99897490976718
75-79	20.851255273151516	27.834215649452837	27.407869481305113	23.90665959609053
80-81	20.9092884869653	27.88341486719587	27.096539039301142	24.11075760653769
>>END_MODULE
>>Per base GC content	pass
#Base	%GC
1	47.22244911704477
2	46.515454403455294
3	43.45297974999534
4	43.32487493318545
5	44.63850773216937
6	45.05239120870932
7	44.40345888020957
8	44.91070494549509
9	44.45624058685032
10-14	44.1942889842875
15-19	44.12816341102097
20-24	44.56415007410292
25-29	44.5266500747509
30-34	44.39363513763504
35-39	44.74056918895975
40-44	44.63205129209168
45-49	44.606450691048124
50-54	44.795619292318726
55-59	44.59790906347401
60-64	44.652780916184604
65-69	44.88958488636171
70-74	44.781540757282684
75-79	44.75791486924205
80-81	45.020046093502984
>>END_MODULE
>>Per sequence GC content	pass
#GC Content	Count
0	8.0
1	8.0
2	5.5
3	6.5
4	13.5
5	17.0
6	24.5
7	46.0
8	72.5
9	116.5
10	200.0
11	252.0
12	317.5
13	564.0
14	899.5
15	1677.5
16	2301.0
17	3009.0
18	4597.0
19	7184.5
20	11579.0
21	14266.0
22	20950.0
23	31698.5
24	44799.5
25	69607.0
26	85378.0
27	104349.0
28	150971.5
29	212158.5
30	298160.5
31	395451.0
32	440275.0
33	503084.0
34	628927.0
35	774801.0
36	947218.0
37	1036795.0
38	1141225.0
39	1355885.5
40	1562866.0
41	1743550.5
42	1827485.0
43	1884602.5
44	1956716.5
45	1964638.0
46	1896034.5
47	1834506.0
48	1758195.0
49	1565485.0
50	1335994.0
51	1121559.5
52	915199.0
53	810181.0
54	734757.5
55	585970.0
56	470390.5
57	384714.5
58	341254.0
59	307329.5
60	250771.5
61	211109.0
62	167889.5
63	141699.0
64	118198.0
65	82994.5
66	60670.0
67	42497.5
68	34947.0
69	29297.5
70	20189.0
71	13406.0
72	8563.5
73	4971.5
74	2898.0
75	2290.0
76	1265.5
77	655.5
78	361.5
79	261.0
80	165.5
81	70.0
82	57.0
83	28.0
84	12.0
85	8.0
86	2.5
87	0.5
88	0.5
89	1.0
90	0.5
91	0.0
92	0.5
93	1.0
94	1.0
95	1.0
96	0.5
97	0.0
98	0.5
99	0.5
100	0.0
>>END_MODULE
>>Per base N content	pass
#Base	N-Count
1	0.0
2	0.0
3	0.0
4	0.0
5	7.523354642339721E-5
6	0.0
7	0.0
8	0.0
9	0.0
10-14	0.002934824820478428
15-19	0.002089343060672631
20-24	5.166036854406609E-4
25-29	0.0027650119585513316
30-34	0.0021796233163807075
35-39	0.0032035160577048465
40-44	6.885660772655687E-4
45-49	7.860114326330164E-4
50-54	5.266348249637803E-4
55-59	0.0020535175623757752
60-64	0.006139773898115149
65-69	0.005317936967185277
70-74	0.007778432190213334
75-79	0.0021402152682541663
80-81	1.2718051895383814E-4
>>END_MODULE
>>Sequence Length Distribution	pass
#Length	Count
81	2.791308E7
>>END_MODULE
>>Sequence Duplication Levels	fail
#Total Duplicate Percentage	84.10119590511178
#Duplication Level	Relative count
1	100.0
2	54.77160626206305
3	38.78404460647652
4	29.41507613124598
5	24.254771606262064
6	20.011258846236327
7	17.384194724426337
8	14.834870255200515
9	13.100471799270856
10++	223.57924083208235
>>END_MODULE
>>Overrepresented sequences	pass
>>END_MODULE
>>Kmer Content	pass
>>END_MODULE
