# Supplementary material for: Analysis of Metabolites and Gene Expression Changes Relative to Apricot (Prunus armeniaca L.) Fruit Quality During Development and Ripening
Source: Front Plant Sci. 2020 Aug 19;11:1269. doi: 10.3389/fpls.2020.01269 (PMC7466674; doi:10.3389/fpls.2020.01269)
Supplement: Supplementary file 3 [file DataSheet_3.zip]

Archive with 19 entries (18 files):
- Pathview_results/
- Pathview_results/pmum00010.pathview.png
- Pathview_results/pmum00020.pathview.png
- Pathview_results/pmum00040.pathview.png
- Pathview_results/pmum00052.pathview.png
- Pathview_results/pmum00053.pathview.png
- Pathview_results/pmum00100.pathview.png
- Pathview_results/pmum00130.pathview.png
- Pathview_results/pmum00360.pathview.png
- Pathview_results/pmum00460.pathview.png
- Pathview_results/pmum00500.pathview.png
- Pathview_results/pmum00902.pathview.png
- Pathview_results/pmum00906.pathview.png
- Pathview_results/pmum00909.pathview.png
- Pathview_results/pmum00940.pathview.png
- Pathview_results/pmum00941.pathview.png
- Pathview_results/pmum00943.pathview.png
- Pathview_results/pmum00945.pathview.png
- Pathview_results/pmum04712.pathview.png
