# Supplementary material for: Analysis of Metabolites and Gene Expression Changes Relative to Apricot (Prunus armeniaca L.) Fruit Quality During Development and Ripening
Source: Front Plant Sci. 2020 Aug 19;11:1269. doi: 10.3389/fpls.2020.01269 (PMC7466674; doi:10.3389/fpls.2020.01269)
Supplement: Supplementary file 12 [file Table_2.xlsx]

## Sheet: Hoja1
Supplementary Data Sheet 1. RT-qPCR primers designed validated RNA-Seq sequencing (with both P. armeniaca and P. mume gene IDs).
	Name	P.persica Ensembl gene id.	Gene_ID_P. Armeniaca_V01	P.mume gene id.	Forward	Tm forward	Reverse	Tm reverse	Amplicon size (pb)	Description	Uniprot	Pfam	Panther	GO	Best hit find in A.thaliana
GST	Glutathione transferase GST 23-like (GST)	Prupe.1G054800	PARG03840m01	LOC103323820	TCACACCCTTGAGCTTTAGA	59.02	TCTCAACACGTCAACAATGG	60.14	103	Detoxification, stress and antioxidant related.	M5XZ64	PF13417	PTHR11260 PTHR11260:SF327	GO:0005515	AT2G29420.1. Glutathione S-transferase tau 7 (ATGSTU7, GST25, GSTU7)
CCD4	Carotenoid cleavage dioxygenase 4	Prupe.1G255500		LOC103321735	TCGGTTGAGAAAGTTAGGATTGATC	59.7	CGGATTGAACACAGCAAAGTCTA	58.9	70	Carotenoid degradation.	S4ULT4	PF03055	PTHR10543 PTHR10543:SF46		AT4G19170.1. Nine-cis-epoxycarotenoid dioxygenase 4 (CCD4, NCED4)
bZIP	Common plant regulatory factor 1-like	Prupe.2G182800	PARG18436m04	LOC103332281	GCGTAGGACGAATGGAAGAG	59.84	ATCCCTAGCAATGGAACCCG	59.15	118	Transcription factor. Gene expression regulation.	M5X011	PF00170 PF07777 PF16596	PTHR22952 PTHR22952: SF144	GO:0043565, GO:0006355, GO:0003700	AT2G46270.1. G-box binding factor 3 (GBF3)
SDH	Sorbitol deshidrogenase	Prupe.2G288800	PARG19420m03	LOC103333266	GCAGACTTTGTTGTTCAAGAGC	58.4	TCATGTCAGGGCAGAGATTG	57.2	181	Starch and sucrose metabolism	Q9MBD7	PF00107 PF08240	PTHR11695 PTHR11695: SF485	GO:0055114, GO:0016491, GO:0008270	AT5G51970.1. GroES-like zinc-binding alcohol dehydrogenase family protein
EDR1	Serine/threonine –protein kinase EDR1-like	Prupe.3G117600	PARG14808m03	LOC103328501	GGACAGAACCGGATGATCGG	59.79	CAGAATACAACCTTAAGCCGAGA	59.8	156	Ethylene transduction gene.	M5WYT9	PF14381 PF07714	PTHR23257 PTHR23257:SF545	GO:0006468, GO:0004672	AT3G58640.2. Mitogen activated protein kinase-related
psbP	psbP domain-containing protein 6	Prupe.4G213200	PARG10392m01	LOC103326460	GCTTCCTCTTGCTCTGGTTG	60.13	AAGGTGAGGGTGGGAGGTAG	60.36	104	Photosynthesis.	M5WUI4	PF01789	PTHR31407, PTHR31407:SF14	GO:0019898, GO:0015979, GO:0009654, GO:0009523, GO:0005509	AT3G56650.1. Mog1/PsbP/DUF1795-like photosystem II reaction centre PsbP family protein
AAT	Alcohol acyltransferase	Prupe.5G018200	PARG22907m01	LOC103336715	CTCGCGGGAAGAGCATAAAT	57.3	CACACAGAAGTTCCACCGTTGA	60.3	98	Aroma volatile biosynthesis.	M5WU76	PF02458	PTHR31642, PTHR31642:SF36	GO:0016747	AT5G17540.1. HXXXD-type acyl-transferase family protein
F3'H	Flavonoid 3'-hydroxylase 1-like	Prupe.5G078100	PARG23256m01	LOC103337305	ACTATTTACCATTCGGGTCA	58.88	CAAACTTCTCTGAAAGATCC	59.21	151	Anthocyanin biosynthesis.	M5WBY1	PF00067	PTHR24298, PTHR24298:SF114	GO:0055114, GO:0020037, GO:0016705, GO:0005506	AT4G12300.1. Cytochrome P450, family 706, subfamily A, polypeptide 4 (CYP706A4)
WRKY	Probable serine/threonine-protein kinase PBL16	Prupe.6G002400	PARG30099m01	LOC103321663	GCCATTCTCTGTGTCCTTGA	59.86	GGGTTCATCACTGAGGATTT	58.97	105	Transcription factor. WRKY DNA -binding domain	M5VZK3	PF07714	PTHR27001, PTHR27001:SF76	GO:0006468, GO:0004672	AT5G56460.1. Protein kinase superfamily protein
CrtL	Capsanthin/capsorubin synthase, chromoplastic-like	Prupe.6G135100	PARG01425m02	LOC103328471	CGTGATCATCATCGGCACTG	61.53	TGGCCACAAAGATTGCGGTG	60.64	105	Carotenoid biosynthesis	M5WNB3	PF05834	PTHR13789, PTHR13789:SF203	GO:0016705, GO:0016117	AT3G10230.1. Lycopene cyclase (LYC)
DXS	1-deoxy-D-xylulose-5-phosphate synthase	Prupe.6G204700	PARG01985m01	LOC103335117	ACCTTGAGTGGTCCATCTAGAAT	59.02	GCCAAGGAGCATGAAATCCT	61.49	115	Isoprenoids biosynthesis.	M5W6A6	PF02780 PF02779 PF13292	PTHR11624, PTHR11624:SF83	GO:0008152, GO:0003824, GO:0016114, GO:0008661	AT4G15560.1. Deoxyxylulose-5-phosphate synthase (CLA, CLA1, DEF, DXPS2, DXS)
CAD	Cinnamyl-alcohol dehydrogenase	Prupe.6G208200	PARG29726m01	LOC103335323	CTTGGTAGCAGCCAAGGTGT	60.31	CCGCAAAACACAACATAACG	60.03	138	Phenylpropanoids biosynthesis.	M5WBG4	PF00107 PF08240	PTHR11695, PTHR11695:SF497	GO:0055114, GO:0016491, GO:0008270	AT4G37970.1. Cinnamyl alcohol dehydrogenase 6 (ATCAD6, CAD6)
SS	Sucrose synthase	Prupe.7G192300	PARG27579m02	LOC103340632	ATGAGGAGAAGGCTGAGATGAAG	60.6	CAAGTAGCGAATGTTGGAAGTC	58.4	226	Starch and sucrose metabolism	M5VWQ6	PF00534PF00862	PTHR12526, PTHR12526:SF391	GO:0016157, GO:0005985	AT3G43190.1. Sucrose synthase 4 (ATSUS4, SUS4)
BGAL	Beta galactosidase	Prupe.7G210000	PARG27772m02	LOC103340681	CGTGTATGGGGCATTGGAGAA	59.8	CTCCCGCATTCCATGTCTCAA	59.8	142	Firmness.	M5WGE4	PF02140PF01301	PTHR23421, PTHR23421:SF74	GO:0030246, GO:0005975, GO:0004553	AT3G13750.1. Beta galactosidase 1 (BGAL1)
SPS1	Sucrose phosphate synthase 1	Prupe.7G249900		LOC103341128	TTGAGGCTACAGGAAAGGAAAG	58.4	GGACGCTCCTCTGAATGAATAG	60.3	184	Starch and sucrose metabolism.	I1W1U0	PF00862 PF05116 PF00534	PTHR12526, PTHR12526:SF334	GO:0016157, GO:0005985	AT5G20280.1. Sucrose phosphate synthase 1F (ATSPS1F, SPS1F)
