# Supplementary material for: Analysis of Metabolites and Gene Expression Changes Relative to Apricot (Prunus armeniaca L.) Fruit Quality During Development and Ripening
Source: Front Plant Sci. 2020 Aug 19;11:1269. doi: 10.3389/fpls.2020.01269 (PMC7466674; doi:10.3389/fpls.2020.01269)
Supplement: Supplementary file 13 [file Table_3.xlsx]

## Sheet: Spearman_correlation_coeficient
Supplementary Data Sheet 2. Spearman correlation coeficient and p-value for fruit quality traits analyzed in apricot genotypes 'GC 2-11' and 'GC 3-7' at three different ripening stages: green fruit (Sample A), during colour change (Sample B) and at physiological ripening (Sample C).
	Fruit_weight	Stone_weight	Firmness	Skin_ground_colour	Blush_colour	Flesh_colour	Ethylene	CO2	SS	Sucrose	Glucose	Xylose	Fructose	Myo_Inositol	Fumarate	Malate	Succinate	Citrate	Formate	Chlorogenate	Epicatechin	Methyl nicotinate	Chlorophyll_a	Chlorophyll_b	Carotenoids
Fruit_weight	1	0.257069412032884	-0.425271299225691	-0.883530272784855	-0.785436330602146	-0.787492360554494	0.866108409365445	0.48625780997726	0.701573382764149	0.464906702253035	0.586339401463552	0.029699248119672	0.315839121300238	0.622678831896614	0.699989581803587	0.0810931048292425	0.290120564893592	0.398690099337663	0.885918718193145	0.372189740772329	0.760315533659377	0.32990960378883	-0.227205716239852	-0.241129953172027	0.544670073313411
Stone_weight	0.257069412032884	1	0.733780037319751	0.18268298329321	0.177010525058913	0.346142253355221	0.0366352894266729	0.257666705513186	-0.449405410906585	-0.704101613258805	0.776020835090065	-0.667549979822006	0.806499653538351	0.133322084911692	-0.478477618102262	0.783623040762246	0.298634766182123	0.852142941714642	0.36222170506793	0.677432173031563	0.345740665775275	0.893567968087297	0.756262071704962	0.395565929474198	-0.00169314874395339
Firmness	-0.425271299225691	0.733780037319751	1	0.783653284149074	0.785536273719555	0.88306439320736	-0.447937502732229	-0.0264425558666385	-0.934100835061649	-0.975081117692057	0.234561990675118	-0.717312788960001	0.537552376019243	-0.445552388864996	-0.883240318806656	0.624413477161057	-0.00931883421586934	0.406111619847183	-0.3312799559265	0.212750774032831	-0.266357940388901	0.541496011766698	0.87814981875754	0.604382140532098	-0.435724735441308
Peel_colour	-0.883530272784855	0.18268298329321	0.783653284149074	1	0.938527446394032	0.98201784318328	-0.781420214183152	-0.369534957889736	-0.948675590939518	-0.808837119914534	-0.284430689499964	-0.371693068717902	0.107426083705632	-0.655673152236978	-0.927004144710514	0.230227849201001	-0.312485223098587	-0.109128048430132	-0.806804444264732	-0.195248747546816	-0.674860464958321	0.0746623917735288	0.634200674280103	0.534826643724398	-0.516317417255398
Blush_colour	-0.785436330602146	0.177010525058913	0.785536273719555	0.938527446394032	1	0.95091773692977	-0.547218565081447	-0.123261614844207	-0.934586552359087	-0.748200387349186	-0.401367956059451	-0.553386310331026	0.0574928086707825	-0.851779401857224	-0.808314088130898	0.101083537186862	-0.304770517799677	-0.235690532322212	-0.779502641925718	-0.391086710591841	-0.765896871471258	-0.0251930251425224	0.582728310145335	0.492345128042135	-0.534052353621356
Flesh_colour	-0.787492360554494	0.346142253355221	0.88306439320736	0.98201784318328	0.95091773692977	1	-0.695376018050465	-0.250500565967307	-0.989353986732366	-0.886090100325691	-0.171212220571657	-0.517952704114746	0.223300221791434	-0.657755133947142	-0.947848561252465	0.326341018079528	-0.238216024520415	0.0127498058099928	-0.707568072450134	-0.116148030971503	-0.61374072318759	0.197220711643674	0.724836707828399	0.56635424510765	-0.509589720010128
Ethylene	0.866108409365445	0.0366352894266729	-0.447937502732229	-0.781420214183152	-0.547218565081447	-0.695376018050465	1	0.675798005317317	0.631414843188463	0.549370253360313	0.173984097996686	-0.137627858150546	0.0939522253171841	0.193858862748015	0.744476590443157	-0.293610043169391	0.10459091869539	-0.0204602687948363	0.646646908407429	-0.105820507560552	0.357932551994563	0.0296565326590119	-0.330957606203089	-0.284581386765108	0.539807268686142
CO2	0.48625780997726	0.257666705513186	-0.0264425558666385	-0.369534957889736	-0.123261614844207	-0.250500565967307	0.675798005317317	1	0.217587242792808	0.228055773508392	-0.00120097676843364	-0.662356272876358	-0.126532724985113	-0.214491242972292	0.340395125480177	-0.296658504311111	0.560636528065171	0.0986763849921307	0.565973026922743	-0.0311052544234461	-0.0433642144073713	-0.00777841447470357	-0.249015243058893	-0.548594376459187	0.292373021271845
SS	0.701573382764149	-0.449405410906585	-0.934100835061649	-0.948675590939518	-0.934586552359087	-0.989353986732366	0.631414843188463	0.217587242792808	1	0.932005766407566	0.0698054533111029	0.567871972349314	-0.326466151251867	0.623311788066578	0.93997612020115	-0.426244569713272	0.216202573049066	-0.10087623866791	0.640798823280057	0.0548936949093498	0.523685252786261	-0.285680008191544	-0.793115918912542	-0.627354340157091	0.529422105728514
Sucrose	0.464906702253035	-0.704101613258805	-0.975081117692057	-0.808837119914534	-0.748200387349186	-0.886090100325691	0.549370253360313	0.228055773508392	0.932005766407566	1	-0.295771641782176	0.562146063721102	-0.610076885664585	0.330247210707479	0.929846655386755	-0.694086234303217	0.130650886913039	-0.42670788587076	0.39250325534898	-0.267003306012306	0.204632376870849	-0.598560916635386	-0.933207070339526	-0.715143870331645	0.411643984511708
Glucose	0.586339401463552	0.776020835090065	0.234561990675118	-0.284430689499964	-0.401367956059451	-0.171212220571657	0.173984097996686	-0.00120097676843364	0.0698054533111029	-0.295771641782176	1	-0.0923660991679029	0.806775436215289	0.717663607223992	-0.071825115947651	0.788091208252801	0.260968691588938	0.925420119524814	0.638987418318861	0.888299111378041	0.8184227712789	0.891443529244957	0.467733954407277	0.283179888036631	0.248110099439846
Xylose	0.029699248119672	-0.667549979822006	-0.717312788960001	-0.371693068717902	-0.553386310331026	-0.517952704114746	-0.137627858150546	-0.662356272876358	0.567871972349314	0.562146063721102	-0.0923660991679029	1	-0.297194773416305	0.55351164336009	0.445070716153628	-0.169047655414887	-0.272110529530835	-0.269436942093012	-0.0600922997710429	-0.031735040169079	0.331877238666174	-0.363589252450161	-0.488970759547067	-0.099975639415101	0.0631460145632262
Fructose	0.315839121300238	0.806499653538351	0.537552376019243	0.107426083705632	0.0574928086707825	0.223300221791434	0.0939522253171841	-0.126532724985113	-0.326466151251867	-0.610076885664585	0.806775436215289	-0.297194773416305	1	0.306091070740538	-0.394425865578443	0.752443011854674	-0.236177159885147	0.665918764074645	0.184649241671374	0.524746031243956	0.438719378772914	0.937578637754031	0.832601658561269	0.735474241016101	0.196129621519508
Myo_Inositol	0.622678831896614	0.133322084911692	-0.445552388864996	-0.655673152236978	-0.851779401857224	-0.657755133947142	0.193858862748015	-0.214491242972292	0.623311788066578	0.330247210707479	0.717663607223992	0.55351164336009	0.306091070740538	1	0.405185806331497	0.352019303069758	0.225569972068821	0.570282139925249	0.671597347408063	0.723879399815235	0.893955429258211	0.406656159662183	-0.158609494403014	-0.126119457260048	0.412055976509968
Fumarate	0.699989581803587	-0.478477618102262	-0.883240318806656	-0.927004144710514	-0.808314088130898	-0.947848561252465	0.744476590443157	0.340395125480177	0.93997612020115	0.929846655386755	-0.071825115947651	0.445070716153628	-0.394425865578443	0.405185806331497	1	-0.47707615750436	0.20627097997626	-0.235654588182746	0.575009385397112	-0.143261566190425	0.431565941252766	-0.424605742113252	-0.811528932678853	-0.600460076194521	0.347468612099842
Malate	0.0810931048292425	0.783623040762246	0.624413477161057	0.230227849201001	0.101083537186862	0.326341018079528	-0.293610043169391	-0.296658504311111	-0.426244569713272	-0.694086234303217	0.788091208252801	-0.169047655414887	0.752443011854674	0.352019303069758	-0.47707615750436	1	0.162376272583534	0.826640806203678	0.166980173763208	0.74667881630114	0.545036541080729	0.767009662854144	0.723191859964792	0.57894253518555	-0.351120177567935
Succinate	0.290120564893592	0.298634766182123	-0.00931883421586934	-0.312485223098587	-0.304770517799677	-0.238216024520415	0.10459091869539	0.560636528065171	0.216202573049066	0.130650886913039	0.260968691588938	-0.272110529530835	-0.236177159885147	0.225569972068821	0.20627097997626	0.162376272583534	1	0.520622251347183	0.667842687864544	0.544816157862771	0.334363728746323	0.032815932777695	-0.315067927245766	-0.678322117449393	-0.137254969861021
Citrate	0.398690099337663	0.852142941714642	0.406111619847183	-0.109128048430132	-0.235690532322212	0.0127498058099928	-0.0204602687948363	0.0986763849921307	-0.10087623866791	-0.42670788587076	0.925420119524814	-0.269436942093012	0.665918764074645	0.570282139925249	-0.235654588182746	0.826640806203678	0.520622251347183	1	0.6106622609454	0.958841239693077	0.68406171389354	0.838329359152884	0.468085743680309	0.139495727835479	0.051787849881679
Formate	0.885918718193145	0.36222170506793	-0.3312799559265	-0.806804444264732	-0.779502641925718	-0.707568072450134	0.646646908407429	0.565973026922743	0.640798823280057	0.39250325534898	0.638987418318861	-0.0600922997710429	0.184649241671374	0.671597347408063	0.575009385397112	0.166980173763208	0.667842687864544	0.6106622609454	1	0.627445135208297	0.763553456454389	0.351652863604339	-0.28298282309526	-0.48698568662979	0.448065959792812
Chlorogenate	0.372189740772329	0.677432173031563	0.212750774032831	-0.195248747546816	-0.391086710591841	-0.116148030971503	-0.105820507560552	-0.0311052544234461	0.0548936949093498	-0.267003306012306	0.888299111378041	-0.031735040169079	0.524746031243956	0.723879399815235	-0.143261566190425	0.74667881630114	0.544816157862771	0.958841239693077	0.627445135208297	1	0.737828434486132	0.733537528313948	0.294756355220872	0.00721060129827168	0.103913475418788
Epicatechin	0.760315533659377	0.345740665775275	-0.266357940388901	-0.674860464958321	-0.765896871471258	-0.61374072318759	0.357932551994563	-0.0433642144073713	0.523685252786261	0.204632376870849	0.8184227712789	0.331877238666174	0.438719378772914	0.893955429258211	0.431565941252766	0.545036541080729	0.334363728746323	0.68406171389354	0.763553456454389	0.737828434486132	1	0.478746854195432	-0.0332494589583697	-0.0146087510238685	0.182306633601853
Methyl nicotinate	0.32990960378883	0.893567968087297	0.541496011766698	0.0746623917735288	-0.0251930251425224	0.197220711643674	0.0296565326590119	-0.00777841447470357	-0.285680008191544	-0.598560916635386	0.891443529244957	-0.363589252450161	0.937578637754031	0.406656159662183	-0.424605742113252	0.767009662854144	0.032815932777695	0.838329359152884	0.351652863604339	0.733537528313948	0.478746854195432	1	0.764411574513132	0.515747263410045	0.276229565912844
Chlorophyll_a	-0.227205716239852	0.756262071704962	0.87814981875754	0.634200674280103	0.582728310145335	0.724836707828399	-0.330957606203089	-0.249015243058893	-0.793115918912542	-0.933207070339526	0.467733954407277	-0.488970759547067	0.832601658561269	-0.158609494403014	-0.811528932678853	0.723191859964792	-0.315067927245766	0.468085743680309	-0.28298282309526	0.294756355220872	-0.0332494589583697	0.764411574513132	1	0.8555548134235	-0.170929870491176
Chlorophyll_b	-0.241129953172027	0.395565929474198	0.604382140532098	0.534826643724398	0.492345128042135	0.56635424510765	-0.284581386765108	-0.548594376459187	-0.627354340157091	-0.715143870331645	0.283179888036631	-0.099975639415101	0.735474241016101	-0.126119457260048	-0.600460076194521	0.57894253518555	-0.678322117449393	0.139495727835479	-0.48698568662979	0.00721060129827168	-0.0146087510238685	0.515747263410045	0.8555548134235	1	-0.225788178937533
Carotenoids	0.544670073313411	-0.00169314874395339	-0.435724735441308	-0.516317417255398	-0.534052353621356	-0.509589720010128	0.539807268686142	0.292373021271845	0.529422105728514	0.411643984511708	0.248110099439846	0.0631460145632262	0.196129621519508	0.412055976509968	0.347468612099842	-0.351120177567935	-0.137254969861021	0.051787849881679	0.448065959792812	0.103913475418788	0.182306633601853	0.276229565912844	-0.170929870491176	-0.225788178937533	1

## Sheet: p-value
p-value
	Fruit_weight	Stone_weight	Firmness	Skin_ground_colour	Blush_colour	Flesh_colour	Ethylene	CO2	SS	Sucrose	Glucose	Xylose	Fructose	Myo_Inositol	Fumarate	Malate	Succinate	Citrate	Formate	Chlorogenate	Epicatechin	Methyl nicotinate	Chlorophyll_a	Chlorophyll_b	Carotenoids
Fruit_weight	NA	0.622890057201232	0.400549415727493	0.0195578286184275	0.0641173575539016	0.0629408761998822	0.025690302600192	0.328100302024464	0.120298963442895	0.352882005233402	0.221280850736645	0.955464225862178	0.541994481260444	0.18669705004901	0.121507970034221	0.878626980600941	0.577028868244929	0.433651503214602	0.0187794506504799	0.46749421856435	0.0792881913892254	0.523089332140171	0.665055882082438	0.645315158563283	0.263787296786999
Stone_weight	0.622890057201232	NA	0.0968756899647341	0.729023871272653	0.737257323550399	0.501523043475112	0.945071650784838	0.622053462580357	0.371274015734821	0.1183799647511	0.069631855456993	0.147412834438762	0.0525410189751767	0.801201757885041	0.337055104604159	0.0651632075515489	0.565364381627618	0.0311763604856583	0.480430012772089	0.139293412811608	0.502053334549247	0.0163888469418234	0.0818722534574174	0.437598681862277	0.997460279310989
Firmness	0.400549415727493	0.0968756899647341	NA	0.0651457006576215	0.0640599385436689	0.0197114191942931	0.373032629348859	0.960345410633402	0.00637095975956026	0.000923689344565881	0.654609735475746	0.108573030344409	0.271337690509414	0.375896263170851	0.0196533526860387	0.185106753440062	0.986022153303105	0.424321884271141	0.521258458911463	0.685688696588946	0.609911678205221	0.267144152392258	0.021366616750937	0.203810470004728	0.387775384344244
Peel_colour	0.0195578286184275	0.729023871272653	0.0651457006576215	NA	0.00555216372696155	0.000482129608865289	0.0664441275208496	0.470928686744378	0.00388369319813675	0.0513220139382748	0.58485930334867	0.468136161908278	0.839480742467093	0.157429603208842	0.0077981169630279	0.660759823949276	0.546528789931804	0.836957726551761	0.0523813181756028	0.710848522224211	0.141387396294516	0.888214514073729	0.176240072227214	0.274250817677872	0.294344771489398
Blush_colour	0.0641173575539016	0.737257323550399	0.0640599385436689	0.00555216372696155	NA	0.00355448155402716	0.261103948038087	0.816043960826718	0.00627842927209654	0.0871221363193833	0.430277499427291	0.254654052587307	0.913855806021288	0.0313258637894509	0.0515936286348224	0.8488911240215	0.556998538514816	0.653010509236856	0.0675684374884318	0.443278058625285	0.0757914860882312	0.962218457148085	0.224846726233998	0.321155454474603	0.275080517187377
Flesh_colour	0.0629408761998822	0.501523043475112	0.0197114191942931	0.000482129608865289	0.00355448155402716	NA	0.125059747027755	0.632108673133545	0.000169403100953147	0.0187241808936416	0.745691094512034	0.292547825634228	0.670616875570108	0.155653486973293	0.00400873881903219	0.527865880824105	0.649434970623794	0.980876327573597	0.11577078081569	0.826561393214388	0.194980129641875	0.708004481832011	0.10315528408114	0.241299713719979	0.301780977984426
Ethylene	0.025690302600192	0.945071650784838	0.373032629348859	0.0664441275208496	0.261103948038087	0.125059747027755	NA	0.140622461309811	0.17874545520894	0.258846699476084	0.741657142897391	0.794861646811679	0.859486321140345	0.712854435910788	0.089596474827216	0.572240534814599	0.843685695597844	0.969313879373197	0.165228058884934	0.841861726613294	0.486029563841687	0.955528242618954	0.52168897002748	0.584651554439488	0.268936826378267
CO2	0.328100302024464	0.622053462580357	0.960345410633402	0.470928686744378	0.816043960826718	0.632108673133545	0.140622461309811	NA	0.67876988367586	0.663846865796443	0.998198535713461	0.151758682425564	0.811213840548145	0.683197130509184	0.509127906192155	0.56806614747749	0.247152971174151	0.852465829920731	0.241688246752856	0.953357166104815	0.934994450617821	0.988332613599496	0.634197677625788	0.259659762257445	0.573936780992221
SS	0.120298963442895	0.371274015734821	0.00637095975956026	0.00388369319813675	0.00627842927209654	0.000169403100953147	0.17874545520894	0.67876988367586	NA	0.00677764769514511	0.895461894085584	0.239755314251016	0.52769817846674	0.186116113245453	0.00529617021691742	0.399354146958702	0.680749178598436	0.84919890108367	0.170365174951941	0.917742163708339	0.286281477624305	0.583137598548705	0.0597741093538582	0.182423501460342	0.280062111059064
Sucrose	0.352882005233402	0.1183799647511	0.000923689344565881	0.0513220139382748	0.0871221363193833	0.0187241808936416	0.258846699476084	0.663846865796443	0.00677764769514511	NA	0.569279716723842	0.245602286429873	0.198418090645974	0.522638096066403	0.00720960808689686	0.126060648604037	0.805138752364048	0.398785576020083	0.441479408305554	0.609012476009385	0.697335864683512	0.209383382404724	0.00654295168226238	0.11015747936879	0.417410718299972
Glucose	0.221280850736645	0.069631855456993	0.654609735475746	0.58485930334867	0.430277499427291	0.745691094512034	0.741657142897391	0.998198535713461	0.895461894085584	0.569279716723842	NA	0.861844861763662	0.0523965078052355	0.108317699194218	0.892447593480577	0.0626000862801619	0.617433554359927	0.00813582529680912	0.1719697261265	0.018018781840913	0.0464621080417913	0.0170371187508256	0.349563328512559	0.586584385764108	0.635471508684163
Xylose	0.955464225862178	0.147412834438762	0.108573030344409	0.468136161908278	0.254654052587307	0.292547825634228	0.794861646811679	0.151758682425564	0.239755314251016	0.245602286429873	0.861844861763662	NA	0.567332664432448	0.254523638388912	0.376475496957235	0.748843963582889	0.601908300814082	0.605624644787953	0.909970049529325	0.952413420128559	0.520461036636956	0.478648851796662	0.324998457797014	0.850536175557584	0.905406872969183
Fructose	0.541994481260444	0.0525410189751767	0.271337690509414	0.839480742467093	0.913855806021288	0.670616875570108	0.859486321140345	0.811213840548145	0.52769817846674	0.198418090645974	0.0523965078052355	0.567332664432448	NA	0.555202496946253	0.439041965358997	0.0843409951059799	0.652321199931015	0.148771959457281	0.726173977056881	0.28512756621215	0.38414212078006	0.00572302957305659	0.039687871778163	0.0957058692658197	0.709577809971978
Myo_Inositol	0.18669705004901	0.801201757885041	0.375896263170851	0.157429603208842	0.0313258637894509	0.155653486973293	0.712854435910788	0.683197130509184	0.186116113245453	0.522638096066403	0.108317699194218	0.254523638388912	0.555202496946253	NA	0.425482089304574	0.493781737183437	0.667383746386331	0.237310859076437	0.144063619079291	0.103837804487819	0.0162719169645273	0.423639968951303	0.764080825677676	0.811823849563009	0.41689755368662
Fumarate	0.121507970034221	0.337055104604159	0.0196533526860387	0.0077981169630279	0.0515936286348224	0.00400873881903219	0.089596474827216	0.509127906192155	0.00529617021691742	0.00720960808689686	0.892447593480577	0.376475496957235	0.439041965358997	0.425482089304574	NA	0.33867742645477	0.694981709694884	0.653061430855915	0.232545264050687	0.786577792049272	0.392840485498229	0.401367479145831	0.049934642091348	0.207558517405046	0.49977279537358
Malate	0.878626980600941	0.0651632075515489	0.185106753440062	0.660759823949276	0.8488911240215	0.527865880824105	0.572240534814599	0.56806614747749	0.399354146958702	0.126060648604037	0.0626000862801619	0.748843963582889	0.0843409951059799	0.493781737183437	0.33867742645477	NA	0.758576201902055	0.0424750976399615	0.751857641552774	0.088129417529422	0.263400782392254	0.0751028641524099	0.104329219628359	0.228609572746754	0.494963725747841
Succinate	0.577028868244929	0.565364381627618	0.986022153303105	0.546528789931804	0.556998538514816	0.649434970623794	0.843685695597844	0.247152971174151	0.680749178598436	0.805138752364048	0.617433554359927	0.601908300814082	0.652321199931015	0.667383746386331	0.694981709694884	0.758576201902055	NA	0.289623310259567	0.147169514322342	0.26363319476633	0.517145189372212	0.950793770333628	0.543036158933117	0.138571913722597	0.795410413370217
Citrate	0.433651503214602	0.0311763604856583	0.424321884271141	0.836957726551761	0.653010509236856	0.980876327573597	0.969313879373197	0.852465829920731	0.84919890108367	0.398785576020083	0.00813582529680912	0.605624644787953	0.148771959457281	0.237310859076437	0.653061430855915	0.0424750976399615	0.289623310259567	NA	0.197867150983252	0.00250620295879211	0.1339574948905	0.0370932693781316	0.349151175526695	0.792113635982016	0.922387672202426
Formate	0.0187794506504799	0.480430012772089	0.521258458911463	0.0523813181756028	0.0675684374884318	0.11577078081569	0.165228058884934	0.241688246752856	0.170365174951941	0.441479408305554	0.1719697261265	0.909970049529325	0.726173977056881	0.144063619079291	0.232545264050687	0.751857641552774	0.147169514322342	0.197867150983252	NA	0.182340918426314	0.0772509472655014	0.494263354816565	0.58685629546067	0.327267029673424	0.372878616825977
Chlorogenate	0.46749421856435	0.139293412811608	0.685688696588946	0.710848522224211	0.443278058625285	0.826561393214388	0.841861726613294	0.953357166104815	0.917742163708339	0.609012476009385	0.018018781840913	0.952413420128559	0.28512756621215	0.103837804487819	0.786577792049272	0.088129417529422	0.26363319476633	0.00250620295879211	0.182340918426314	NA	0.0940908536609157	0.0970436558680321	0.570669876149134	0.989184285502164	0.844690816264583
Epicatechin	0.0792881913892254	0.502053334549247	0.609911678205221	0.141387396294516	0.0757914860882312	0.194980129641875	0.486029563841687	0.934994450617821	0.286281477624305	0.697335864683512	0.0464621080417913	0.520461036636956	0.38414212078006	0.0162719169645273	0.392840485498229	0.263400782392254	0.517145189372212	0.1339574948905	0.0772509472655014	0.0940908536609157	NA	0.336743761202413	0.95014419064179	0.978088432331927	0.729569594677375
Methyl nicotinate	0.523089332140171	0.0163888469418234	0.267144152392258	0.888214514073729	0.962218457148085	0.708004481832011	0.955528242618954	0.988332613599496	0.583137598548705	0.209383382404724	0.0170371187508256	0.478648851796662	0.00572302957305659	0.423639968951303	0.401367479145831	0.0751028641524099	0.950793770333628	0.0370932693781316	0.494263354816565	0.0970436558680321	0.336743761202413	NA	0.076715055985729	0.294972263366474	0.596194192074258
Chlorophyll_a	0.665055882082438	0.0818722534574174	0.021366616750937	0.176240072227214	0.224846726233998	0.10315528408114	0.52168897002748	0.634197677625788	0.0597741093538582	0.00654295168226238	0.349563328512559	0.324998457797014	0.039687871778163	0.764080825677676	0.049934642091348	0.104329219628359	0.543036158933117	0.349151175526695	0.58685629546067	0.570669876149134	0.95014419064179	0.076715055985729	NA	0.0297897359510135	0.746102225039118
Chlorophyll_b	0.645315158563283	0.437598681862277	0.203810470004728	0.274250817677872	0.321155454474603	0.241299713719979	0.584651554439488	0.259659762257445	0.182423501460342	0.11015747936879	0.586584385764108	0.850536175557584	0.0957058692658197	0.811823849563009	0.207558517405046	0.228609572746754	0.138571913722597	0.792113635982016	0.327267029673424	0.989184285502164	0.978088432331927	0.294972263366474	0.0297897359510135	NA	0.667073106340376
Carotenoids	0.263787296786999	0.997460279310989	0.387775384344244	0.294344771489398	0.275080517187377	0.301780977984426	0.268936826378267	0.573936780992221	0.280062111059064	0.417410718299972	0.635471508684163	0.905406872969183	0.709577809971978	0.41689755368662	0.49977279537358	0.494963725747841	0.795410413370217	0.922387672202426	0.372878616825977	0.844690816264583	0.729569594677375	0.596194192074258	0.746102225039118	0.667073106340376	NA
