# Supplementary material for: Analysis of Metabolites and Gene Expression Changes Relative to Apricot (Prunus armeniaca L.) Fruit Quality During Development and Ripening
Source: Front Plant Sci. 2020 Aug 19;11:1269. doi: 10.3389/fpls.2020.01269 (PMC7466674; doi:10.3389/fpls.2020.01269)
Supplement: Supplementary file 14 [file Table_4.xlsx]

## Sheet: Hoja1
Supplementary Data Sheet 3. DEGs obtained through contrast by genotype obtained in P. mume (matched with IDs from P. armeniaca ) were tabulated with reads count for each sample, fold change (FC) and FDR values. (Please check bottom legend)
	Gene ID	Gene_ID_Prunus Armeniaca_V01	Gene_name_Prunus Mume	Protein product	logFC	FDR	GC_2_11_A	GC_2_11_B	GC_2_11_C	GC_3_7_A	GC_3_7_B	GC_3_7_C	Protein name	Protein name_based on Punus armeniaca
320	gene2932	PARG03076m01*	LOC103318622	XP_008218247.1	6.47728	7.47e-05	2	2	1	449	62	21	PREDICTED: uncharacterized protein LOC103318622	PREDICTED: uncharacterized protein LOC103318622 [Prunus mume]
321	gene3155	PARG03267m01*	LOC103318826	XP_008218487.1	4.42157	0.0206778	2	5	6	287	25	8	PREDICTED: omega-hydroxypalmitate O-feruloyl transferase	PREDICTED: omega-hydroxypalmitate O-feruloyl transferase [Prunus mume]
103	gene3555	PARG08814m01*	LOC103319314	XP_008219062.1	-4.46335	0.000103776	96	253	551	29	9	4	PREDICTED: endo-1.3;1.4-beta-D-glucanase-like	PREDICTED: endo-1,3;1,4-beta-D-glucanase-like [Prunus mume]
102	gene3726	PARG08694m01*	LOC103319494	XP_008219263.1	2.5616	0.000160838	8	11	10	69	53	47	PREDICTED: kinesin-like protein BC2	kinesin-like protein KIN-4C isoform X1 [Prunus avium]
95	gene3760	***	LOC103319542	XP_016646948.1	-1.93782	0.0478874	168	179	214	107	26	21	PREDICTED: 7-deoxyloganetin glucosyltransferase-like
96	gene3762	PARG08584m01*	LOC103319547	XP_008219319.1	-2.09601	0.00984179	680	652	825	354	118	59	PREDICTED: 7-deoxyloganetin glucosyltransferase-like	PREDICTED: 7-deoxyloganetin glucosyltransferase-like [Prunus mume]
98	gene3806	PARG08627m01*	LOC103319587	XP_016647758.1	3.65717	2.5e-14	41	84	58	665	709	809	PREDICTED: putative disease resistance protein RGA1	putative disease resistance protein RGA3 isoform X1 [Prunus avium]
97	gene3804	PARG08626m02*	LOC103319588	XP_008219362.1	4.98691	1.91e-22	23	30	12	674	674	641	PREDICTED: protein DETOXIFICATION 27-like	protein DETOXIFICATION 27-like isoform X4 [Prunus avium]
273	gene396	PARG00176m01*	LOC103319605	XP_008219388.1	2.21431	0.0106293	19	34	70	263	118	182	PREDICTED: serine/threonine-protein kinase UCNL	PREDICTED: serine/threonine-protein kinase UCNL [Prunus mume]
100	gene3838	PARG08665m01*	LOC103319619	XP_008219398.1	3.25438	3.66e-10	20	28	32	260	244	233	PREDICTED: putative disease resistance protein RGA3	PREDICTED: putative disease resistance protein RGA3 [Prunus mume]
99	gene3805	PARG08628m01*	LOC103319628	XP_008219412.2	3.65683	8.45e-19	46	45	67	708	623	601	PREDICTED: protein DETOXIFICATION 27-like	protein DETOXIFICATION 27-like [Prunus avium]
101	gene3840	PARG08755m01**	LOC103319636	XP_016646950.1	1.63964	0.017004	28	39	35	114	81	112	PREDICTED: putative disease resistance protein RGA1	PREDICTED: protein WVD2-like 7 [Prunus mume]
94	gene3876	PARG08586m01*	LOC103319666	XP_008219459.1	-1.85449	0.00499379	144	150	138	30	45	38	PREDICTED: 7-deoxyloganetin glucosyltransferase-like isoform X1	PREDICTED: 7-deoxyloganetin glucosyltransferase-like isoform X1 [Prunus mume]
88	gene3899	PARG08231m01*	LOC103319693	XP_008219487.1	-1.56055	0.0768222	163	177	218	122	33	40	PREDICTED: probable carboxylesterase 17	PREDICTED: probable carboxylesterase 17 [Prunus mume]
90	gene4056	PARG08372m02*	LOC103319823	XP_016648077.1	1.51817	0.00326555	94	81	102	322	227	230	PREDICTED: uncharacterized protein LOC103319823 isoform X1	F-box/FBD/LRR-repeat protein At1g13570 isoform X2 [Prunus persica]
89	gene4003	PARG08322m01*	LOC103319903	XP_008219718.2	5.24209	0.0103503	0	1	1	81	14	3	PREDICTED: amino-acid permease BAT1-like	amino-acid permease BAT1 homolog [Prunus persica]
91	gene4066	PARG08385m01**	LOC103319916	XP_008219729.1	6.88186	0.00524357	1	5	0	790	39	16	PREDICTED: esterase-like	esterase [Prunus persica]
85	gene4181	PARG08048m02*	LOC103320007	XP_008219833.1	3.57082	0.0739189	1	2	6	13	7	79	PREDICTED: potassium channel KAT3	PREDICTED: potassium channel KAT3 [Prunus mume]
86	gene4216	PARG08092m01*	LOC103320039	XP_016647381.1	3.31612	0.000625935	3	7	6	37	37	77	PREDICTED: uncharacterized protein LOC103320039	hypothetical protein PRUPE_1G469900 [Prunus persica]
84	gene4405	PARG07882m01*	LOC103320253	XP_008220120.1	5.42254	0.000609946	3	1	1	202	39	13	PREDICTED: receptor-like protein kinase HSL1	PREDICTED: receptor-like protein kinase HSL1 [Prunus mume]
81	gene4521	PARG07761m01*	LOC103320366	XP_008220261.1	2.56689	0.033081	10	4	2	25	23	44	PREDICTED: LOW QUALITY PROTEIN: probable inactive receptor kinase At5g67200	probable inactive receptor kinase At5g67200 [Prunus avium]
80	gene4552	PARG07726m01*	LOC103320388	XP_008220287.1	5.36365	0.00497808	1	15	5	838	32	91	PREDICTED: putative receptor-like protein kinase At3g47110	PREDICTED: putative receptor-like protein kinase At3g47110 [Prunus mume]
78	gene4607	PARG07672m01*	LOC103320430	XP_008220336.1	3.24214	0.0647549	4	6	10	183	20	10	PREDICTED: uncharacterized protein LOC103320430	PREDICTED: uncharacterized protein LOC103320430 [Prunus mume]
77	gene4632	PARG07651m01*	LOC103320493	XP_008220397.1	-2.36052	0.0800068	53	55	66	29	3	4	PREDICTED: kinesin-related protein 11	PREDICTED: kinesin-related protein 11 [Prunus mume]
76	gene4812	PARG07472m01*	LOC103320678	XP_008220611.1	3.99515	0.00113352	2	3	2	85	13	25	PREDICTED: glutamate receptor 2.7-like	PREDICTED: glutamate receptor 2.7-like [Prunus mume]
75	gene4818	PARG07466m01*	LOC103320681	XP_008220615.2	4.56103	0.00017936	22	15	6	879	135	109	PREDICTED: glutamate receptor 2.9-like	PREDICTED: glutamate receptor 2.9-like [Prunus mume]
74	gene4900	PARG07401m01*	LOC103320757	XP_008220697.1	4.60227	0.000304582	32	19	5	1094	286	110	PREDICTED: chitotriosidase-1-like	PREDICTED: chitotriosidase-1-like [Prunus mume]
73	gene4927	PARG07376m02*	LOC103320776	XP_008220719.1	1.50111	0.0543341	44	90	42	228	146	118	PREDICTED: dof zinc finger protein DOF3.4	hypothetical protein PRUPE_1G388600 [Prunus persica]
72	gene4948	PARG07352m01*	LOC103320792	XP_016647904.1	3.20276	0.0191966	0	7	6	70	18	35	PREDICTED: uncharacterized protein LOC103320792 isoform X1	uncharacterized protein LOC18790808 isoform X2 [Prunus persica]
71	gene4958	PARG07341m02*	LOC103320799	XP_008220742.1	-2.74352	2.69e-05	493	590	1232	182	62	102	PREDICTED: protein DETOXIFICATION 33	PREDICTED: protein DETOXIFICATION 33 [Prunus mume]
70	gene5044	PARG07267m01**	LOC103320869	XP_016647964.1	4.75907	0.00449362	4	7	7	466	72	12	PREDICTED: LOW QUALITY PROTEIN: bifunctional dihydroflavonol 4-reductase/flavanone 4-reductase	dihydroflavonol 4-reductase [Prunus salicina]
68	gene5051	PARG07260m01*	LOC103320875	XP_008220839.1	4.2601	0.000374105	7	7	1	214	59	39	PREDICTED: jasmonate O-methyltransferase-like	PREDICTED: jasmonate O-methyltransferase-like [Prunus mume]
61	gene5073	PARG06863m01*	LOC103320955	XP_008220918.1	4.04347	0.000255541	0	3	1	39	17	16	PREDICTED: probable RNA-dependent RNA polymerase 1	probable RNA-dependent RNA polymerase 1 [Prunus persica]
276	gene514	PARG00498m01*	LOC103320961	XP_008220927.1	3.69545	0.0163834	1	25	11	146	51	251	PREDICTED: omega-3 fatty acid desaturase. chloroplastic-like	PREDICTED: omega-3 fatty acid desaturase, chloroplastic-like [Prunus mume]
62	gene5095	PARG06902m01*	LOC103320975	XP_008220936.1	-2.43841	0.000317673	575	605	861	247	89	55	PREDICTED: zinc finger protein 4-like	PREDICTED: zinc finger protein 4-like [Prunus mume]
63	gene5103	PARG06910m01*	LOC103320981	XP_008220944.1	-4.02072	1.65e-09	224	512	538	19	21	33	PREDICTED: purple acid phosphatase 8-like	PREDICTED: purple acid phosphatase 8-like [Prunus mume]
430	gene5118	PARG06923m01*	LOC103320996	XP_008220961.1	3.7805	0.0322287	64	13	22	1346	159	53	PREDICTED: D-galacturonate reductase-like	PREDICTED: D-galacturonate reductase-like [Prunus mume]
64	gene5119	PARG06924m01*	LOC103320997	XP_008220962.1	6.5565	0.00122414	4	1	0	489	67	17	PREDICTED: D-galacturonate reductase-like	PREDICTED: D-galacturonate reductase-like [Prunus mume]
65	gene5195	PARG06989m02*	LOC103321067	XP_008221044.1	-3.01651	1.02e-05	1422	1530	1336	87	125	273	PREDICTED: 4-hydroxybenzoate geranyltransferase 2-like	PREDICTED: 4-hydroxybenzoate geranyltransferase 2-like [Prunus mume]
67	gene5447	PARG07210m01*	LOC103321307	XP_008221328.1	-4.74773	9.93e-09	148	93	91	6	5	1	PREDICTED: protein SHI RELATED SEQUENCE 5	protein SHI RELATED SEQUENCE 5-like [Prunus avium]
431	gene5241	***	LOC103321363		-0.884364	0.00467727	3433	3249	3689	2139	1667	1669
66	gene5367	PARG07144m02*	LOC103321383	XP_016647019.1	2.25508	0.0244567	8	6	4	29	17	38	PREDICTED: kinesin-like protein KIF22-A	kinesin-like protein KIN-6 isoform X2 [Prunus persica]
82	gene5389	PARG07779m01*	LOC103321387		-3.74496	5.59e-12	247	200	279	23	16	14		hypothetical protein PRUPE_1G433200 [Prunus persica]
432	gene5399	PARG04155m01*	LOC103321388	XP_008221405.1	-2.72436	0.000135944	78	70	111	16	8	14	PREDICTED: zinc finger MYM-type protein 1-like	PREDICTED: zinc finger MYM-type protein 1-like [Prunus mume]
60	gene5518	PARG06862m01*	LOC103321445	XP_008221469.1	3.62378	0.00140781	3	2	5	90	25	19	PREDICTED: nudix hydrolase 17. mitochondrial-like	PREDICTED: nudix hydrolase 17, mitochondrial-like [Prunus mume]
277	gene576	PARG00256m01*	LOC103321619	XP_008221671.1	-9.96106	6.53e-57	1184	1285	950	2	1	0	PREDICTED: uncharacterized protein LOC103321619	uncharacterized protein LOC18775106 [Prunus persica]
52	gene5850	PARG06083m01*	LOC103321804	XP_008221864.1	4.67776	0.0076891	5	3	3	284	34	9	PREDICTED: high affinity nitrate transporter 2.5	PREDICTED: high affinity nitrate transporter 2.5 [Prunus mume]
51	gene5884	***	LOC103321843	XP_008221909.1	3.2831	0.046792	44	69	20	1240	149	53	PREDICTED: non-functional NADPH-dependent codeinone reductase 2-like
50	gene5909	PARG06015m01*	LOC103321864	XP_008221935.1	4.47452	0.044909	1	1	0	44	12	1	PREDICTED: cytochrome P450 71B36-like	PREDICTED: cytochrome P450 71B36-like [Prunus mume]
354	gene6225	PARG21090m02*	LOC103322233	XP_008222350.1	3.01334	0.0549067	18	7	9	250	40	18	PREDICTED: somatic embryogenesis receptor kinase 1-like	PREDICTED: somatic embryogenesis receptor kinase 1-like [Populus euphratica]
46	gene6361	***	LOC103322384	XP_008222517.1	9.21194	0.000141198	7	1	2	362	66	5074	PREDICTED: endochitinase EP3-like
45	gene6357	PARG05037m04*	LOC103322391	XP_008222525.2	2.83711	1.19e-11	191	178	219	1053	1446	1465	PREDICTED: cyclic nucleotide-gated ion channel 1-like	PREDICTED: cyclic nucleotide-gated ion channel 1-like [Prunus mume]
433	gene6358	***	LOC103322392	XP_008222526.1	-3.981	1.17e-05	69	46	58	1	4	5	PREDICTED: uncharacterized protein LOC103322392
47	gene6363	PARG05025m03*	LOC103322395	XP_008222529.1	1.41477	0.0973056	38	37	31	81	73	115	PREDICTED: uncharacterized protein LOC103322395. partial	PREDICTED: uncharacterized protein LOC103322395, partial [Prunus mume]
44	gene6402	***	LOC103322429	XP_008222566.1	3.18542	0.0111449	166	155	42	2733	609	256	PREDICTED: endochitinase EP3-like
361	gene6423	PARG20701m01*	LOC103322459	XP_016647435.1	-7.82975	1.26e-23	265	292	232	1	0	2	PREDICTED: TMV resistance protein N-like	PREDICTED: probable disease resistance protein RPP1 isoform X2 [Prunus mume]
369	gene6434	PARG20743m01*	LOC103322466	XP_008222606.1	-2.509	1.36e-09	410	496	394	92	68	63	PREDICTED: TMV resistance protein N-like isoform X1	TMV resistance protein N-like isoform X2 [Prunus avium]
43	gene6464	***	LOC103322498	XP_008222645.2	5.11542	1.16e-12	6	11	4	264	153	294	PREDICTED: uncharacterized protein LOC103322498
42	gene6513	PARG05244m01*	LOC103322538	XP_008222686.1	-2.08155	0.000242381	193	276	246	83	50	35	PREDICTED: probable pectinesterase/pectinesterase inhibitor 35	PREDICTED: probable pectinesterase/pectinesterase inhibitor 35 [Prunus mume]
278	gene711	PARG00768m04*	LOC103322671	XP_008222829.1	-3.67634	3.01e-10	235	244	423	31	16	22	PREDICTED: 12S seed storage protein CRD-like	glutelin type-B 5-like [Prunus persica]
41	gene6629	PARG05460m01*	LOC103322672	XP_008222825.1	4.06606	0.00204595	0	1	1	23	11	6	PREDICTED: cyclic nucleotide-gated ion channel 1-like	PREDICTED: cyclic nucleotide-gated ion channel 1-like [Prunus mume]
40	gene6669	PARG04316m02*	LOC103322685	XP_008222839.1	-2.30249	6.94e-05	639	714	1066	295	111	96	PREDICTED: probable sucrose-phosphate synthase 3	hypothetical protein PRUPE_1G159700 [Prunus persica]
435	gene6660	PARG04306m01**	LOC103322740		-1.86898	0.000309367	337	328	307	73	93	87		pentatricopeptide repeat-containing protein At1g62914, mitochondrial-like [Prunus avium]
436	gene6662	PARG04306m01**	LOC103322742		-7.31561	6.91769e-24	374	354	339	0	2	4		pentatricopeptide repeat-containing protein At1g62914, mitochondrial-like [Prunus avium]
39	gene6811	***	LOC103322888	XP_008223061.1	4.52086	2.68e-05	22	23	15	165	213	869	PREDICTED: uncharacterized protein LOC103322888
38	gene6824	PARG05552m01*	LOC103322899	XP_016646862.1	4.44983	0.0138841	2	11	26	807	97	42	PREDICTED: uncharacterized protein LOC103322899 isoform X2	PREDICTED: uncharacterized protein LOC103322899 isoform X1 [Prunus mume]
37	gene6895	PARG05487m01*	LOC103322999	XP_008223177.1	5.01079	0.00140781	0	1	2	87	19	10	PREDICTED: protein SRC2-like	protein SRC2 [Prunus persica]
437	gene6981	PARG04592m01**	LOC103323085		4.69088	0.000467866	11	8	0	334	111	81		PREDICTED: major allergen Pru av 1-like [Prunus mume]
36	gene6994	PARG04593m01*	LOC103323088	XP_008223269.1	4.51706	0.0140962	63	12	1	1270	418	212	PREDICTED: major allergen Pru ar 1-like	PREDICTED: major allergen Pru ar 1-like [Prunus mume]
438	gene6991	PARG04592m01**	LOC103323089	XP_016647206.1	4.50589	6.93e-05	126	61	26	3941	838	521	PREDICTED: major allergen Pru ar 1-like isoform X2	PREDICTED: major allergen Pru av 1-like [Prunus mume]
34	gene6993	PARG04595m01*	LOC103323090	XP_008223271.1	8.10818	2.04e-30	2	2	1	700	315	459	PREDICTED: major allergen Pru ar 1-like	PREDICTED: major allergen Pru ar 1-like [Prunus mume]
439	gene6992	PARG04592m01**	LOC103323092		5.08608	0.000980682	30	11	0	761	326	361		PREDICTED: major allergen Pru av 1-like [Prunus mume]
35	gene6988	PARG04592m01**	LOC103323094	XP_008223273.1	4.36236	0.00902673	124	64	16	4060	501	193	PREDICTED: major allergen Pru ar 1-like	PREDICTED: major allergen Pru av 1-like [Prunus mume]
281	gene6982	PARG04592m01**	LOC103323098	XP_008223279.1	4.18977	0.000317673	89	89	20	2889	708	315	PREDICTED: major allergen Pru ar 1-like	PREDICTED: major allergen Pru av 1-like [Prunus mume]
33	gene6997	PARG04588m02*	LOC103323100	XP_008223281.1	7.36894	2.05e-06	3	2	0	770	153	54	PREDICTED: major allergen Pru av 1-like	PREDICTED: major allergen Pru av 1-like [Prunus mume]
32	gene7004	***	LOC103323107	XP_008223289.1	4.24937	9.15e-06	2	4	2	50	30	71	PREDICTED: leucine-rich repeat extensin-like protein 6
440	gene7064	PARG04490m01**	LOC103323173	XP_008223368.1	5.03523	0.000321166	32	10	23	2032	258	119	PREDICTED: glycine-rich cell wall structural protein-like isoform X3
31	gene7166	PARG04365m02*	LOC103323278	XP_008223485.1	-2.98485	0.00024524	49	47	57	4	5	9	PREDICTED: pleiotropic drug resistance protein 3-like isoform X1	PREDICTED: pleiotropic drug resistance protein 3-like isoform X1 [Prunus mume]
30	gene7192	PARG04392m03*	LOC103323316	XP_016647145.1	2.26022	0.00141195	25	24	14	115	74	106	PREDICTED: ABC transporter B family member 4-like	ABC transporter B family member 11 [Prunus persica]
120	gene7194	PARG04392m01**	LOC103323318	XP_016647146.1	2.01963	0.0319063	21	20	9	90	36	75	PREDICTED: ABC transporter B family member 4-like	ABC transporter B family member 11 [Prunus persica]
28	gene7238	PARG24351m02*	LOC103323352	XP_008223562.1	4.37156	0.00467446	30	33	57	2472	233	89	PREDICTED: protein ECERIFERUM 3	PREDICTED: protein ECERIFERUM 3 [Prunus mume]
29	gene7268	PARG04424m01*	LOC103323428	XP_008223646.1	3.74671	0.0399262	2	5	14	12	62	177	PREDICTED: gamma-glutamyl peptidase 3-like	PREDICTED: gamma-glutamyl peptidase 3-like [Prunus mume]
26	gene7295	PARG04143m01*	LOC103323436	XP_008223655.1	3.17051	0.0322287	18	56	14	701	73	87	PREDICTED: xyloglucan endotransglucosylase/hydrolase protein 24-like	probable xyloglucan endotransglucosylase/hydrolase protein 23 [Prunus avium]
27	gene7314	***	LOC103323450	XP_008223669.1	1.95872	0.00650704	17	23	18	111	64	51	PREDICTED: anthocyanidin 3-O-glucosyltransferase 7-like
25	gene7357	PARG04124m01*	LOC103323486	XP_008223705.1	5.2179	0.0254811	5	9	1	4	89	402	PREDICTED: hydroxyproline O-galactosyltransferase GALT3-like	hydroxyproline O-galactosyltransferase GALT3 [Prunus persica]
23	gene7375	PARG04172m01*	LOC103323522	XP_008223736.1	4.74001	0.000663024	3	1	1	115	25	15	PREDICTED: endochitinase EP3-like	PREDICTED: endochitinase EP3-like [Prunus mume]
24	gene7396	PARG04082m01**	LOC103323541	XP_008223759.1	-7.90748	7.12e-29	655	776	382	3	1	3	PREDICTED: rust resistance kinase Lr10-like isoform X1	PREDICTED: rust resistance kinase Lr10-like isoform X1 [Prunus mume]
20	gene7573	***	LOC103323737	XP_008223970.1	5.99817	0.0077595	4	7	3	2	488	320	PREDICTED: uncharacterized PE-PGRS family protein PE_PGRS46
21	gene7575	PARG29807m01*	LOC103323739	XP_008223972.2	5.64171	0.0648514	1	8	28	2	234	1362	PREDICTED: LOW QUALITY PROTEIN: receptor-like protein kinase 2	receptor-like protein kinase 2 isoform X1 [Prunus avium]
17	gene7655	***	LOC103323807	XP_008224046.1	2.61013	0.0298171	16	6	4	106	35	28	PREDICTED: 7-deoxyloganetin glucosyltransferase-like
19	gene7670	PARG03840m02*	LOC103323820	XP_008224063.1	-3.60919	1.19e-09	2017	2631	2892	422	117	105	PREDICTED: glutathione transferase GST 23-like	hypothetical protein PRUPE_1G054900 [Prunus persica]
16	gene7605	PARG03760m01*	LOC103323849	XP_016647177.1	1.19504	0.0706463	101	105	68	265	177	176	PREDICTED: putative disease resistance protein At1g50180	PREDICTED: putative disease resistance protein At1g50180 [Prunus mume]
10	gene7873	PARG03417m03*	LOC103324062	XP_008224320.1	-2.79058	1.73e-18	7645	7829	5312	1322	892	760	PREDICTED: 5\'-nucleotidase SurE	PREDICTED: 5'-nucleotidase SurE [Prunus mume]
14	gene7918	PARG03673m01*	LOC103324102	XP_008224362.1	4.74182	0.0106748	6	9	2	463	44	14	PREDICTED: probable inorganic phosphate transporter 1-3	PREDICTED: probable inorganic phosphate transporter 1-3 [Prunus mume]
13	gene7920	PARG03665m01*	LOC103324104	XP_008224364.1	3.68119	0.00470827	65	12	46	260	1055	186	PREDICTED: extensin-like	early nodulin-75-like [Prunus avium]
12	gene7921	***	LOC103324105	XP_008224365.1	5.58651	0.00286646	13	1	3	740	173	24	PREDICTED: proline-rich extensin-like protein EPR1
11	gene7946	PARG03642m01*	LOC103324123	XP_008224381.1	-1.53297	0.00618009	271	234	329	91	102	84	PREDICTED: 1-aminocyclopropane-1-carboxylate oxidase homolog 1-like	PREDICTED: 1-aminocyclopropane-1-carboxylate oxidase homolog 1-like [Prunus mume]
185	gene7814	PARG03473m01*	LOC103324190	XP_008224453.1	-5.72033	2.7e-11	65	76	97	1	2	1	PREDICTED: uncharacterized protein LOC103324190	PREDICTED: putative nuclear RNA export factor SDE5 [Prunus mume]
7	gene8044	PARG30354m02*	LOC103324267	XP_016646883.1	-2.78477	7.21e-08	319	331	292	72	31	34	PREDICTED: disease resistance protein RGA2-like	hypothetical protein PRUPE_1G010700 [Prunus persica]
1	gene8082	PARG03336m04*	LOC103324315	XP_008224580.1	3.63073	0.00279304	1	5	14	146	70	40	PREDICTED: polyketide synthase 5-like	polyketide synthase 5 [Prunus persica]
3	gene8106	PARG03360m01**	LOC103324347	XP_016647424.1	-1.9172	0.00523187	141	121	185	63	29	27	PREDICTED: uncharacterized protein LOC103324347	transcription termination factor MTERF6, chloroplastic/mitochondrial [Prunus persica]
270	gene8122	PARG00058m01*	LOC103324364		-3.82588	3.63e-09	157	144	203	18	6	11		protochlorophyllide-dependent translocon component 52, chloroplastic [Prunus persica]
441	gene829	PARG03705m01*	LOC103324383		4.05038	0.000461659	50	16	6	784	303	184		polyubiquitin isoform X1 [Prunus persica]
15	gene8127	PARG03705m01*	LOC103324401		-4.37892	4.73e-09	182	238	362	24	9	5		polyubiquitin isoform X1 [Prunus persica]
280	gene852	PARG00863m02*	LOC103324520	XP_008224813.2	1.79255	0.0526008	112	75	39	406	129	257	PREDICTED: LOW QUALITY PROTEIN: interactor of constitutive active ROPs 3	interactor of constitutive active ROPs 3 [Prunus persica]
176	gene8308	PARG05293m01*	LOC103324572	XP_016648531.1	6.18611	2.46e-08	4	0	1	252	85	73	PREDICTED: cysteine-rich receptor-like protein kinase 29	PREDICTED: putative receptor-like protein kinase At4g00960 [Prunus mume]
180	gene8400	PARG12332m01*	LOC103324644	XP_008224952.1	-2.62608	0.00631063	36	28	66	7	4	9	PREDICTED: uncharacterized protein LOC103324644	PREDICTED: uncharacterized protein LOC103324644 [Prunus mume]
181	gene8418	PARG12308m01*	LOC103324661	XP_008224977.1	4.42533	0.000511602	20	10	7	713	89	86	PREDICTED: uncharacterized protein F12A10.7	PREDICTED: uncharacterized protein F12A10.7 [Prunus mume]
182	gene8436	***	LOC103324677	XP_008224998.1	3.03878	0.00430632	128	169	19	1456	694	497	PREDICTED: polyphenol oxidase. chloroplastic
179	gene8399	PARG12333m01*	LOC103324706	XP_008225022.1	-2.03348	0.0186196	40	27	50	13	7	8	PREDICTED: heterogeneous nuclear ribonucleoprotein U-like protein 1	PREDICTED: heterogeneous nuclear ribonucleoprotein U-like protein 1 [Prunus mume]
183	gene8441	PARG12284m01*	LOC103324714	XP_016648149.1	5.63429	0.00966114	4	2	0	301	49	6	PREDICTED: polyphenol oxidase. chloroplastic-like. partial	PREDICTED: polyphenol oxidase, chloroplastic-like, partial [Prunus mume]
184	gene8460	PARG12255m01*	LOC103324728	XP_008225042.1	-3.89799	4.39e-10	397	363	727	58	22	21	PREDICTED: AB hydrolase superfamily protein YfhM-like	PREDICTED: AB hydrolase superfamily protein YfhM-like [Prunus mume]
186	gene8489	PARG12229m01*	LOC103324754	XP_008225084.1	5.05483	0.0269218	1	1	0	77	9	2	PREDICTED: heat stress transcription factor B-2a-like	PREDICTED: heat stress transcription factor B-2a-like [Prunus mume]
442	gene858	PARG03930m01*	LOC103324785	XP_008225118.1	1.78157	0.0605609	34	22	49	220	83	70	PREDICTED: uncharacterized protein LOC103324785	uncharacterized protein LOC110752811 isoform X1 [Prunus avium]
187	gene8569	PARG12137m01*	LOC103324853	XP_008225189.1	5.85662	0.00529244	1	0	1	138	7	10	PREDICTED: glutamate receptor 2.7-like	PREDICTED: glutamate receptor 2.7-like [Prunus mume]
188	gene8611	PARG12020m01*	LOC103324892	XP_008225226.1	3.63712	0.0304143	57	83	7	1576	102	311	PREDICTED: uncharacterized protein LOC103324892	PREDICTED: uncharacterized protein LOC103324892 [Prunus mume]
189	gene8617	PARG12015m01*	LOC103324899	XP_008225232.1	1.31643	0.0026374	210	202	202	667	400	443	PREDICTED: ER lumen protein-retaining receptor A	ER lumen protein-retaining receptor A [Prunus persica]
202	gene8702	PARG11411m01*	LOC103325002	XP_008225343.1	2.87064	7.39e-06	18	14	25	196	127	95	PREDICTED: succinate-semialdehyde dehydrogenase. mitochondrial-like	succinate-semialdehyde dehydrogenase, mitochondrial isoform X1 [Prunus persica]
190	gene8736	PARG11970m01*	LOC103325034	XP_008225379.1	2.83711	0.00180267	3	6	7	66	28	24	PREDICTED: uncharacterized protein LOC103325034	PREDICTED: uncharacterized protein LOC103325034 [Prunus mume]
443	gene8775	PARG12142m01**	LOC103325091		-3.14955	3.01e-05	75	146	142	9	13	16		PREDICTED: serine--tRNA ligase [Prunus mume]
191	gene8865	PARG11866m01*	LOC103325162	XP_008225529.1	4.83416	6.94e-05	10	9	4	571	70	86	PREDICTED: uncharacterized protein LOC103325162	PREDICTED: uncharacterized protein LOC103325162 [Prunus mume]
192	gene8929	PARG11785m01*	LOC103325246	XP_008225622.1	6.99661	0.000687793	4	1	0	687	72	24	PREDICTED: cyclic nucleotide-gated ion channel 1-like	cyclic nucleotide-gated ion channel 1-like isoform X3 [Prunus avium]
193	gene8985	PARG11707m01*	LOC103325287	XP_008225665.1	1.50405	0.0489553	88	87	38	251	167	177	PREDICTED: flavin-dependent oxidoreductase FOX2-like	PREDICTED: flavin-dependent oxidoreductase FOX2-like [Prunus mume]
194	gene8986	PARG11706m01*	LOC103325288	XP_008225666.1	4.04801	0.00389995	1	1	0	25	6	9	PREDICTED: flavin-dependent oxidoreductase FOX5-like	berberine bridge enzyme-like 17 [Prunus persica]
195	gene8998	***	LOC103325298	XP_008225675.1	4.76081	0.056736	3	4	0	3	27	144	PREDICTED: patellin-4
196	gene9030	PARG11659m01*	LOC103325326	XP_008225709.1	3.49928	0.0521436	96	30	7	1332	265	90	PREDICTED: beta-amyrin 28-oxidase-like isoform X3	PREDICTED: beta-amyrin 28-oxidase-like isoform X2 [Prunus mume]
197	gene9059	PARG11631m01*	LOC103325342	XP_008225724.1	3.90233	3.48e-05	9	7	3	181	46	72	PREDICTED: transcription factor JUNGBRUNNEN 1-like	PREDICTED: transcription factor JUNGBRUNNEN 1-like [Prunus mume]
198	gene9108	PARG11551m01*	LOC103325433	XP_008225813.1	4.91143	0.00212503	6	2	2	291	40	18	PREDICTED: cysteine-rich and transmembrane domain-containing protein B-like	cysteine-rich and transmembrane domain-containing protein WIH2-like [Prunus avium]
199	gene9163	PARG11474m01*	LOC103325497	XP_008225893.1	2.10119	0.0448709	8	14	6	74	26	24	PREDICTED: polygalacturonase QRT3	PREDICTED: polygalacturonase QRT3 [Prunus mume]
282	gene9182	PARG00895m01*	LOC103325523		-3.14683	0.000141239	46	42	65	10	3	4		PREDICTED: elongation factor 1-alpha [Prunus mume]
283	gene932	PARG00970m01**	LOC103325529	XP_016648069.1	3.37086	0.0179158	0	4	1	17	9	26	PREDICTED: putative cyclic nucleotide-gated ion channel 15	PREDICTED: putative cyclic nucleotide-gated ion channel 15 [Prunus mume]
200	gene9202	PARG11339m01*	LOC103325535	XP_008225938.1	-3.07028	0.0165305	18	13	26	0	2	4	PREDICTED: LRR receptor-like serine/threonine-protein kinase GSO1	PREDICTED: LRR receptor-like serine/threonine-protein kinase GSO1 [Prunus mume]
201	gene9240	PARG11375m04*	LOC103325558	XP_008225968.1	-2.3569	1.94e-06	770	1141	1659	311	147	226	PREDICTED: uncharacterized protein LOC103325558	hypothetical protein PRUPE_4G124100 [Prunus persica]
4	gene9230	PARG03363m01*	LOC103325621		4.20277	0.00566756	3	6	0	132	31	20		PREDICTED: cytochrome b5 [Prunus mume]
206	gene9465	PARG11132m03*	LOC103325811	XP_008226216.1	-2.66931	1.64e-15	1684	2146	1461	279	250	270	PREDICTED: cytochrome P450 CYP72A219-like isoform X1	hypothetical protein PRUPE_4G152700 [Prunus persica]
230	gene9482	PARG10307m01*	LOC103325820	XP_008226227.2	2.84386	0.000656017	5	7	14	59	49	72	PREDICTED: F-box/kelch-repeat protein At3g23880-like	PREDICTED: F-box/kelch-repeat protein At3g23880-like [Prunus mume]
204	gene9533	PARG11079m01*	LOC103325861	XP_016648219.1	3.49352	0.00788768	6	21	13	64	57	285	PREDICTED: serine/threonine-protein kinase WAG1	serine/threonine-protein kinase WAG1 [Prunus persica]
205	gene9494	PARG11105m01*	LOC103325905	XP_016648772.1	3.21599	0.0737665	3	6	2	96	6	13	PREDICTED: disease resistance protein RPM1-like	PREDICTED: disease resistance protein RPM1-like [Prunus mume]
207	gene9596	PARG11013m01*	LOC103325982	XP_008226402.1	-2.00715	0.00126523	147	161	197	63	27	35	PREDICTED: seipin-2-like	PREDICTED: seipin-2-like [Prunus mume]
210	gene9636	PARG10841m01*	LOC103326000	XP_008226423.1	-1.51734	0.0327086	1706	1753	1842	1229	435	269	PREDICTED: D-amino-acid transaminase. chloroplastic-like	PREDICTED: D-amino-acid transaminase, chloroplastic-like [Prunus mume]
209	gene9769	PARG10952m01**	LOC103326106	XP_008226535.1	3.98906	0.000242838	4	4	2	117	30	26	PREDICTED: epidermis-specific secreted glycoprotein EP1-like	PREDICTED: protein Simiate [Prunus mume]
208	gene9782	PARG10941m01*	LOC103326119	XP_008226550.1	9.51657	2.79e-07	1	2	0	2408	251	102	PREDICTED: chitinase 2-like	PREDICTED: chitinase 2-like [Prunus mume]
5	gene9725	PARG03374m01*	LOC103326141		2.25248	0.0881704	9	3	13	62	14	45		hypothetical protein PRUPE_1G007500 [Prunus persica]
111	gene9737	PARG10904m01*	LOC103326147	XP_008226575.2	3.60437	0.00808848	16	9	16	429	96	26	PREDICTED: receptor-like protein 2	receptor-like protein 2 [Prunus avium]
211	gene9799	PARG10745m01*	LOC103326184	XP_008226603.2	-2.34251	7.01e-09	449	487	524	128	81	75	PREDICTED: B3 domain-containing protein Os01g0723500-like	B3 domain-containing protein Os01g0723500 isoform X1 [Prunus persica]
212	gene9839	PARG10708m01*	LOC103326217	XP_008226645.1	1.9439	0.000105617	113	184	105	684	359	477	PREDICTED: E3 ubiquitin-protein ligase RMA1H1-like	PREDICTED: E3 ubiquitin-protein ligase RMA1H1-like [Prunus mume]
213	gene9872	PARG10672m01**	LOC103326244	XP_008226672.2	2.01465	0.00458812	48	43	111	358	221	227	PREDICTED: beta-glucosidase 18-like isoform X1	PREDICTED: beta-glucosidase 18-like isoform X2 [Prunus mume]
214	gene9876	***	LOC103326341	XP_008226783.1	5.41254	2.17e-07	0	1	1	52	24	25	PREDICTED: uncharacterized protein LOC103326341
215	gene9937	PARG10603m01*	LOC103326351	XP_016648639.1	3.38456	0.00230125	17	22	26	559	117	60	PREDICTED: G-type lectin S-receptor-like serine/threonine-protein kinase At4g27290 isoform X1	PREDICTED: G-type lectin S-receptor-like serine/threonine-protein kinase At4g27290 isoform X3 [Prunus mume]
217	gene9963	PARG10524m01*	LOC103326361	XP_008226799.1	2.61585	0.00541778	15	24	43	278	65	164	PREDICTED: LOW QUALITY PROTEIN: organic cation/carnitine transporter 4	organic cation/carnitine transporter 4 [Prunus persica]
6	gene9966	PARG03389m02*	LOC103326368		5.20802	0.000114739	10	1	10	624	167	67		PREDICTED: purple acid phosphatase 15 [Prunus mume]
385	gene1039	PARG01095m01**	LOC103326372	XP_016646802.1	4.37248	0.0077595	1	2	6	175	19	18	PREDICTED: serine carboxypeptidase-like 51 isoform X1	PREDICTED: serine carboxypeptidase-like 51 isoform X2 [Prunus mume]
221	gene9992	***	LOC103326397	XP_008226832.1	3.42664	0.0627126	2	1	3	62	9	4	PREDICTED: putative F-box/LRR-repeat protein At1g56400
229	gene10008	***	LOC103326407	XP_008226842.1	1.8987	0.00513534	63	47	42	305	152	120	PREDICTED: ribonuclease 3-like protein 2
381	gene10009	PARG10319m01**	LOC103326410		-2.08901	0.000582534	177	171	137	35	32	42		ribonuclease 3-like protein 2 [Prunus persica]
226	gene10031	PARG10347m01*	LOC103326427	XP_008226865.1	1.77955	0.0841464	8	10	22	70	31	37	PREDICTED: dihydrolipoyllysine-residue succinyltransferase component of 2-oxoglutarate dehydrogenase complex 2. mitochondrial-like	dihydrolipoyllysine-residue succinyltransferase component of 2-oxoglutarate dehydrogenase complex 2, mitochondrial isoform X1 [Prunus persica]
225	gene10032	***	LOC103326428	XP_008226867.1	6.22635	0.0019908	1	1	1	257	21	7	PREDICTED: glycine-rich cell wall structural protein
224	gene10037	PARG10352m01*	LOC103326431	XP_008226872.1	3.12658	0.00809568	4	2	1	40	11	15	PREDICTED: GDSL esterase/lipase At5g55050-like	PREDICTED: GDSL esterase/lipase At5g55050-like [Prunus mume]
223	gene10070	PARG10392m01**	LOC103326460	XP_008226909.1	-6.78481	5.95e-15	99	143	136	2	0	1	PREDICTED: psbP domain-containing protein 6. chloroplastic	psbP domain-containing protein 6, chloroplastic isoform X2 [Prunus avium]
222	gene10071	PARG10395m01*	LOC103326461	XP_016648395.1	2.80695	2.22e-05	13	12	15	137	79	66	PREDICTED: uncharacterized protein LOC103326461 isoform X10	PREDICTED: uncharacterized protein LOC103326461 isoform X9 [Prunus mume]
227	gene10026	***	LOC103326494	XP_008226949.1	3.27884	0.00439417	2	4	1	45	13	15	PREDICTED: mitogen-activated protein kinase kinase kinase NPK1-like
231	gene10145	PARG10003m18*	LOC103326556	XP_008227016.1	3.1606	1.44e-11	74	57	46	540	430	562	PREDICTED: putative BPI/LBP family protein At1g04970	hypothetical protein PRUPE_4G224100 [Prunus persica]
326	gene10220	PARG22281m01*	LOC103326648		-3.75749	0.00085861	16	21	37	2	3	0		L10-interacting MYB domain-containing protein isoform X2 [Prunus persica]
233	gene10276	PARG09425m01*	LOC103326688	XP_008227146.1	7.20363	9.1e-06	1	1	3	629	203	22	PREDICTED: extensin-3-like	PREDICTED: extensin-3-like [Prunus mume]
234	gene10332	PARG10024m01*	LOC103326749	XP_008227211.1	7.06524	2.3e-11	38	25	11	7169	762	2621	PREDICTED: glucan endo-1.3-beta-glucosidase-like	PREDICTED: glucan endo-1,3-beta-glucosidase-like [Prunus mume]
384	gene10335	PARG10024m01*	LOC103326767	XP_008227227.1	6.6435	5.01e-06	2	1	0	261	27	73	PREDICTED: glucan endo-1.3-beta-glucosidase-like	PREDICTED: glucan endo-1,3-beta-glucosidase-like [Prunus mume]
237	gene10374	PARG28356m01*	LOC103326797	XP_008227261.1	4.68336	0.00234265	4	1	0	102	33	13	PREDICTED: probable inactive 2-oxoglutarate-dependent dioxygenase AOP2	probable inactive 2-oxoglutarate-dependent dioxygenase AOP2 [Prunus persica]
238	gene10395	PARG09544m02*	LOC103326819	XP_008227286.1	-0.848001	0.0490328	799	821	781	499	399	399	PREDICTED: nudix hydrolase 26. chloroplastic	PREDICTED: nudix hydrolase 26, chloroplastic [Prunus mume]
389	gene1108	PARG01173m01**	LOC103326846		4.88416	0.000140482	19	7	6	819	163	73		pleiotropic drug resistance protein 2 [Prunus persica]
386	gene10406	PARG09379m01**	LOC103326858		4.18739	0.00672097	3	5	0	116	32	14		receptor-like protein 2 [Prunus persica]
285	gene1110	PARG01347m01*	LOC103326863	XP_008227338.1	4.95926	6.62e-05	78	52	14	3735	828	354	PREDICTED: pleiotropic drug resistance protein 2-like	PREDICTED: pleiotropic drug resistance protein 2-like [Prunus mume]
175	gene10528	PARG12611m01*	LOC103327019	XP_008227510.1	2.58629	0.0365612	7	6	2	59	12	24	PREDICTED: calcium-transporting ATPase 12. plasma membrane-type-like	putative calcium-transporting ATPase 13, plasma membrane-type [Prunus persica]
133	gene10601	PARG18889m01*	LOC103327046	XP_008227545.1	2.00613	7.16e-05	74	110	143	446	373	441	PREDICTED: uncharacterized protein LOC103327046	hypothetical protein PRUPE_2G229300 [Prunus persica]
387	gene10605	PARG05458m01**	LOC103327061		-2.63092	9.35e-05	80	122	132	15	19	17
240	gene10618	PARG09594m01*	LOC103327071	XP_016648457.1	-4.73661	0.000245645	15	13	36	1	1	0	PREDICTED: transcription factor TGA2-like	PREDICTED: transcription factor TGA2-like [Prunus mume]
235	gene10667	PARG10115m03*	LOC103327131	XP_008227638.1	1.60758	0.0185799	88	90	86	469	200	155	PREDICTED: protein N-lysine methyltransferase METTL21A	hypothetical protein PRUPE_4G260400 [Prunus persica]
239	gene10706	***	LOC103327168	XP_008227679.1	3.90946	0.00984453	3	1	1	66	10	11	PREDICTED: uncharacterized protein LOC103327168
144	gene10825	PARG28632m01*	LOC103327289	XP_008227817.1	2.34996	0.00788768	6	4	5	30	17	29	PREDICTED: transcription factor MYB108	PREDICTED: transcription factor MYB108 [Prunus mume]
271	gene107	PARG00008m01*	LOC103327307	XP_008227874.1	4.84089	0.000479581	2	2	1	121	32	12	PREDICTED: peroxidase A2-like	peroxidase A2 [Prunus persica]
145	gene10886	PARG16093m01*	LOC103327358	XP_008227890.1	4.60294	0.0664034	1	2	1	112	7	1	PREDICTED: butyrate--CoA ligase AAE11. peroxisomal-like	PREDICTED: butyrate--CoA ligase AAE11, peroxisomal-like [Prunus mume]
146	gene10960	***	LOC103327421	XP_008227974.1	-5.38707	1.07e-06	119	328	63	2	5	4	PREDICTED: uncharacterized protein LOC103327421 isoform X2
147	gene11000	PARG16017m01*	LOC103327447	XP_008228009.1	3.71642	0.0236667	2	8	0	36	18	72	PREDICTED: receptor-like protein 2	PREDICTED: receptor-like protein 2 [Prunus mume]
388	gene11017	PARG16037m01**	LOC103327459		5.07579	0.0129394	2	1	1	151	11	5		beta-amyrin synthase [Prunus persica]
148	gene11016	PARG16035m02*	LOC103327460	XP_008228023.1	3.08636	0.0065589	7	3	1	53	17	28	PREDICTED: beta-amyrin synthase	hypothetical protein PRUPE_3G026200 [Prunus persica]
284	gene1043	PARG01100m01*	LOC103327466	XP_008228032.2	-4.63044	0.00091282	53	42	11	3	0	1	PREDICTED: lysosomal Pro-X carboxypeptidase-like	PREDICTED: lysosomal Pro-X carboxypeptidase-like [Prunus mume]
107	gene11029	PARG05385m01*	LOC103327530	XP_008228083.1	2.51617	0.0221793	9	11	2	31	38	51	PREDICTED: uncharacterized protein LOC103327530	PREDICTED: uncharacterized protein LOC103327530 [Prunus mume]
149	gene11225	PARG15761m01*	LOC103327693	XP_008228278.1	6.36787	0.000107316	5	4	1	834	84	44	PREDICTED: beta-fructofuranosidase. insoluble isoenzyme CWINV1-like	beta-fructofuranosidase, cell wall isozyme [Prunus persica]
286	gene1138	PARG01306m01*	LOC103327861	XP_016646902.1	-4.28583	7.54e-08	107	122	163	13	2	5	PREDICTED: probable LRR receptor-like serine/threonine-protein kinase At1g53420	probable LRR receptor-like serine/threonine-protein kinase At1g53420 isoform X3 [Prunus persica]
150	gene11463	PARG15452m01**	LOC103328016	XP_016649258.1	4.97228	2.8e-05	116	58	75	7212	950	565	PREDICTED: pleiotropic drug resistance protein 1-like	pleiotropic drug resistance protein 1 isoform X3 [Prunus persica]
151	gene11519	PARG15366m01*	LOC103328081	XP_008228689.1	6.16352	0.00153936	1	1	0	160	22	7	PREDICTED: cucumber peeling cupredoxin-like	PREDICTED: cucumber peeling cupredoxin-like [Prunus mume]
152	gene11544	PARG15337m01**	LOC103328101	XP_008228713.1	3.77959	0.0459849	6	14	0	122	18	131	PREDICTED: LEAF RUST 10 DISEASE-RESISTANCE LOCUS RECEPTOR-LIKE PROTEIN KINASE-like 2.2	LEAF RUST 10 DISEASE-RESISTANCE LOCUS RECEPTOR-LIKE PROTEIN KINASE-like 2.2 [Prunus avium]
153	gene11690	PARG15135m02*	LOC103328252	XP_008228875.1	3.56165	6.95e-09	12	9	12	156	102	127	PREDICTED: 4-coumarate--CoA ligase 1-like	PREDICTED: 4-coumarate--CoA ligase 1-like [Prunus mume]
154	gene11707	PARG15082m01*	LOC103328260	XP_008228882.1	6.72266	6.6e-06	3	4	1	784	144	43	PREDICTED: cysteine-rich repeat secretory protein 38-like	cysteine-rich repeat secretory protein 38 [Prunus persica]
156	gene11711	PARG15083m01*	LOC103328261	XP_008228883.1	1.8558	0.0124041	55	73	68	402	112	205	PREDICTED: F-box/kelch-repeat protein At3g23880-like	F-box/kelch-repeat protein At3g23880-like [Prunus avium]
155	gene11713	***	LOC103328263	XP_008228884.1	1.56928	0.0612559	49	97	64	270	102	236	PREDICTED: F-box/kelch-repeat protein At3g23880-like
288	gene1199	PARG01425m02*	LOC103328471	XP_008229087.1	-6.46847	4.31e-14	221	244	108	3	1	2	PREDICTED: capsanthin/capsorubin synthase. chromoplastic-like	PREDICTED: capsanthin/capsorubin synthase, chromoplastic-like [Prunus mume]
160	gene12045	PARG14506m01*	LOC103328642	XP_008229270.1	9.32068	2.13e-07	9	3	14	6433	208	9647	PREDICTED: thaumatin-like protein 1	PREDICTED: thaumatin-like protein 1 [Prunus mume]
287	gene1165	PARG01306m01*	LOC103328695	XP_016646939.1	-3.75763	0.000737154	12	22	25	3	1	0	PREDICTED: probable LRR receptor-like serine/threonine-protein kinase At1g53420	probable LRR receptor-like serine/threonine-protein kinase At1g53420 isoform X3 [Prunus persica]
163	gene12211	PARG13999m01*	LOC103328848	XP_016649343.1	2.06767	0.0245473	6	9	7	29	21	39	PREDICTED: 7-deoxyloganetin glucosyltransferase-like isoform X2	PREDICTED: 7-deoxyloganetin glucosyltransferase-like [Prunus mume]
161	gene12340	PARG14110m01*	LOC103328959	XP_008229607.1	6.11457	0.00345667	1	1	0	160	19	5	PREDICTED: protein DETOXIFICATION 41-like	PREDICTED: protein DETOXIFICATION 41-like [Prunus mume]
162	gene12352	PARG14104m01*	LOC103328964	XP_008229614.1	3.35609	0.03036	4	3	3	94	13	9	PREDICTED: wall-associated receptor kinase-like 9 isoform X2	PREDICTED: wall-associated receptor kinase-like 1 isoform X1 [Prunus mume]
332	gene12233	PARG10539m01*	LOC103329025	XP_008229685.2	-2.93945	8.85e-06	70	100	116	15	10	11	PREDICTED: zinc finger MYM-type protein 1-like	PREDICTED: zinc finger MYM-type protein 1-like [Prunus mume]
390	gene1246	PARG00063m07*	LOC103329206	XP_016652715.1	-1.66281	0.00870698	158	133	151	59	32	46	PREDICTED: pheophytinase. chloroplastic-like	phosphatidylinositol N-acetylglucosaminyltransferase subunit A isoform X2 [Prunus avium]
269	gene1247	PARG00063m07*	LOC103329217	XP_016652713.1	-2.37261	5.41e-09	458	462	542	123	77	78	PREDICTED: phosphatidylinositol N-acetylglucosaminyltransferase gpi3 subunit-like isoform X3	phosphatidylinositol N-acetylglucosaminyltransferase subunit A isoform X2 [Prunus avium]
164	gene12676	PARG13806m01*	LOC103329343	XP_008230024.1	2.02455	3.74e-05	58	62	68	331	217	207	PREDICTED: armadillo repeat-containing protein 3	armadillo repeat-containing protein 3 [Prunus persica]
165	gene12777	PARG13545m01*	LOC103329477	XP_016649003.1	3.35106	0.0157058	15	10	8	282	71	18	PREDICTED: uncharacterized protein LOC103329477	PREDICTED: uncharacterized protein LOC103329477 [Prunus mume]
166	gene12930	PARG13381m01*	LOC103329641	XP_008230361.1	2.21592	0.00285051	36	27	64	191	140	235	PREDICTED: tryptophan synthase beta chain 2	uncharacterized protein LOC18782681 [Prunus persica]
171	gene13022	PARG12825m01**	LOC103329734	XP_008230458.1	1.94882	0.00208672	111	191	120	435	373	718	PREDICTED: uncharacterized protein LOC103329734	protein FAR1-RELATED SEQUENCE 12 [Prunus persica]
170	gene13063	PARG18407m04*	LOC103329769	XP_008230495.1	1.54357	0.0102912	158	181	143	683	246	469	PREDICTED: E3 ubiquitin-protein ligase RGLG2-like	E3 ubiquitin-protein ligase RGLG2 [Prunus persica]
168	gene13143	PARG12928m01*	LOC103329840	XP_008230581.1	9.18442	4.94e-06	9	9	29	464	2595	20832	PREDICTED: polygalacturonase At1g48100	PREDICTED: polygalacturonase At1g48100 [Prunus mume]
167	gene13410	PARG13187m01*	LOC103330065	XP_008230830.1	3.5544	0.0178188	0	2	1	6	11	19	PREDICTED: UDP-glycosyltransferase 708D1-like	UDP-glycosyltransferase 708C1 [Prunus persica]
392	gene13491	PARG11411m01*	LOC103330129		1.33767	0.0210051	119	122	156	496	230	277		succinate-semialdehyde dehydrogenase, mitochondrial isoform X1 [Prunus persica]
391	gene13140	PARG12926m01**	LOC103330171		3.82162	1.97e-16	48	50	99	1083	789	844		hypothetical protein PRUPE_7G162100 [Prunus persica]
174	gene13537	PARG12719m02*	LOC103330292	XP_008231061.1	4.82708	0.0138358	4	14	3	601	60	13	PREDICTED: NAC domain-containing protein 41	PREDICTED: NAC domain-containing protein 41 [Prunus mume]
173	gene13550	PARG12730m02*	LOC103330304	XP_008231077.1	4.02563	0.0386525	4	1	7	6	44	128	PREDICTED: omega-hydroxypalmitate O-feruloyl transferase-like	omega-hydroxypalmitate O-feruloyl transferase [Prunus persica]
172	gene13562	PARG12740m01*	LOC103330396	XP_016649071.1	5.50553	1.08e-05	5	1	1	252	64	44	PREDICTED: LOW QUALITY PROTEIN: probable WRKY transcription factor 45	probable WRKY transcription factor 45 [Prunus persica]
292	gene1378	PARG01659m01**	LOC103330627	XP_008231450.1	-3.2764	0.0691814	83	88	86	26	3	0	PREDICTED: beta-glucosidase 11-like	PREDICTED: beta-glucosidase 11-like [Prunus mume]
108	gene13865	PARG16446m01*	LOC103330654	XP_008231478.1	3.68819	0.0394897	3	2	1	73	13	4	PREDICTED: cinnamoyl-CoA reductase 1-like	PREDICTED: cinnamoyl-CoA reductase 1-like [Prunus mume]
203	gene14196	PARG17014m01*	LOC103331042	XP_016649684.1	3.73776	0.0459707	3	3	0	71	16	5	PREDICTED: probable LRR receptor-like serine/threonine-protein kinase At4g08850	PREDICTED: probable LRR receptor-like serine/threonine-protein kinase At4g08850 [Prunus mume]
113	gene14709	***	LOC103331643	XP_008232509.1	3.43775	0.0331684	24	37	30	972	95	38	PREDICTED: receptor-like protein 12
115	gene14930	PARG09109m01**	LOC103331857	XP_008232747.1	-2.70441	7.38e-06	116	145	144	18	19	22	PREDICTED: H/ACA ribonucleoprotein complex subunit 4-like	H/ACA ribonucleoprotein complex subunit 4-like [Prunus avium]
394	gene14962	PARG18219m01**	LOC103331875		3.06478	0.00296053	5	4	17	124	58	42		uncharacterized protein LOC18785421 [Prunus persica]
114	gene15009	PARG18142m01**	LOC103331940	XP_008232835.1	2.57198	0.0103538	3	3	4	34	17	11	PREDICTED: MADS-box protein SOC1	SOC1 [Prunus armeniaca]
127	gene15210	PARG18540m01*	LOC103332145	XP_008233066.1	3.61025	0.000110581	10	17	7	290	79	69	PREDICTED: 3-ketoacyl-CoA synthase 1	3-ketoacyl-CoA synthase 1 [Prunus persica]
126	gene15295	PARG18460m01*	LOC103332250	XP_008233198.2	1.90636	0.0173277	30	46	23	192	115	67	PREDICTED: BTB/POZ domain-containing protein At4g08455-like	PREDICTED: BTB/POZ domain-containing protein At4g08455-like [Prunus mume]
125	gene15298	PARG18457m01*	LOC103332253	XP_008233201.1	2.17427	4.56e-05	55	69	81	464	221	241	PREDICTED: pentatricopeptide repeat-containing protein At4g01030. mitochondrial	hypothetical protein PRUPE_2G185700 [Prunus persica]
124	gene15307	PARG18451m01*	LOC103332263	XP_008233208.1	3.22353	0.0216528	15	17	5	283	71	23	PREDICTED: hydroquinone glucosyltransferase-like	PREDICTED: hydroquinone glucosyltransferase-like [Prunus mume]
123	gene15326	PARG18437m02*	LOC103332280	XP_008233224.1	3.27598	2.24e-08	36	47	19	467	252	266	PREDICTED: putative glucose-6-phosphate 1-epimerase	PREDICTED: putative glucose-6-phosphate 1-epimerase [Prunus mume]
128	gene15369	PARG18617m01*	LOC103332309	XP_008233256.1	5.05495	7.16e-05	15	14	6	1012	208	68	PREDICTED: protein NUCLEAR FUSION DEFECTIVE 4-like	PREDICTED: protein NUCLEAR FUSION DEFECTIVE 4-like [Prunus mume]
129	gene15432	***	LOC103332355	XP_008233304.1	3.00905	0.0854576	27	66	8	690	151	40	PREDICTED: phenylalanine ammonia-lyase 1
130	gene15481	***	LOC103332400	XP_008233358.1	3.1441	0.00188668	20	34	9	287	62	208	PREDICTED: uncharacterized protein LOC103332400
131	gene15487	PARG18766m01*	LOC103332406	XP_008233367.1	4.16509	0.0334459	1	1	1	54	10	2	PREDICTED: LOB domain-containing protein 1-like	PREDICTED: LOB domain-containing protein 1-like [Prunus mume]
132	gene15583	PARG18828m01*	LOC103332564	XP_008233528.1	2.31726	0.0463741	1	5	8	24	16	28	PREDICTED: ABC transporter G family member 6-like	PREDICTED: ABC transporter G family member 6-like [Prunus mume]
93	gene16024	PARG08502m02*	LOC103332981	XP_008233993.1	4.05868	0.0130826	7	8	2	262	44	13	PREDICTED: low affinity sulfate transporter 3	low affinity sulfate transporter 3 isoform X1 [Prunus persica]
22	gene16045	PARG04034m02*	LOC103333003		4.17613	2.99e-21	33	28	46	683	562	631		PREDICTED: U3 small nucleolar RNA-associated protein 25 isoform X2 [Prunus mume]
395	gene1593	PARG21471m01*	LOC103333010	XP_008234036.1	-3.35632	7.76e-08	563	685	766	127	49	27	PREDICTED: probable mitochondrial adenine nucleotide transporter BTL3	PREDICTED: protein FAR1-RELATED SEQUENCE 6-like [Pyrus x bretschneideri]
296	gene1605	PARG01856m01*	LOC103333117	XP_008234133.1	3.20903	0.063509	32	25	4	498	97	31	PREDICTED: monoacylglycerol lipase ABHD6	PREDICTED: monoacylglycerol lipase ABHD6 [Prunus mume]
396	gene16126	PARG19510m01*	LOC103333172	XP_008234187.1	3.86794	0.0026639	5	6	0	49	28	80	PREDICTED: protein DETOXIFICATION 35-like	hypothetical protein PRUPE_2G299200 [Prunus persica]
135	gene16167	PARG19472m01*	LOC103333213	XP_008234242.1	9.65438	2.24e-08	1	0	1	1754	85	280	PREDICTED: uncharacterized protein LOC103333213	PREDICTED: uncharacterized protein LOC103333213 [Prunus mume]
295	gene1590	PARG21471m01*	LOC103333332	XP_016647337.1	4.74584	2.65e-48	62	77	75	2147	1868	1572	PREDICTED: BTB/POZ domain-containing protein DOT3	PREDICTED: protein FAR1-RELATED SEQUENCE 6-like [Pyrus x bretschneideri]
134	gene16170	PARG19470m02*	LOC103333412	XP_008234463.1	2.171	0.00259074	20	29	21	82	99	117	PREDICTED: protein O-glucosyltransferase 1-like	PREDICTED: protein O-glucosyltransferase 1-like [Prunus mume]
294	gene1633	PARG01784m02*	LOC103333562	XP_008234640.1	1.38228	0.0182636	199	125	124	444	304	395	PREDICTED: uncharacterized protein LOC103333562	PREDICTED: uncharacterized protein LOC103333562 [Prunus mume]
143	gene16528	PARG19678m01*	LOC103333595	XP_008234685.1	3.23124	0.0226002	15	17	11	358	66	22	PREDICTED: AAA-ATPase At2g46620-like	AAA-ATPase At2g46620-like [Prunus avium]
142	gene16602	PARG19611m01*	LOC103333663	XP_016650024.1	6.21757	0.00467446	1	3	0	332	22	11	PREDICTED: probable trehalose-phosphate phosphatase C	PREDICTED: probable trehalose-phosphate phosphatase C [Prunus mume]
141	gene16652	PARG19556m01*	LOC103333699	XP_008234815.2	3.22221	0.0514275	12	51	8	520	34	146	PREDICTED: probable membrane-associated kinase regulator 5. partial	probable membrane-associated kinase regulator 5 [Prunus avium]
139	gene16686	PARG19520m01*	LOC103333733	XP_008234847.1	3.11994	2.07e-13	208	148	109	1433	1420	1091	PREDICTED: uncharacterized membrane protein YjcL	PREDICTED: uncharacterized membrane protein YjcL [Prunus mume]
137	gene16694	PARG19513m01*	LOC103333737	XP_008234853.2	4.19709	0.00204595	2	1	1	20	10	45	PREDICTED: protein DETOXIFICATION 35-like. partial	PREDICTED: protein DETOXIFICATION 35-like [Prunus mume]
140	gene16653	***	LOC103333786	XP_008234898.1	5.07034	0.0164473	1	7	1	314	25	10	PREDICTED: late embryogenesis abundant protein At1g64065-like
138	gene16691	PARG19516m02*	LOC103333792	XP_016649901.1	2.04158	0.000466432	84	103	146	754	361	275	PREDICTED: LOW QUALITY PROTEIN: proline--tRNA ligase. chloroplastic/mitochondrial	hypothetical protein PRUPE_2G299500 [Prunus persica]
376	gene16735	PARG04832m02*	LOC103333822	XP_008234939.1	-3.03564	0.0612559	234	203	211	78	7	3	PREDICTED: sugar transporter ERD6-like 7	sugar transporter ERD6-like 7 [Prunus avium]
377	gene16777	PARG19986m01**	LOC103333857	XP_008234987.1	1.76391	0.0269218	36	34	24	86	87	130	PREDICTED: protein NETWORKED 3A-like	PREDICTED: protein NETWORKED 3A-like [Prunus mume]
378	gene16796	PARG19968m01*	LOC103333874	XP_008235005.1	1.28393	0.0400663	93	106	82	329	167	186	PREDICTED: uncharacterized protein LOC103333874	PREDICTED: uncharacterized protein LOC103333874 [Prunus mume]
379	gene16897	PARG19856m01**	LOC103334001	XP_008235136.1	4.98152	0.00488585	5	4	2	349	44	10	PREDICTED: major allergen Pru ar 1-like	major allergen Pru ar 1 [Prunus persica]
374	gene16987	***	LOC103334100	XP_008235257.1	4.02477	0.00372728	2	3	1	79	22	9	PREDICTED: basic 7S globulin 2-like
373	gene17008	PARG20092m01*	LOC103334121	XP_008235282.1	6.56645	7.26e-30	7	3	4	503	424	401	PREDICTED: uncharacterized protein LOC103334121	PREDICTED: uncharacterized protein LOC103334121 [Prunus mume]
372	gene17030	PARG20115m02*	LOC103334143	XP_008235307.1	2.17804	0.0128931	12	41	29	153	73	134	PREDICTED: late embryogenesis abundant protein D-34-like	PREDICTED: late embryogenesis abundant protein D-34-like [Prunus mume]
367	gene17049	***	LOC103334156		1.88118	0.00074163	64	75	124	412	266	274
368	gene17077	PARG20159m01*	LOC103334186	XP_008235348.1	4.22077	0.0064408	10	26	15	928	86	47	PREDICTED: calmodulin-like protein 11	PREDICTED: calmodulin-like protein 11 [Prunus mume]
298	gene1690	PARG01912m01**	LOC103334196	XP_008235370.1	-3.76125	0.000553731	282	217	343	54	7	6	PREDICTED: protein DETOXIFICATION 27-like	PREDICTED: protein DETOXIFICATION 27-like [Prunus mume]
370	gene17111	PARG20125m03*	LOC103334220	XP_008235388.1	-2.44184	0.00432313	30	32	48	5	6	8	PREDICTED: sucrose-binding protein-like	PREDICTED: sucrose-binding protein-like [Prunus mume]
371	gene17122	PARG20114m05*	LOC103334230		-1.82355	1.42e-06	1362	1525	1568	453	495	275		PREDICTED: G-type lectin S-receptor-like serine/threonine-protein kinase At1g11410 [Prunus mume]
365	gene17185	PARG20476m01*	LOC103334310	XP_008235478.1	2.26188	0.0183386	16	7	13	80	28	65	PREDICTED: uncharacterized protein LOC103334310 isoform X1	PREDICTED: uncharacterized protein LOC103334310 isoform X1 [Prunus mume]
366	gene17423	PARG20234m01*	LOC103334507	XP_008235709.1	7.38504	2.75e-06	1	1	0	328	78	25	PREDICTED: 1-aminocyclopropane-1-carboxylate oxidase homolog 11-like	PREDICTED: 1-aminocyclopropane-1-carboxylate oxidase homolog 11-like [Prunus mume]
397	gene1684	PARG01907m01**	LOC103334527		-1.63431	0.0108524	124	131	125	50	43	27		disease resistance protein RPM1 [Prunus persica]
398	gene17317	***	LOC103334573		2.50665	3.52e-05	68	83	76	734	383	201
399	gene17326	PARG20321m01**	LOC103334583		4.65697	0.0091577	1	3	1	128	10	11		MDIS1-interacting receptor like kinase 2 [Prunus persica]
400	gene17404	PARG20252m01**	LOC103334596		-2.40677	0.000238125	67	87	79	20	12	11		hypothetical protein PRUPE_8G228100 [Prunus persica]
362	gene17494	PARG20651m01*	LOC103334642	XP_008235839.1	3.53752	0.0287248	6	5	4	169	14	15	PREDICTED: probable L-type lectin-domain containing receptor kinase S.5	PREDICTED: probable L-type lectin-domain containing receptor kinase S.5 [Prunus mume]
299	gene1722	PARG02388m01*	LOC103334684	XP_008235888.1	2.95372	2.76e-12	100	84	67	659	565	656	PREDICTED: disease resistance protein RPM1-like	hypothetical protein PRUPE_6G199400 [Prunus persica]
363	gene17562	PARG20585m01*	LOC103334698	XP_008235900.1	1.54453	0.0747245	44	39	22	146	65	95	PREDICTED: fimbrin-2	PREDICTED: fimbrin-2 [Prunus mume]
360	gene17732	PARG20785m01*	LOC103334895	XP_008236106.1	5.98855	0.00249191	8	5	4	1154	93	14	PREDICTED: lysine histidine transporter-like 8	PREDICTED: lysine histidine transporter-like 8 [Prunus mume]
301	gene1740	PARG01954m01*	LOC103334902	XP_008236115.1	4.09369	0.0589604	2	1	1	76	4	4	PREDICTED: guanosine nucleotide diphosphate dissociation inhibitor At5g09550-like	PREDICTED: guanosine nucleotide diphosphate dissociation inhibitor At5g09550-like [Prunus mume]
359	gene17777	PARG20944m02*	LOC103334962	XP_008236166.1	4.71716	0.00120996	62	42	63	4284	517	145	PREDICTED: squalene monooxygenase-like	PREDICTED: squalene monooxygenase-like [Prunus mume]
228	gene17781	***	LOC103334964		-3.13839	3.44e-05	49	63	81	8	9	4
358	gene17825	***	LOC103335013	XP_008236223.1	7.95822	5.35e-07	11	7	25	10633	470	981	PREDICTED: pathogenesis-related protein 1-like
356	gene17857	***	LOC103335047	XP_008236262.1	3.4828	0.0518733	3	1	2	63	11	4	PREDICTED: phytosulfokines-like
355	gene17868	***	LOC103335056	XP_008236270.1	2.38275	0.00783958	19	24	8	145	53	72	PREDICTED: uncharacterized protein LOC103335056
334	gene1763	PARG27600m01*	LOC103335086		-7.76156	3.36e-22	214	226	303	2	0	1		PREDICTED: probable polygalacturonase [Prunus mume]
303	gene1786	PARG29722m01*	LOC103335288	XP_008236524.1	4.8213	0.000609946	9	6	2	436	66	40	PREDICTED: probable mannitol dehydrogenase	PREDICTED: probable mannitol dehydrogenase [Prunus mume]
304	gene1787	PARG29723m01*	LOC103335298	XP_008236540.1	5.24143	0.000138555	13	7	1	664	132	87	PREDICTED: probable mannitol dehydrogenase isoform X2	PREDICTED: probable mannitol dehydrogenase isoform X1 [Prunus mume]
305	gene1791	PARG29727m01*	LOC103335338	XP_008236572.2	4.92048	0.00247824	3	1	1	142	28	9	PREDICTED: probable rhamnogalacturonate lyase B	PREDICTED: probable rhamnogalacturonate lyase B [Prunus mume]
352	gene18219	***	LOC103335451	XP_008236677.1	3.55209	0.000117383	4	10	4	116	69	32	PREDICTED: uncharacterized protein LOC103335451
351	gene18277	PARG21418m02*	LOC103335505	XP_016650581.1	3.54442	0.00759153	29	11	9	491	55	87	PREDICTED: uncharacterized protein LOC103335505	uncharacterized protein LOC18768041 isoform X1 [Prunus persica]
350	gene18411	PARG21500m07*	LOC103335740	XP_016650743.1	-2.45322	9.06e-19	1956	2048	2050	439	314	327	PREDICTED: cyclic nucleotide-gated ion channel 1-like	hypothetical protein PRUPE_8G097600 [Prunus persica]
349	gene18535	PARG21684m01*	LOC103335844	XP_008237102.1	4.34217	0.00326555	3	3	3	163	34	10	PREDICTED: putative disease resistance protein At1g50180	PREDICTED: putative disease resistance protein At1g50180 [Prunus mume]
348	gene18633	PARG21785m01**	LOC103335903		6.99118	0.00039846	5	1	1	921	128	18		PREDICTED: protein DMR6-LIKE OXYGENASE 2-like [Prunus mume]
401	gene18634	PARG21785m01**	LOC103335905		4.62272	0.0216456	44	16	10	1807	163	27		PREDICTED: protein DMR6-LIKE OXYGENASE 2-like [Prunus mume]
353	gene18635	PARG21779m01*	LOC103335906	XP_008237163.1	8.06952	1.17e-05	2	1	1	1146	149	28	PREDICTED: protein DMR6-LIKE OXYGENASE 2-like	PREDICTED: protein DMR6-LIKE OXYGENASE 2-like [Prunus mume]
402	gene18636	PARG21774m01*	LOC103335907	XP_008237164.1	5.82681	0.000573908	14	4	4	1245	156	42	PREDICTED: protein DMR6-LIKE OXYGENASE 2-like	PREDICTED: protein DMR6-LIKE OXYGENASE 2-like [Prunus mume]
403	gene18637	PARG21774m01*	LOC103335908		6.39181	3.52e-05	4	5	4	1047	164	34		PREDICTED: protein DMR6-LIKE OXYGENASE 2-like [Prunus mume]
302	gene1758	PARG01969m01*	LOC103335911	XP_016647420.1	-3.2282	1.31e-26	5359	5581	4799	546	629	443	PREDICTED: LOW QUALITY PROTEIN: putative U-box domain-containing protein 50	putative U-box domain-containing protein 50 isoform X1 [Prunus avium]
306	gene1792	PARG29728m01*	LOC103336010	XP_008237269.1	3.12673	0.00467221	2	2	1	11	14	19	PREDICTED: L-type lectin-domain containing receptor kinase IX.1	L-type lectin-domain containing receptor kinase IX.1 [Prunus persica]
347	gene18792	PARG22005m01*	LOC103336087	XP_008237344.1	-2.40032	0.017499	31	27	13	6	4	3	PREDICTED: bromodomain-containing protein 3-like	PREDICTED: bromodomain-containing protein 3-like [Prunus mume]
404	gene18836	PARG22074m01**	LOC103336138		1.53429	0.059039	31	27	47	116	69	111		receptor like protein 30-like [Prunus avium]
112	gene18868	PARG22117m01*	LOC103336170	XP_016650791.1	2.73255	0.00010907	143	295	127	2442	766	670	PREDICTED: TMV resistance protein N-like	TMV resistance protein N-like [Prunus persica]
346	gene18878	PARG22163m01**	LOC103336181	XP_016650346.1	3.42038	9.64e-23	754	872	957	7651	8425	10074	PREDICTED: glutamate--tRNA ligase. cytoplasmic-like	PREDICTED: glutamate--tRNA ligase, cytoplasmic-like [Prunus mume]
405	gene18890	PARG22117m01*	LOC103336265	XP_008237535.2	3.05957	1.35e-05	43	59	46	829	253	206	PREDICTED: TMV resistance protein N-like	TMV resistance protein N-like [Prunus persica]
406	gene18894	PARG22107m01**	LOC103336268		-4.04201	1.06e-05	45	29	65	4	2	2		hypothetical protein PRUPE_8G043900 [Prunus persica]
357	gene19169	PARG01537m01*	LOC103336518	XP_016650531.1	-6.10988	1.53e-09	42	51	74	1	1	0	PREDICTED: cingulin-like	PREDICTED: cingulin-like [Prunus mume]
345	gene19180	PARG22582m01*	LOC103336524	XP_008237794.1	-2.89696	2.07e-06	448	575	467	39	56	90	PREDICTED: putative disease resistance protein RGA3	putative disease resistance protein RGA3 [Prunus persica]
407	gene19181	PARG22582m01*	LOC103336525	XP_008237796.1	-2.79796	2.79e-05	251	342	256	24	35	54	PREDICTED: putative disease resistance protein RGA3	putative disease resistance protein RGA3 [Prunus persica]
241	gene19384	PARG22901m05*	LOC103336714	XP_016651014.1	4.5455	0.000196626	19	16	17	1090	182	75	PREDICTED: methanol O-anthraniloyltransferase-like	methanol O-anthraniloyltransferase [Prunus persica]
408	gene19386	PARG22901m05*	LOC103336766	XP_008238086.1	3.72476	0.0150723	11	4	5	248	32	20	PREDICTED: methanol O-anthraniloyltransferase-like	methanol O-anthraniloyltransferase [Prunus persica]
243	gene19618	PARG23149m01**	LOC103336995	XP_008238357.1	7.86322	2.05e-05	2	1	2	1224	158	26	PREDICTED: probable inactive 2-oxoglutarate-dependent dioxygenase AOP2	AP-2 complex subunit mu [Prunus avium]
244	gene19667	PARG23449m01*	LOC103337045	XP_008238415.1	-1.3528	0.0716265	112	141	212	81	46	52	PREDICTED: ATPase 11. plasma membrane-type-like	PREDICTED: ATPase 11, plasma membrane-type-like [Prunus mume]
245	gene19679	PARG23432m01*	LOC103337054	XP_008238425.1	5.49973	0.00129495	2	2	1	234	24	13	PREDICTED: putative RING-H2 finger protein ATL21A	PREDICTED: putative RING-H2 finger protein ATL21A [Prunus mume]
307	gene1946	***	LOC103337178	XP_008238555.1	-2.57206	0.0235867	115	68	44	7	22	7	PREDICTED: zinc finger protein 7-like
246	gene19797	PARG23210m01**	LOC103337200	XP_008238581.1	-2.76251	0.0468399	138	156	319	65	27	3	PREDICTED: probable WRKY transcription factor 15	uncharacterized protein LOC18777483 [Prunus persica]
308	gene1956	PARG02133m01*	LOC103337275	XP_008238660.1	2.04097	0.0299729	13	21	14	86	29	79	PREDICTED: cytochrome P450 81E8-like isoform X1	PREDICTED: cytochrome P450 81E8-like isoform X1 [Prunus mume]
247	gene20141	PARG23901m04*	LOC103337595	XP_008238986.1	3.38813	0.0233885	5	9	2	135	37	11	PREDICTED: respiratory burst oxidase homolog protein A	PREDICTED: respiratory burst oxidase homolog protein A [Prunus mume]
250	gene20149	PARG23952m01*	LOC103337600	XP_008238991.1	-1.43813	0.0776746	92	118	193	70	37	40	PREDICTED: uncharacterized protein LOC103337600	PREDICTED: uncharacterized protein LOC103337600 [Prunus mume]
248	gene20189	PARG23910m01*	LOC103337632	XP_008239022.1	3.72194	0.0904982	5	13	0	218	28	18	PREDICTED: uncharacterized protein LOC103337632	PREDICTED: uncharacterized protein LOC103337711 [Prunus mume]
410	gene20193	PARG23930m03*	LOC103337633	XP_008239023.1	4.34573	0.0144881	10	13	2	491	64	19	PREDICTED: uncharacterized protein LOC103337633	PREDICTED: uncharacterized protein LOC103337706 [Prunus mume]
409	gene20188	PARG23930m03*	LOC103337708	XP_008239102.1	4.56997	0.0158772	0	3	1	91	15	6	PREDICTED: uncharacterized protein LOC103337708	PREDICTED: uncharacterized protein LOC103337706 [Prunus mume]
411	gene20194	PARG23930m03*	LOC103337710	XP_008239104.1	3.62587	0.0680954	4	19	2	287	40	14	PREDICTED: uncharacterized protein LOC103337710	PREDICTED: uncharacterized protein LOC103337706 [Prunus mume]
254	gene20381	PARG24279m06*	LOC103337860	XP_008239250.1	4.07492	0.00286378	7	6	7	300	56	20	PREDICTED: subtilisin-like protease SBT3.4	PREDICTED: subtilisin-like protease SBT3.4 [Prunus mume]
253	gene20392	PARG24159m04*	LOC103337871	XP_008239263.1	-2.3208	6.79e-05	135	165	153	31	23	33	PREDICTED: growth-regulating factor 8	growth-regulating factor 8 isoform X1 [Prunus persica]
263	gene20442	PARG24584m02*	LOC103337921	XP_008239315.1	4.89172	0.00582471	4	7	7	542	55	13	PREDICTED: uncharacterized protein LOC103337921 isoform X2	hypothetical protein PRUPE_5G167300 [Prunus persica]
264	gene20444	PARG24578m01*	LOC103337924		4.98124	0.013185	5	8	4	569	43	8		PREDICTED: uncharacterized protein LOC103337921 isoform X2 [Prunus mume]
262	gene20472	PARG24548m01*	LOC103337946	XP_008239343.1	-2.37462	0.00177275	150	267	505	86	48	42	PREDICTED: uncharacterized protein LOC103337946	PREDICTED: uncharacterized protein LOC103337946 [Prunus mume]
261	gene20479	***	LOC103337951	XP_008239348.1	-2.46386	3.64e-05	634	846	702	184	159	51	PREDICTED: cytochrome P450 71A1-like
260	gene20482	PARG24540m01*	LOC103337956	XP_008239354.1	-2.23657	0.000141239	2725	3610	2821	871	824	237	PREDICTED: cytochrome P450 71A1-like	PREDICTED: cytochrome P450 71A1-like [Prunus mume]
259	gene20599	***	LOC103338042	XP_008239442.1	-9.41688	8.18e-45	834	899	634	1	0	2	PREDICTED: beta-glucosidase 24-like
258	gene20601	PARG24422m08*	LOC103338045	XP_008239447.1	-3.31971	0.00582471	70	90	133	25	4	2	PREDICTED: protein ROOT INITIATION DEFECTIVE 3-like isoform X1	PREDICTED: protein ROOT INITIATION DEFECTIVE 3-like isoform X1 [Prunus mume]
257	gene20681	PARG24179m01*	LOC103338123	XP_008239531.1	-2.4593	0.00503561	112	76	79	32	10	8	PREDICTED: uncharacterized protein LOC103338123	PREDICTED: uncharacterized protein LOC103338124 [Prunus mume]
157	gene20548	***	LOC103338208	XP_008239616.1	-5.48673	6.05e-16	264	283	163	5	6	4	PREDICTED: uncharacterized protein LOC103338208
265	gene20935	PARG24912m01*	LOC103338461	XP_008239888.1	-2.77063	0.0522537	188	239	183	3	51	26	PREDICTED: protein WEAK CHLOROPLAST MOVEMENT UNDER BLUE LIGHT 1-like	PREDICTED: protein WEAK CHLOROPLAST MOVEMENT UNDER BLUE LIGHT 1-like [Prunus mume]
316	gene2074	***	LOC103338466	XP_008239896.1	4.63229	0.00408613	25	7	6	169	46	666	PREDICTED: uncharacterized protein LOC103338466
267	gene21229	PARG25128m02*	LOC103338763	XP_008240230.1	1.93952	0.00215509	196	120	228	1228	505	415	PREDICTED: L-Ala-D/L-amino acid epimerase	PREDICTED: L-Ala-D/L-amino acid epimerase [Prunus mume]
315	gene2117	PARG01122m01**	LOC103338780	XP_008240258.1	1.37113	0.00248577	157	199	188	465	424	461	PREDICTED: protein RETICULATA. chloroplastic	protein RETICULATA-RELATED 1, chloroplastic isoform X1 [Prunus avium]
266	gene21279	PARG25089m01*	LOC103338806	XP_008240284.1	-2.92792	0.000209239	69	85	73	19	5	6	PREDICTED: cytochrome P450 CYP736A12-like	PREDICTED: cytochrome P450 CYP736A12-like [Prunus mume]
268	gene21352	PARG25239m01*	LOC103338913	XP_008240407.1	1.21301	0.0495436	180	254	122	537	339	386	PREDICTED: purple acid phosphatase 3-like	PREDICTED: purple acid phosphatase 3-like [Prunus mume]
314	gene2136	PARG02494m01*	LOC103338941	XP_016651105.1	3.48409	0.0568417	3	5	2	110	12	6	PREDICTED: L-type lectin-domain containing receptor kinase IV.1-like	PREDICTED: L-type lectin-domain containing receptor kinase IV.1-like [Prunus mume]
412	gene21407	PARG11000m01**	LOC103338998		-2.13922	3.2e-05	318	281	376	83	84	49		probable leucine-rich repeat receptor-like serine/threonine-protein kinase At3g14840 isoform X6 [Prunus avium]
275	gene214	***	LOC103339178	XP_008240713.1	3.07356	0.0388067	37	35	10	570	149	35	PREDICTED: trans-cinnamate 4-monooxygenase
322	gene21628	PARG26002m01**	LOC103339246	XP_016651508.1	-1.90214	0.0128263	50	53	80	22	13	13	PREDICTED: endoribonuclease Dicer homolog 2-like	PREDICTED: endoribonuclease Dicer homolog 2-like [Prunus mume]
327	gene21740	PARG25344m01*	LOC103339370	XP_008240875.1	-2.7837	0.000174995	763	807	1380	302	74	73	PREDICTED: LOW QUALITY PROTEIN: uncharacterized protein LOC103339370	PREDICTED: disease resistance protein RPS6-like [Prunus mume]
414	gene21745	PARG26400m01*	LOC103339373	XP_008240877.1	-2.41322	0.00148129	115	111	195	46	18	16	PREDICTED: TMV resistance protein N-like	PREDICTED: TMV resistance protein N-like [Prunus mume]
413	gene21744	PARG25344m01*	LOC103339374	XP_008240878.1	-2.08278	0.00196675	210	215	429	101	46	54	PREDICTED: disease resistance protein RPS6-like	PREDICTED: disease resistance protein RPS6-like [Prunus mume]
329	gene21884	PARG26613m03*	LOC103339544	XP_008241071.1	5.49904	0.0331766	1	4	0	249	20	3	PREDICTED: syntaxin-121-like	PREDICTED: syntaxin-121-like [Prunus mume]
328	gene21898	PARG26587m01**	LOC103339554	XP_008241083.1	4.29837	0.0597256	30	67	28	8	471	1648	PREDICTED: uncharacterized protein At5g39865	PREDICTED: uncharacterized protein LOC103339566 [Prunus mume]
330	gene22182	PARG26862m01**	LOC103339825	XP_008241401.1	1.68899	0.0165305	50	55	109	318	179	187	PREDICTED: uncharacterized protein LOC103339825	PREDICTED: protein NUCLEAR FUSION DEFECTIVE 4-like [Prunus mume]
313	gene2278	***	LOC103340077	XP_008241669.1	4.80118	0.00386674	3	5	0	174	62	12	PREDICTED: exocyst complex component EXO70A1-like
312	gene2290	PARG02328m01*	LOC103340203	XP_008241827.1	2.12866	0.0369878	6	3	6	20	16	28	PREDICTED: uncharacterized protein LOC103340203 isoform X2	uncharacterized protein LOC109949515 isoform X1 [Prunus persica]
331	gene22633	PARG27428m02*	LOC103340351	XP_008241977.1	5.23132	0.0022559	1	1	3	17	21	141	PREDICTED: probable acyl-activating enzyme 1. peroxisomal	PREDICTED: probable acyl-activating enzyme 1, peroxisomal [Prunus mume]
335	gene22990	PARG27743m01*	LOC103340750	XP_008242416.1	2.28847	2.95e-05	73	67	54	497	223	238	PREDICTED: inactive protein kinase SELMODRAFT_444075	PREDICTED: inactive protein kinase SELMODRAFT_444075 [Prunus mume]
336	gene23011	PARG27724m01*	LOC103340770	XP_008242438.1	2.70562	0.000137829	32	19	61	276	197	240	PREDICTED: probable caffeoyl-CoA O-methyltransferase At4g26220	probable caffeoyl-CoA O-methyltransferase At4g26220 [Prunus avium]
338	gene23056	PARG27828m03*	LOC103340861	XP_016651817.1	1.35229	0.0188999	101	194	129	402	293	349	PREDICTED: receptor-like protein kinase HSL1	PREDICTED: receptor-like protein kinase HSL1 [Prunus mume]
339	gene23061	PARG27828m01*	LOC103340863	XP_008242546.2	1.53418	0.0109141	143	259	129	746	354	426	PREDICTED: LOW QUALITY PROTEIN: receptor-like protein kinase 5	PREDICTED: receptor-like protein kinase HSL1 [Prunus mume]
415	gene23063	PARG27828m03*	LOC103340864	XP_016651744.1	1.81372	0.0290254	15	33	29	87	66	105	PREDICTED: LRR receptor-like serine/threonine-protein kinase HSL2	PREDICTED: receptor-like protein kinase HSL1 [Prunus mume]
340	gene23311	PARG28087m01*	LOC103341094	XP_008242794.1	7.30573	9.05e-05	2	1	0	496	82	18	PREDICTED: uncharacterized protein LOC103341094	uncharacterized protein LOC110752592 [Prunus avium]
416	gene23266	PARG28025m01**	LOC103341147		-2.06001	0.0150723	34	37	52	9	7	12		PREDICTED: F-box/kelch-repeat protein At1g55270-like [Prunus mume]
341	gene23427	PARG28317m01*	LOC103341232	XP_008242940.1	3.16499	0.0718279	2	16	5	39	16	133	PREDICTED: chitotriosidase-1-like	PREDICTED: chitotriosidase-1-like [Prunus mume]
342	gene23499	PARG28249m01*	LOC103341306	XP_008243035.1	3.3429	0.0635107	4	3	7	140	14	8	PREDICTED: serine carboxypeptidase II-2	PREDICTED: serine carboxypeptidase II-2 [Prunus mume]
54	gene23613	PARG06614m07*	LOC103341428	XP_008243164.1	1.42552	0.063199	48	68	101	274	127	176	PREDICTED: uncharacterized protein LOC103341428	hypothetical protein PRUPE_1G305000 [Prunus persica]
55	gene23614	PARG06615m01*	LOC103341429	XP_008243165.1	3.4228	0.00577462	37	12	5	382	159	77	PREDICTED: leucoanthocyanidin reductase-like	PREDICTED: leucoanthocyanidin reductase-like [Prunus mume]
56	gene23659	PARG06673m01*	LOC103341475	XP_008243222.1	4.0575	2.94e-18	40	33	31	869	466	412	PREDICTED: tetraketide alpha-pyrone reductase 2	PREDICTED: tetraketide alpha-pyrone reductase 2 [Prunus mume]
58	gene23719	PARG06725m01*	LOC103341524	XP_008243284.1	-3.75299	7.52e-05	307	320	177	47	7	9	PREDICTED: probable inactive leucine-rich repeat receptor-like protein kinase At1g66830	receptor protein kinase-like protein ZAR1 [Prunus persica]
59	gene23761	PARG06769m01*	LOC103341557	XP_016652012.1	-1.84147	0.0522386	85	65	42	18	24	10	PREDICTED: probable S-adenosylmethionine-dependent methyltransferase At5g38780	probable S-adenosylmethionine-dependent methyltransferase At5g38780 [Prunus persica]
57	gene23704	PARG06712m01*	LOC103341655	XP_016652024.1	4.69337	0.0151371	0	5	3	200	24	12	PREDICTED: LEAF RUST 10 DISEASE-RESISTANCE LOCUS RECEPTOR-LIKE PROTEIN KINASE-like 2.1 isoform X3	PREDICTED: LEAF RUST 10 DISEASE-RESISTANCE LOCUS RECEPTOR-LIKE PROTEIN KINASE-like 2.1 isoform X3 [Prunus mume]
417	gene23752	PARG06759m01**	LOC103341675		-2.96286	0.0105353	10	16	26	1	2	3		protein detoxification 12 [Quercus suber]
418	gene23959	***	LOC103341905		1.56776	0.0186103	67	79	67	346	154	140
53	gene24107	PARG28424m02*	LOC103342087	XP_008243875.2	2.15989	0.000883491	33	40	73	298	188	161	PREDICTED: protein PHYLLO. chloroplastic	PREDICTED: protein PHYLLO, chloroplastic [Prunus mume]
311	gene24212	PARG02244m01**	LOC103342112	XP_016652182.1	2.53604	1.78e-05	46	42	33	359	151	197	PREDICTED: uncharacterized protein LOC103342112	hypothetical protein LSAT_1X127601 [Lactuca sativa]
310	gene24216	PARG02241m02*	LOC103342117	XP_008243919.1	-3.43222	0.0431301	12	31	166	6	3	9	PREDICTED: NAC transcription factor 29-like	NAC transcription factor 29 [Prunus persica]
309	gene24241	PARG02182m01**	LOC103342143	XP_008243955.1	3.47123	0.0295074	3	21	7	282	67	21	PREDICTED: phenylalanine ammonia-lyase 1	hypothetical protein PRUPE_6G232000 [Prunus persica]
325	gene24465	PARG25408m01*	LOC103342400		5.11664	0.00460298	4	6	2	432	35	15		uncharacterized protein LOC18769120 [Prunus persica]
324	gene24468	PARG25411m01*	LOC103342403	XP_008244246.1	7.05639	1.74e-05	1	1	1	414	60	23	PREDICTED: heat stress transcription factor B-3	PREDICTED: heat stress transcription factor B-3 [Prunus mume]
219	gene24579	PARG10486m01**	LOC103342499	XP_008244354.1	7.38355	3.81e-71	14	12	9	2475	1716	1624	PREDICTED: protein ACCELERATED CELL DEATH 6-like	PREDICTED: uncharacterized protein At5g06450-like [Prunus mume]
318	gene2442	PARG02674m01*	LOC103342532	XP_008244395.1	4.29609	0.0119776	5	7	2	262	40	10	PREDICTED: uncharacterized protein LOC103342532	PREDICTED: uncharacterized protein LOC103342532 [Prunus mume]
380	gene24551	***	LOC103342535	XP_016652296.1	5.1218	0.00305928	2	0	7	264	68	21	PREDICTED: cytochrome P450 71A25-like
256	gene24554	PARG16113m01**	LOC103342537	XP_008244396.1	-4.49953	5.55e-09	83	93	119	2	5	5	PREDICTED: uncharacterized protein LOC103342537	PREDICTED: uncharacterized protein C05D11.9 [Prunus mume]
293	gene24617	PARG01618m03*	LOC103342560	XP_008244416.1	-5.15077	2.68e-11	10296	11060	5435	543	168	87	PREDICTED: NAD(P)H-quinone oxidoreductase subunit O. chloroplastic isoform X1	NAD(P)H-quinone oxidoreductase subunit O, chloroplastic [Prunus persica]
297	gene24628	PARG26597m01*	LOC103342585	XP_008244442.1	-4.81462	1.01e-14	170	197	168	6	5	7	PREDICTED: L10-interacting MYB domain-containing protein-like	PREDICTED: L10-interacting MYB domain-containing protein-like [Prunus mume]
159	gene24724	PARG14506m01*	LOC103342668	XP_008244525.1	8.79471	3.1e-05	3	0	6	1617	50	2365	PREDICTED: LOW QUALITY PROTEIN: thaumatin-like protein 1	PREDICTED: thaumatin-like protein 1 [Prunus mume]
232	gene24736	PARG10222m01*	LOC103342675	XP_008244533.1	2.97251	0.0739838	11	6	2	133	17	17	PREDICTED: zinc finger CCCH domain-containing protein 18-like isoform X1	PREDICTED: zinc finger CCCH domain-containing protein 18-like isoform X2 [Prunus mume]
343	gene24743	PARG22622m01**	LOC103342702	XP_008244563.1	-4.12797	1.94e-08	269	552	1181	47	30	34	PREDICTED: uncharacterized protein LOC103342702	uncharacterized protein LOC110770648 [Prunus avium]
344	gene24747	PARG22618m01*	LOC103342707	XP_008244567.1	3.02448	0.000151533	4	8	8	68	34	59	PREDICTED: 7-ethoxycoumarin O-deethylase-like	hypothetical protein PRUPE_8G008200 [Prunus persica]
122	gene24819	PARG18324m01*	LOC103342790	XP_016652359.1	-11.2828	7.16e-104	2839	2876	2856	2	0	1	PREDICTED: uncharacterized protein LOC103342790 isoform X2	PREDICTED: uncharacterized protein LOC103342790 isoform X1 [Prunus mume]
364	gene24842	***	LOC103342801	XP_008244676.1	-4.42347	0.0357231	5	17	89	4	1	0	PREDICTED: uncharacterized protein LOC103342801
421	gene24957	PARG26331m01**	LOC103342927	XP_008244816.1	-1.55609	0.0200236	131	168	191	84	39	43	PREDICTED: B3 domain-containing protein REM19-like	PREDICTED: B3 domain-containing transcription factor VRN1-like isoform X1 [Prunus mume]
119	gene25040	PARG18245m01**	LOC103343022	XP_008244914.1	5.15004	7.38e-06	5	8	1	347	134	53	PREDICTED: O-glucosyltransferase rumi homolog	LOW QUALITY PROTEIN: O-glucosyltransferase rumi homolog [Prunus persica]
118	gene25038	PARG18248m01**	LOC103343024	XP_008244917.1	5.92384	4.69e-06	2	1	0	96	20	87	PREDICTED: O-glucosyltransferase rumi homolog	hypothetical protein PRUPE_2G164900 [Prunus persica]
121	gene25020	PARG17330m01**	LOC103343027	XP_016652406.1	3.84618	6.65e-05	14	9	6	66	120	203	PREDICTED: leucine-rich repeat receptor-like serine/threonine-protein kinase At1g17230	receptor-like protein 12 [Prunus avium]
317	gene25051	PARG29515m01*	LOC103343036	XP_008244928.1	3.57475	0.0641724	1	3	7	128	13	8	PREDICTED: lactosylceramide 4-alpha-galactosyltransferase-like	PREDICTED: lactosylceramide 4-alpha-galactosyltransferase-like [Prunus mume]
422	gene25258	***	LOC103343286		-2.23727	0.00932723	47	27	32	10	6	6
109	gene25314	PARG16587m01*	LOC103343344	XP_008245230.1	6.17244	0.0026639	1	1	0	169	16	7	PREDICTED: proline-rich protein 4-like	PREDICTED: proline-rich protein 4-like [Prunus mume]
423	gene25316	PARG16587m01*	LOC103343345	XP_008245231.1	5.34056	0.00146665	18	9	8	1471	115	49	PREDICTED: proline-rich protein 4-like	PREDICTED: proline-rich protein 4-like [Prunus mume]
300	gene25372	PARG01942m01**	LOC103343405	XP_008245286.1	-1.8671	0.0170747	166	122	121	57	39	17	PREDICTED: disease resistance protein RPM1-like	disease resistance protein RPM1 [Prunus persica]
291	gene25429	PARG01655m01*	LOC103343477	XP_008245354.1	3.56058	0.00843667	7	10	5	229	34	24	PREDICTED: beta-glucosidase 11-like	PREDICTED: beta-glucosidase 11-like [Prunus mume]
110	gene25557	PARG17014m01*	LOC103343620	XP_016652604.1	4.1283	0.00584839	3	6	6	242	37	15	PREDICTED: probable leucine-rich repeat receptor-like protein kinase At1g35710	PREDICTED: probable LRR receptor-like serine/threonine-protein kinase At4g08850 [Prunus mume]
425	gene25577	PARG01808m01**	LOC103343643		4.89277	0.0154653	2	1	2	156	20	3		putative receptor-like protein kinase At4g00960 [Prunus persica]
218	gene25661	PARG01566m01*	LOC103343732	XP_008245594.1	4.75359	0.00011885	19	9	55	1757	464	195	PREDICTED: cytochrome P450 71A25-like	cytochrome P450 71A25 [Prunus persica]
136	gene25700	PARG19510m01*	LOC103343778	XP_008245638.1	4.78652	3.66e-10	3	5	4	112	79	135	PREDICTED: protein DETOXIFICATION 35-like	hypothetical protein PRUPE_2G299200 [Prunus persica]
424	gene25701	PARG19509m01**	LOC103343779		5.52417	4.04e-08	1	0	1	53	29	27		PREDICTED: protein DETOXIFICATION 35-like [Prunus mume]
290	gene25769	PARG01435m01*	LOC103343848	XP_008245710.2	1.80641	0.0122492	61	63	32	172	144	207	PREDICTED: rust resistance kinase Lr10-like	rust resistance kinase Lr10-like isoform X1 [Prunus avium]
255	gene25790	PARG24274m01*	LOC103343871	XP_008245734.1	3.97098	0.0269218	10	1	1	160	38	16	PREDICTED: caffeic acid 3-O-methyltransferase-like	PREDICTED: caffeic acid 3-O-methyltransferase-like [Prunus mume]
323	gene25851	PARG25448m01*	LOC103343942	XP_008245793.1	-1.35338	0.0680954	94	147	184	68	47	47	PREDICTED: putative calcium-transporting ATPase 11. plasma membrane-type. partial	PREDICTED: putative calcium-transporting ATPase 11, plasma membrane-type [Prunus mume]
426	gene25868	PARG24278m01**	LOC103343960		3.49619	0.00721655	2	1	1	33	11	7		hypothetical protein COLO4_10836 [Corchorus olitorius]
106	gene25954	PARG08548m06*	LOC103344057	XP_008245907.1	2.34694	0.0002153	21	18	25	150	93	82	PREDICTED: uncharacterized protein LOC103344057	PREDICTED: uncharacterized protein LOC103344057 [Prunus mume]
289	gene25995	PARG01365m01*	LOC103344094	XP_008245943.1	6.49481	8.34e-13	13	31	18	4054	549	1277	PREDICTED: pathogenesis-related protein PR-4	PREDICTED: pathogenesis-related protein PR-4 [Prunus mume]
427	gene26037	PARG18250m01**	LOC103344134	XP_008245982.1	4.28175	0.00063914	12	7	10	506	73	50	PREDICTED: O-glucosyltransferase rumi homolog. partial	LOW QUALITY PROTEIN: O-glucosyltransferase rumi homolog [Prunus persica]
319	gene2707	PARG02700m01*	LOC103344531		1.27881	0.0215129	118	159	122	448	290	223		probable leucine-rich repeat receptor-like protein kinase At5g49770 isoform X1 [Prunus persica]
117	gene14963	PARG18222m01**	LOC107880115	XP_016649856.1	5.01997	8.11e-07	2	1	1	82	38	25	PREDICTED: (+)-neomenthol dehydrogenase-like	uncharacterized protein LOC18787733 [Prunus persica]
116	gene14960	PARG18219m08*	LOC107880120	XP_016649851.1	3.03335	9.95e-09	47	42	69	682	321	305	PREDICTED: (+)-neomenthol dehydrogenase-like	PREDICTED: (+)-neomenthol dehydrogenase-like [Prunus mume]
2	gene8107	PARG03360m02*	LOC107880134	XP_016647423.1	-1.43346	0.0489553	146	174	220	106	54	41	PREDICTED: uncharacterized protein LOC107880134	hypothetical protein PRUPE_1G005300 [Prunus persica]
272	gene23961	PARG00137m01*	LOC107880138	XP_016652087.1	2.48416	1.4e-06	85	92	53	375	430	423	PREDICTED: G-type lectin S-receptor-like serine/threonine-protein kinase RLK1	PREDICTED: G-type lectin S-receptor-like serine/threonine-protein kinase RLK1 [Prunus mume]
220	gene24581	PARG10486m01**	LOC107880145	XP_016652284.1	7.14961	1.64e-15	1	1	0	146	99	88	PREDICTED: ankyrin repeat-containing protein At5g02620	PREDICTED: uncharacterized protein At5g06450-like [Prunus mume]
419	gene24580	PARG10479m01**	LOC107880147	XP_016652302.1	7.291	1.95e-16	0	1	1	137	122	102	PREDICTED: protein ACCELERATED CELL DEATH 6-like	hypothetical protein TorRG33x02_038580 [Trema orientalis]
104	gene994	PARG08962m01**	LOC107880158	XP_016646815.1	4.52759	0.0400663	1	1	5	4	22	122	PREDICTED: probable disease resistance protein RPP1	TMV resistance protein N isoform X4 [Prunus persica]
252	gene3453	PARG01004m01**	LOC107880242	XP_016646929.1	-6.36656	1.92e-17	191	230	295	2	5	1	PREDICTED: zinc finger MYM-type protein 1-like	zinc finger MYM-type protein 1-like isoform X2 [Prunus persica]
87	gene4204	PARG08194m01*	LOC107880260	XP_016646971.1	-1.28246	0.0815728	135	141	193	87	42	61	PREDICTED: UPF0481 protein At3g47200-like	hypothetical protein PRUPE_1G477700 [Prunus persica]
79	gene4553	PARG07725m01**	LOC107880264	XP_016646987.1	5.34788	0.0191357	2	0	1	138	15	3	PREDICTED: putative leucine-rich repeat receptor-like serine/threonine-protein kinase At2g24130	probable LRR receptor-like serine/threonine-protein kinase At3g47570 [Prunus persica]
105	gene6359	PARG09107m04*	LOC107880309	XP_016647069.1	-5.73281	2.19e-08	31	42	56	1	0	1	PREDICTED: uncharacterized protein LOC107880309	PREDICTED: uncharacterized protein LOC103319200 [Prunus mume]
69	gene5048	PARG07263m01*	LOC107880400	XP_016647238.1	3.97274	6.65e-05	2	5	2	88	38	24	PREDICTED: defensin-like protein 19	defensin-like protein 19 [Prunus persica]
251	gene6360	PARG23978m01*	LOC107880428		-3.57748	0.000224	31	43	70	2	3	6		hypothetical protein PRUPE_5G115000 [Prunus persica]
434	gene6424	PARG04642m01**	LOC107880436		-7.1832	5.7e-20	395	540	325	2	6	0		PREDICTED: TMV resistance protein N-like isoform X1 [Prunus mume]
337	gene3481	PARG27723m02*	LOC107880450		-1.311	0.0353376	224	220	172	112	72	62		PREDICTED: deoxyhypusine synthase [Prunus mume]
9	gene4085	***	LOC107880486		1.40014	0.0111163	85	112	101	348	195	232
429	gene4105	PARG08545m01**	LOC107880506		-2.72272	0.0318459	24	33	53	13	1	3		probable leucine-rich repeat receptor-like protein kinase At1g35710 [Prunus persica]
428	gene3839	PARG08626m02*	LOC107880543		3.20519	9.42e-11	31	30	45	326	321	297		protein DETOXIFICATION 27-like isoform X4 [Prunus avium]
333	gene6308	***	LOC107880551		-1.51412	0.00127613	549	680	994	294	211	249
18	gene7665	PARG03836m01**	LOC107880556		-1.82918	0.0714563	149	103	153	77	28	14		hypothetical protein PRUPE_1G054600 [Prunus persica]
177	gene8316	PARG12413m01**	LOC107880642	XP_016648143.1	4.9039	1.08e-08	4	3	6	244	70	97	PREDICTED: putative receptor-like protein kinase At4g00960	putative receptor-like protein kinase At4g00960 [Prunus persica]
382	gene10036	PARG10353m01**	LOC107880691		6.69617	6.35e-12	1	1	0	75	67	93		GDSL esterase/lipase At5g55050-like [Prunus avium]
236	gene10368	PARG10153m01*	LOC107880753	XP_016648483.1	7.39522	7.71e-08	5	6	2	1962	397	108	PREDICTED: probable inactive 2-oxoglutarate-dependent dioxygenase AOP2	PREDICTED: probable inactive 2-oxoglutarate-dependent dioxygenase AOP2 [Prunus mume]
83	gene10342	PARG07792m01*	LOC107880773		-3.2668	8.63e-05	46	47	99	7	6	6		PREDICTED: glutamate receptor 2.9-like [Prunus mume]
216	gene9948	PARG10572m01*	LOC107880789	XP_016648542.1	4.482	0.0178507	2	1	3	138	16	5	PREDICTED: G-type lectin S-receptor-like serine/threonine-protein kinase SD1-1 isoform X1	PREDICTED: G-type lectin S-receptor-like serine/threonine-protein kinase SD1-1 isoform X1 [Prunus mume]
383	gene10041	PARG10358m01**	LOC107880795		-1.7805	0.00154381	188	158	209	64	49	45		probable tetraacyldisaccharide 4'-kinase, mitochondrial [Prunus avium]
178	gene8358	PARG12368m01*	LOC107880810	XP_016648670.1	3.57078	0.0128843	12	4	4	206	39	21	PREDICTED: G-type lectin S-receptor-like serine/threonine-protein kinase At1g61370 isoform X1	PREDICTED: G-type lectin S-receptor-like serine/threonine-protein kinase At1g61370 isoform X1 [Prunus mume]
158	gene11843	PARG14848m01**	LOC107880963	XP_016649185.1	3.99341	0.0876339	16	2	0	262	36	31	PREDICTED: GATA zinc finger domain-containing protein 14
169	gene12958	PARG12882m01*	LOC107880999		-2.93218	2.28e-05	76	67	89	9	12	8		PREDICTED: ABC transporter B family member 26, chloroplastic-like [Prunus mume]
92	gene16008	PARG08485m03*	LOC107881185		3.86841	3.24e-12	17	15	11	232	202	182		uncharacterized protein LOC110753452 [Prunus avium]
393	gene13895	PARG12882m01*	LOC107881233		-5.29562	1.05e-06	33	30	73	1	1	1		PREDICTED: ABC transporter B family member 26, chloroplastic-like [Prunus mume]
48	gene1579	PARG05279m01*	LOC107881243	XP_016650094.1	-4.47533	8.18e-09	63	85	92	3	2	5	PREDICTED: uncharacterized protein LOC107881243 isoform X1	PREDICTED: uncharacterized protein LOC107881243 isoform X2 [Prunus mume]
279	gene1011	PARG03930m01*	LOC107881410	XP_016650616.1	2.80513	0.000467866	27	8	22	136	107	146	PREDICTED: putative beta-glucosidase 17	uncharacterized protein LOC110752811 isoform X1 [Prunus avium]
274	gene255	PARG00297m02*	LOC107881428		-4.35313	6.94e-05	36	34	100	5	2	1		PREDICTED: uncharacterized protein LOC103344359 [Prunus mume]
8	gene19168	PARG29973m02*	LOC107881440	XP_016650693.1	-7.04915	7.06e-14	90	93	138	1	0	1	PREDICTED: uncharacterized protein LOC107881440	protein TIME FOR COFFEE isoform X2 [Prunus persica]
375	gene16982	PARG20072m21*	LOC107881474	XP_016650783.1	2.60821	0.0249087	3	3	4	41	15	9	PREDICTED: uncharacterized protein LOC107881474 isoform X3	uncharacterized protein LOC18766449 isoform X1 [Prunus persica]
249	gene20181	PARG23930m03*	LOC107881566	XP_016651063.1	4.08869	0.0959449	7	20	1	493	38	9	PREDICTED: uncharacterized protein LOC107881566	PREDICTED: uncharacterized protein LOC103337706 [Prunus mume]
242	gene19385	PARG22901m03*	LOC107881614	XP_016651294.1	4.52183	0.00285051	17	5	15	823	92	50	PREDICTED: methanol O-anthraniloyltransferase-like	PREDICTED: methanol O-anthraniloyltransferase-like [Prunus mume]
420	gene24822	PARG18324m01*	LOC107881872	XP_016652355.1	-10.0267	5.33e-71	1548	1638	1528	0	3	1	PREDICTED: uncharacterized protein LOC107881872	PREDICTED: uncharacterized protein LOC103342790 isoform X1 [Prunus mume]
49	gene26239	PARG26520m01*	LOC107882076	XP_016652784.1	-3.83353	0.000459275	20	32	37	5	1	0	PREDICTED: uncharacterized mitochondrial protein AtMg00810-like. partial	PREDICTED: uncharacterized mitochondrial protein AtMg00810-like, partial [Prunus mume]
	* gene PARG ID identified directly through the blast information of P. armeniaca (backward step)
	** gene PARG ID identified through mapping of sequences to P. armeniaca genome using gmap (backward step)
	*** gene PARG ID not identified in P. Armeniaca, physical position Suppl. Data Sheet 4
