# Supplementary material for: Analysis of Metabolites and Gene Expression Changes Relative to Apricot (Prunus armeniaca L.) Fruit Quality During Development and Ripening
Source: Front Plant Sci. 2020 Aug 19;11:1269. doi: 10.3389/fpls.2020.01269 (PMC7466674; doi:10.3389/fpls.2020.01269)
Supplement: Supplementary file 15 [file Table_5.xlsx]

## Sheet: Hoja1
Supplementary Data Sheet 4. Physical position of 48 DEGs in P. armeniaca genome obtained through GMAP.
##gff-version 3
# Generated by GMAP version 2020-03-12 using call: gmap.avx2 -d apricot -D apricot -f2 all_133_sequences.fa
LG2	apricot	gene	27754760	27756343	.	-	.	ID=LOC103321363.path1;Name=LOC103321363;Dir=indeterminate
LG2	apricot	mRNA	27754760	27756343	.	-	.	ID=LOC103321363.mrna1;Name=LOC103321363;Parent=LOC103321363.path1;Dir=indeterminatecoverage=100.0;identity=95.3;matches=1518;mismatches=29;indels=46;unknowns=0
LG2	apricot	exon	27754760	27756343	95	-	.	ID=LOC103321363.mrna1.exon1;Name=LOC103321363;Parent=LOC103321363.mrna1;Target=LOC103321363 1556 1 .
LG2	apricot	CDS	27755038	27756075	94	-	0	ID=LOC103321363.mrna1.cds1;Name=LOC103321363;Parent=LOC103321363.mrna1;Target=LOC103321363 1282 269 .
###
LG6	apricot	gene	2926844	2929524	.	-	.	ID=LOC103334573.path1;Name=LOC103334573;Dir=indeterminate
LG6	apricot	mRNA	2926844	2929524	.	-	.	ID=LOC103334573.mrna1;Name=LOC103334573;Parent=LOC103334573.path1;Dir=indeterminatecoverage=100.0;identity=98.6;matches=2643;mismatches=38;indels=0;unknowns=0
LG6	apricot	exon	2926844	2929524	98	-	.	ID=LOC103334573.mrna1.exon1;Name=LOC103334573;Parent=LOC103334573.mrna1;Target=LOC103334573 2681 1 .
LG6	apricot	CDS	2928100	2929524	98	-	0	ID=LOC103334573.mrna1.cds1;Name=LOC103334573;Parent=LOC103334573.mrna1;Target=LOC103334573 1425 1 .
###
LG1	apricot	gene	941759	947575	.	-	.	ID=LOC103341905.path1;Name=LOC103341905;Dir=sense
LG1	apricot	mRNA	941759	947575	.	-	.	ID=LOC103341905.mrna1;Name=LOC103341905;Parent=LOC103341905.path1;Dir=sensecoverage=98.0;identity=74.5;matches=5426;mismatches=47;indels=1806;unknowns=0
LG1	apricot	exon	944251	947575	75	-	.	ID=LOC103341905.mrna1.exon1;Name=LOC103341905;Parent=LOC103341905.mrna1;Target=LOC103341905 1 4363 +
LG1	apricot	exon	943738	944228	39	-	.	ID=LOC103341905.mrna1.exon2;Name=LOC103341905;Parent=LOC103341905.mrna1;Target=LOC103341905 4375 5599 +
LG1	apricot	exon	941759	943438	98	-	.	ID=LOC103341905.mrna1.exon3;Name=LOC103341905;Parent=LOC103341905.mrna1;Target=LOC103341905 5600 7267 +
LG1	apricot	CDS	941794	943353	98	-	0	ID=LOC103341905.mrna1.cds1;Name=LOC103341905;Parent=LOC103341905.mrna1;Target=LOC103341905 5685 7232 +
###
LG6	apricot	gene	8797232	9518471	.	+	.	ID=LOC103343286.path1;Name=LOC103343286;Dir=indeterminate
LG6	apricot	mRNA	8797232	9518471	.	+	.	ID=LOC103343286.mrna1;Name=LOC103343286;Parent=LOC103343286.path1;Dir=indeterminatecoverage=32.1;identity=93.0;matches=1177;mismatches=63;indels=26;unknowns=0
LG6	apricot	exon	8797232	8797531	91	+	.	ID=LOC103343286.mrna1.exon1;Name=LOC103343286;Parent=LOC103343286.mrna1;Target=LOC103343286 3015 2714 .
LG6	apricot	exon	8809380	8809383	100	+	.	ID=LOC103343286.mrna1.exon3;Name=LOC103343286;Parent=LOC103343286.mrna1;Target=LOC103343286 3036 3033 .
LG6	apricot	exon	8814983	8814984	100	+	.	ID=LOC103343286.mrna1.exon4;Name=LOC103343286;Parent=LOC103343286.mrna1;Target=LOC103343286 3038 3037 .
LG6	apricot	exon	8815659	8815661	100	+	.	ID=LOC103343286.mrna1.exon5;Name=LOC103343286;Parent=LOC103343286.mrna1;Target=LOC103343286 3041 3039 .
LG6	apricot	exon	8820524	8820525	100	+	.	ID=LOC103343286.mrna1.exon6;Name=LOC103343286;Parent=LOC103343286.mrna1;Target=LOC103343286 3043 3042 .
LG6	apricot	exon	8826055	8826059	100	+	.	ID=LOC103343286.mrna1.exon7;Name=LOC103343286;Parent=LOC103343286.mrna1;Target=LOC103343286 3048 3044 .
LG6	apricot	exon	8831139	8831149	100	+	.	ID=LOC103343286.mrna1.exon8;Name=LOC103343286;Parent=LOC103343286.mrna1;Target=LOC103343286 3059 3049 .
LG6	apricot	exon	8839687	8839725	64	+	.	ID=LOC103343286.mrna1.exon10;Name=LOC103343286;Parent=LOC103343286.mrna1;Target=LOC103343286 3106 3077 .
LG6	apricot	exon	9517587	9518471	94	+	.	ID=LOC103343286.mrna1.exon11;Name=LOC103343286;Parent=LOC103343286.mrna1;Target=LOC103343286 3998 3107 .
LG6	apricot	CDS	8797234	8797256	91	+	0	ID=LOC103343286.mrna1.cds1;Name=LOC103343286;Parent=LOC103343286.mrna1;Target=LOC103343286 2739 2716 .
###
LG2	apricot	gene	21552926	21554658	.	+	.	ID=XM_008223687.2.path1;Name=XM_008223687.2;Dir=sense
LG2	apricot	mRNA	21552926	21554658	.	+	.	ID=XM_008223687.2.mrna1;Name=XM_008223687.2;Parent=XM_008223687.2.path1;Dir=sensecoverage=100.0;identity=98.2;matches=1282;mismatches=16;indels=8;unknowns=0
LG2	apricot	exon	21552926	21553363	99	+	.	ID=XM_008223687.2.mrna1.exon1;Name=XM_008223687.2;Parent=XM_008223687.2.mrna1;Target=XM_008223687.2 1 438 +
LG2	apricot	exon	21553513	21553750	98	+	.	ID=XM_008223687.2.mrna1.exon2;Name=XM_008223687.2;Parent=XM_008223687.2.mrna1;Target=XM_008223687.2 474 711 +
LG2	apricot	exon	21553865	21554044	100	+	.	ID=XM_008223687.2.mrna1.exon3;Name=XM_008223687.2;Parent=XM_008223687.2.mrna1;Target=XM_008223687.2 712 891 +
LG2	apricot	exon	21554209	21554658	95	+	.	ID=XM_008223687.2.mrna1.exon4;Name=XM_008223687.2;Parent=XM_008223687.2.mrna1;Target=XM_008223687.2 892 1333 +
LG2	apricot	CDS	21553233	21553363	99	+	0	ID=XM_008223687.2.mrna1.cds1;Name=XM_008223687.2;Parent=XM_008223687.2.mrna1;Target=XM_008223687.2 308 438 +
LG2	apricot	CDS	21553513	21553595	97	+	1	ID=XM_008223687.2.mrna1.cds2;Name=XM_008223687.2;Parent=XM_008223687.2.mrna1;Target=XM_008223687.2 474 556 +
###
LG2	apricot	gene	13241596	13243140	.	+	.	ID=XM_008224295.1.path1;Name=XM_008224295.1;Dir=sense
LG2	apricot	mRNA	13241596	13243140	.	+	.	ID=XM_008224295.1.mrna1;Name=XM_008224295.1;Parent=XM_008224295.1.path1;Dir=sensecoverage=100.0;identity=94.4;matches=1035;mismatches=17;indels=44;unknowns=0
LG2	apricot	exon	13241596	13241924	99	+	.	ID=XM_008224295.1.mrna1.exon1;Name=XM_008224295.1;Parent=XM_008224295.1.mrna1;Target=XM_008224295.1 1 329 +
LG2	apricot	exon	13242417	13243140	92	+	.	ID=XM_008224295.1.mrna1.exon2;Name=XM_008224295.1;Parent=XM_008224295.1.mrna1;Target=XM_008224295.1 330 1095 +
LG2	apricot	CDS	13241597	13241924	99	+	0	ID=XM_008224295.1.mrna1.cds1;Name=XM_008224295.1;Parent=XM_008224295.1.mrna1;Target=XM_008224295.1 2 329 +
LG2	apricot	CDS	13242417	13242817	98	+	1	ID=XM_008224295.1.mrna1.cds2;Name=XM_008224295.1;Parent=XM_008224295.1.mrna1;Target=XM_008224295.1 330 730 +
###
tig00001535	apricot	gene	58264	60083	.	-	.	ID=XM_008224304.1.path1;Name=XM_008224304.1;Dir=sense
tig00001535	apricot	mRNA	58264	60083	.	-	.	ID=XM_008224304.1.mrna1;Name=XM_008224304.1;Parent=XM_008224304.1.path1;Dir=sensecoverage=100.0;identity=99.2;matches=869;mismatches=7;indels=0;unknowns=0
tig00001535	apricot	exon	60045	60083	100	-	.	ID=XM_008224304.1.mrna1.exon1;Name=XM_008224304.1;Parent=XM_008224304.1.mrna1;Target=XM_008224304.1 1 39 +
tig00001535	apricot	exon	59672	59954	97	-	.	ID=XM_008224304.1.mrna1.exon2;Name=XM_008224304.1;Parent=XM_008224304.1.mrna1;Target=XM_008224304.1 40 322 +
tig00001535	apricot	exon	58938	59443	99	-	.	ID=XM_008224304.1.mrna1.exon3;Name=XM_008224304.1;Parent=XM_008224304.1.mrna1;Target=XM_008224304.1 323 828 +
tig00001535	apricot	exon	58264	58311	100	-	.	ID=XM_008224304.1.mrna1.exon4;Name=XM_008224304.1;Parent=XM_008224304.1.mrna1;Target=XM_008224304.1 829 876 +
tig00001535	apricot	CDS	60045	60083	100	-	0	ID=XM_008224304.1.mrna1.cds1;Name=XM_008224304.1;Parent=XM_008224304.1.mrna1;Target=XM_008224304.1 1 39 +
tig00001535	apricot	CDS	59672	59954	97	-	0	ID=XM_008224304.1.mrna1.cds2;Name=XM_008224304.1;Parent=XM_008224304.1.mrna1;Target=XM_008224304.1 40 322 +
tig00001535	apricot	CDS	58938	59443	99	-	1	ID=XM_008224304.1.mrna1.cds3;Name=XM_008224304.1;Parent=XM_008224304.1.mrna1;Target=XM_008224304.1 323 828 +
tig00001535	apricot	CDS	58264	58311	100	-	0	ID=XM_008224304.1.mrna1.cds4;Name=XM_008224304.1;Parent=XM_008224304.1.mrna1;Target=XM_008224304.1 829 876 +
###
LG2	apricot	gene	7937755	7939573	.	+	.	ID=XM_008224304.1.path2;Name=XM_008224304.1;Dir=sense
LG2	apricot	mRNA	7937755	7939573	.	+	.	ID=XM_008224304.1.mrna2;Name=XM_008224304.1;Parent=XM_008224304.1.path2;Dir=sensecoverage=100.0;identity=99.1;matches=868;mismatches=8;indels=0;unknowns=0
LG2	apricot	exon	7937755	7937793	100	+	.	ID=XM_008224304.1.mrna2.exon1;Name=XM_008224304.1;Parent=XM_008224304.1.mrna2;Target=XM_008224304.1 1 39 +
LG2	apricot	exon	7937884	7938166	97	+	.	ID=XM_008224304.1.mrna2.exon2;Name=XM_008224304.1;Parent=XM_008224304.1.mrna2;Target=XM_008224304.1 40 322 +
LG2	apricot	exon	7938394	7938899	99	+	.	ID=XM_008224304.1.mrna2.exon3;Name=XM_008224304.1;Parent=XM_008224304.1.mrna2;Target=XM_008224304.1 323 828 +
LG2	apricot	exon	7939526	7939573	100	+	.	ID=XM_008224304.1.mrna2.exon4;Name=XM_008224304.1;Parent=XM_008224304.1.mrna2;Target=XM_008224304.1 829 876 +
LG2	apricot	CDS	7937755	7937793	100	+	0	ID=XM_008224304.1.mrna2.cds1;Name=XM_008224304.1;Parent=XM_008224304.1.mrna2;Target=XM_008224304.1 1 39 +
LG2	apricot	CDS	7937884	7938166	97	+	0	ID=XM_008224304.1.mrna2.cds2;Name=XM_008224304.1;Parent=XM_008224304.1.mrna2;Target=XM_008224304.1 40 322 +
LG2	apricot	CDS	7938394	7938899	99	+	1	ID=XM_008224304.1.mrna2.cds3;Name=XM_008224304.1;Parent=XM_008224304.1.mrna2;Target=XM_008224304.1 323 828 +
LG2	apricot	CDS	7939526	7939573	100	+	0	ID=XM_008224304.1.mrna2.cds4;Name=XM_008224304.1;Parent=XM_008224304.1.mrna2;Target=XM_008224304.1 829 876 +
###
LG1	apricot	gene	4854305	4856240	.	-	.	ID=XM_008224304.1.path3;Name=XM_008224304.1;Dir=sense
LG1	apricot	mRNA	4854305	4856240	.	-	.	ID=XM_008224304.1.mrna3;Name=XM_008224304.1;Parent=XM_008224304.1.path3;Dir=sensecoverage=100.0;identity=99.1;matches=868;mismatches=8;indels=0;unknowns=0
LG1	apricot	exon	4856202	4856240	100	-	.	ID=XM_008224304.1.mrna3.exon1;Name=XM_008224304.1;Parent=XM_008224304.1.mrna3;Target=XM_008224304.1 1 39 +
LG1	apricot	exon	4855829	4856111	97	-	.	ID=XM_008224304.1.mrna3.exon2;Name=XM_008224304.1;Parent=XM_008224304.1.mrna3;Target=XM_008224304.1 40 322 +
LG1	apricot	exon	4854979	4855484	99	-	.	ID=XM_008224304.1.mrna3.exon3;Name=XM_008224304.1;Parent=XM_008224304.1.mrna3;Target=XM_008224304.1 323 828 +
LG1	apricot	exon	4854305	4854352	100	-	.	ID=XM_008224304.1.mrna3.exon4;Name=XM_008224304.1;Parent=XM_008224304.1.mrna3;Target=XM_008224304.1 829 876 +
LG1	apricot	CDS	4856202	4856240	100	-	0	ID=XM_008224304.1.mrna3.cds1;Name=XM_008224304.1;Parent=XM_008224304.1.mrna3;Target=XM_008224304.1 1 39 +
LG1	apricot	CDS	4855829	4856111	97	-	0	ID=XM_008224304.1.mrna3.cds2;Name=XM_008224304.1;Parent=XM_008224304.1.mrna3;Target=XM_008224304.1 40 322 +
LG1	apricot	CDS	4854979	4855484	99	-	1	ID=XM_008224304.1.mrna3.cds3;Name=XM_008224304.1;Parent=XM_008224304.1.mrna3;Target=XM_008224304.1 323 828 +
LG1	apricot	CDS	4854305	4854352	100	-	0	ID=XM_008224304.1.mrna3.cds4;Name=XM_008224304.1;Parent=XM_008224304.1.mrna3;Target=XM_008224304.1 829 876 +
###
LG2	apricot	gene	37205524	37207343	.	+	.	ID=XM_008224304.1.path4;Name=XM_008224304.1;Dir=sense
LG2	apricot	mRNA	37205524	37207343	.	+	.	ID=XM_008224304.1.mrna4;Name=XM_008224304.1;Parent=XM_008224304.1.path4;Dir=sensecoverage=100.0;identity=99.0;matches=867;mismatches=9;indels=0;unknowns=0
LG2	apricot	exon	37205524	37205562	100	+	.	ID=XM_008224304.1.mrna4.exon1;Name=XM_008224304.1;Parent=XM_008224304.1.mrna4;Target=XM_008224304.1 1 39 +
LG2	apricot	exon	37205653	37205935	97	+	.	ID=XM_008224304.1.mrna4.exon2;Name=XM_008224304.1;Parent=XM_008224304.1.mrna4;Target=XM_008224304.1 40 322 +
LG2	apricot	exon	37206164	37206669	99	+	.	ID=XM_008224304.1.mrna4.exon3;Name=XM_008224304.1;Parent=XM_008224304.1.mrna4;Target=XM_008224304.1 323 828 +
LG2	apricot	exon	37207296	37207343	100	+	.	ID=XM_008224304.1.mrna4.exon4;Name=XM_008224304.1;Parent=XM_008224304.1.mrna4;Target=XM_008224304.1 829 876 +
LG2	apricot	CDS	37205524	37205562	100	+	0	ID=XM_008224304.1.mrna4.cds1;Name=XM_008224304.1;Parent=XM_008224304.1.mrna4;Target=XM_008224304.1 1 39 +
LG2	apricot	CDS	37205653	37205935	97	+	0	ID=XM_008224304.1.mrna4.cds2;Name=XM_008224304.1;Parent=XM_008224304.1.mrna4;Target=XM_008224304.1 40 322 +
LG2	apricot	CDS	37206164	37206669	99	+	1	ID=XM_008224304.1.mrna4.cds3;Name=XM_008224304.1;Parent=XM_008224304.1.mrna4;Target=XM_008224304.1 323 828 +
LG2	apricot	CDS	37207296	37207343	100	+	0	ID=XM_008224304.1.mrna4.cds4;Name=XM_008224304.1;Parent=XM_008224304.1.mrna4;Target=XM_008224304.1 829 876 +
###
LG2	apricot	gene	40623824	40625643	.	-	.	ID=XM_008224304.1.path5;Name=XM_008224304.1;Dir=sense
LG2	apricot	mRNA	40623824	40625643	.	-	.	ID=XM_008224304.1.mrna5;Name=XM_008224304.1;Parent=XM_008224304.1.path5;Dir=sensecoverage=100.0;identity=98.9;matches=866;mismatches=10;indels=0;unknowns=0
LG2	apricot	exon	40625605	40625643	100	-	.	ID=XM_008224304.1.mrna5.exon1;Name=XM_008224304.1;Parent=XM_008224304.1.mrna5;Target=XM_008224304.1 1 39 +
LG2	apricot	exon	40625232	40625514	97	-	.	ID=XM_008224304.1.mrna5.exon2;Name=XM_008224304.1;Parent=XM_008224304.1.mrna5;Target=XM_008224304.1 40 322 +
LG2	apricot	exon	40624498	40625003	99	-	.	ID=XM_008224304.1.mrna5.exon3;Name=XM_008224304.1;Parent=XM_008224304.1.mrna5;Target=XM_008224304.1 323 828 +
LG2	apricot	exon	40623824	40623871	100	-	.	ID=XM_008224304.1.mrna5.exon4;Name=XM_008224304.1;Parent=XM_008224304.1.mrna5;Target=XM_008224304.1 829 876 +
LG2	apricot	CDS	40625605	40625643	100	-	0	ID=XM_008224304.1.mrna5.cds1;Name=XM_008224304.1;Parent=XM_008224304.1.mrna5;Target=XM_008224304.1 1 39 +
LG2	apricot	CDS	40625232	40625514	97	-	0	ID=XM_008224304.1.mrna5.cds2;Name=XM_008224304.1;Parent=XM_008224304.1.mrna5;Target=XM_008224304.1 40 322 +
LG2	apricot	CDS	40624498	40625003	99	-	1	ID=XM_008224304.1.mrna5.cds3;Name=XM_008224304.1;Parent=XM_008224304.1.mrna5;Target=XM_008224304.1 323 828 +
LG2	apricot	CDS	40623824	40623871	100	-	0	ID=XM_008224304.1.mrna5.cds4;Name=XM_008224304.1;Parent=XM_008224304.1.mrna5;Target=XM_008224304.1 829 876 +
###
LG2	apricot	gene	13559155	13560770	.	+	.	ID=XM_008224344.2.path1;Name=XM_008224344.2;Dir=sense
LG2	apricot	mRNA	13559155	13560770	.	+	.	ID=XM_008224344.2.mrna1;Name=XM_008224344.2;Parent=XM_008224344.2.path1;Dir=sensecoverage=97.7;identity=99.1;matches=859;mismatches=8;indels=0;unknowns=0
LG2	apricot	exon	13559155	13559490	99	+	.	ID=XM_008224344.2.mrna1.exon1;Name=XM_008224344.2;Parent=XM_008224344.2.mrna1;Target=XM_008224344.2 21 356 +
LG2	apricot	exon	13560240	13560770	99	+	.	ID=XM_008224344.2.mrna1.exon2;Name=XM_008224344.2;Parent=XM_008224344.2.mrna1;Target=XM_008224344.2 357 887 +
LG2	apricot	CDS	13559157	13559490	99	+	0	ID=XM_008224344.2.mrna1.cds1;Name=XM_008224344.2;Parent=XM_008224344.2.mrna1;Target=XM_008224344.2 23 356 +
LG2	apricot	CDS	13560240	13560646	98	+	1	ID=XM_008224344.2.mrna1.cds2;Name=XM_008224344.2;Parent=XM_008224344.2.mrna1;Target=XM_008224344.2 357 763 +
###
LG2	apricot	gene	14149485	14151432	.	-	.	ID=XM_008224423.2.path1;Name=XM_008224423.2;Dir=antisense
LG2	apricot	mRNA	14149485	14151432	.	-	.	ID=XM_008224423.2.mrna1;Name=XM_008224423.2;Parent=XM_008224423.2.path1;Dir=antisensecoverage=100.0;identity=97.4;matches=1652;mismatches=39;indels=5;unknowns=0
LG2	apricot	exon	14149833	14151432	97	-	.	ID=XM_008224423.2.mrna1.exon1;Name=XM_008224423.2;Parent=XM_008224423.2.mrna1;Target=XM_008224423.2 92 1696 -
LG2	apricot	exon	14149485	14149575	95	-	.	ID=XM_008224423.2.mrna1.exon2;Name=XM_008224423.2;Parent=XM_008224423.2.mrna1;Target=XM_008224423.2 1 91 -
LG2	apricot	CDS	14150769	14150966	97	-	0	ID=XM_008224423.2.mrna1.cds1;Name=XM_008224423.2;Parent=XM_008224423.2.mrna1;Target=XM_008224423.2 1028 1225 .
###
LG2	apricot	gene	17959176	17960066	.	+	.	ID=XM_008224839.2.path1;Name=XM_008224839.2;Dir=indeterminate
LG2	apricot	mRNA	17959176	17960066	.	+	.	ID=XM_008224839.2.mrna1;Name=XM_008224839.2;Parent=XM_008224839.2.path1;Dir=indeterminatecoverage=100.0;identity=98.3;matches=876;mismatches=15;indels=0;unknowns=0
LG2	apricot	exon	17959176	17960066	98	+	.	ID=XM_008224839.2.mrna1.exon1;Name=XM_008224839.2;Parent=XM_008224839.2.mrna1;Target=XM_008224839.2 891 1 .
LG2	apricot	CDS	17959176	17959838	98	+	0	ID=XM_008224839.2.mrna1.cds1;Name=XM_008224839.2;Parent=XM_008224839.2.mrna1;Target=XM_008224839.2 663 1 .
###
LG2	apricot	gene	9819891	9821177	.	-	.	ID=XM_008225067.2.path1;Name=XM_008225067.2;Dir=indeterminate
LG2	apricot	mRNA	9819891	9821177	.	-	.	ID=XM_008225067.2.mrna1;Name=XM_008225067.2;Parent=XM_008225067.2.path1;Dir=indeterminatecoverage=98.8;identity=97.9;matches=1263;mismatches=19;indels=8;unknowns=0
LG2	apricot	exon	9819891	9821177	97	-	.	ID=XM_008225067.2.mrna1.exon1;Name=XM_008225067.2;Parent=XM_008225067.2.mrna1;Target=XM_008225067.2 1300 16 .
LG2	apricot	CDS	9820323	9820877	98	-	0	ID=XM_008225067.2.mrna1.cds1;Name=XM_008225067.2;Parent=XM_008225067.2.mrna1;Target=XM_008225067.2 869 318 .
###
LG2	apricot	gene	6655946	6658545	.	-	.	ID=XM_008225447.2.path1;Name=XM_008225447.2;Dir=sense
LG2	apricot	mRNA	6655946	6658545	.	-	.	ID=XM_008225447.2.mrna1;Name=XM_008225447.2;Parent=XM_008225447.2.path1;Dir=sensecoverage=99.3;identity=97.3;matches=1762;mismatches=44;indels=4;unknowns=0
LG2	apricot	exon	6657791	6658545	94	-	.	ID=XM_008225447.2.mrna1.exon1;Name=XM_008225447.2;Parent=XM_008225447.2.mrna1;Target=XM_008225447.2 14 772 +
LG2	apricot	exon	6655946	6656996	99	-	.	ID=XM_008225447.2.mrna1.exon2;Name=XM_008225447.2;Parent=XM_008225447.2.mrna1;Target=XM_008225447.2 773 1823 +
LG2	apricot	CDS	6657791	6658283	96	-	0	ID=XM_008225447.2.mrna1.cds1;Name=XM_008225447.2;Parent=XM_008225447.2.mrna1;Target=XM_008225447.2 280 772 +
LG2	apricot	CDS	6656119	6656996	99	-	1	ID=XM_008225447.2.mrna1.cds2;Name=XM_008225447.2;Parent=XM_008225447.2.mrna1;Target=XM_008225447.2 773 1650 +
###
tig00008392	apricot	gene	135408	135978	.	+	.	ID=XM_008225748.1.path1;Name=XM_008225748.1;Dir=indeterminate
tig00008392	apricot	mRNA	135408	135978	.	+	.	ID=XM_008225748.1.mrna1;Name=XM_008225748.1;Parent=XM_008225748.1.path1;Dir=indeterminatecoverage=100.0;identity=98.2;matches=552;mismatches=7;indels=3;unknowns=0
tig00008392	apricot	exon	135408	135932	98	+	.	ID=XM_008225748.1.mrna1.exon1;Name=XM_008225748.1;Parent=XM_008225748.1.mrna1;Target=XM_008225748.1 522 1 .
tig00008392	apricot	exon	135942	135978	100	+	.	ID=XM_008225748.1.mrna1.exon2;Name=XM_008225748.1;Parent=XM_008225748.1.mrna1;Target=XM_008225748.1 559 523 .
tig00008392	apricot	CDS	135425	135932	98	+	0	ID=XM_008225748.1.mrna1.cds1;Name=XM_008225748.1;Parent=XM_008225748.1.mrna1;Target=XM_008225748.1 522 18 .
tig00008392	apricot	CDS	135942	135967	100	+	1	ID=XM_008225748.1.mrna1.cds2;Name=XM_008225748.1;Parent=XM_008225748.1.mrna1;Target=XM_008225748.1 548 523 .
###
LG2	apricot	gene	3607468	3610562	.	+	.	ID=XM_008225824.2.path1;Name=XM_008225824.2;Dir=sense
LG2	apricot	mRNA	3607468	3610562	.	+	.	ID=XM_008225824.2.mrna1;Name=XM_008225824.2;Parent=XM_008225824.2.path1;Dir=sensecoverage=98.5;identity=95.1;matches=1925;mismatches=46;indels=53;unknowns=0
LG2	apricot	exon	3607468	3608078	93	+	.	ID=XM_008225824.2.mrna1.exon1;Name=XM_008225824.2;Parent=XM_008225824.2.mrna1;Target=XM_008225824.2 31 618 +
LG2	apricot	exon	3609154	3610562	95	+	.	ID=XM_008225824.2.mrna1.exon2;Name=XM_008225824.2;Parent=XM_008225824.2.mrna1;Target=XM_008225824.2 619 2005 +
LG2	apricot	CDS	3607469	3607554	70	+	0	ID=XM_008225824.2.mrna1.cds1;Name=XM_008225824.2;Parent=XM_008225824.2.mrna1;Target=XM_008225824.2 32 94 +
###
LG2	apricot	gene	2581515	2582365	.	-	.	ID=XM_008226143.1.path1;Name=XM_008226143.1;Dir=indeterminate
LG2	apricot	mRNA	2581515	2582365	.	-	.	ID=XM_008226143.1.mrna1;Name=XM_008226143.1;Parent=XM_008226143.1.path1;Dir=indeterminatecoverage=100.0;identity=98.6;matches=842;mismatches=9;indels=3;unknowns=0
LG2	apricot	exon	2581515	2582365	98	-	.	ID=XM_008226143.1.mrna1.exon1;Name=XM_008226143.1;Parent=XM_008226143.1.mrna1;Target=XM_008226143.1 854 1 .
LG2	apricot	CDS	2581803	2582363	98	-	0	ID=XM_008226143.1.mrna1.cds1;Name=XM_008226143.1;Parent=XM_008226143.1.mrna1;Target=XM_008226143.1 566 3 .
###
LG3	apricot	gene	23074970	23077087	.	+	.	ID=XM_008226776.1.path1;Name=XM_008226776.1;Dir=indeterminate
LG3	apricot	mRNA	23074970	23077087	.	+	.	ID=XM_008226776.1.mrna1;Name=XM_008226776.1;Parent=XM_008226776.1.path1;Dir=indeterminatecoverage=100.0;identity=98.5;matches=2086;mismatches=31;indels=1;unknowns=0
LG3	apricot	exon	23074970	23077087	98	+	.	ID=XM_008226776.1.mrna1.exon1;Name=XM_008226776.1;Parent=XM_008226776.1.mrna1;Target=XM_008226776.1 2117 1 .
LG3	apricot	CDS	23075139	23076908	98	+	0	ID=XM_008226776.1.mrna1.cds1;Name=XM_008226776.1;Parent=XM_008226776.1.mrna1;Target=XM_008226776.1 1939 170 .
###
LG3	apricot	gene	19469152	19471339	.	+	.	ID=XM_008227453.2.path1;Name=XM_008227453.2;Dir=sense
LG3	apricot	mRNA	19469152	19471339	.	+	.	ID=XM_008227453.2.mrna1;Name=XM_008227453.2;Parent=XM_008227453.2.path1;Dir=sensecoverage=98.7;identity=97.7;matches=1889;mismatches=19;indels=25;unknowns=0
LG3	apricot	exon	19469152	19470336	98	+	.	ID=XM_008227453.2.mrna1.exon1;Name=XM_008227453.2;Parent=XM_008227453.2.mrna1;Target=XM_008227453.2 26 1208 +
LG3	apricot	exon	19470432	19470556	100	+	.	ID=XM_008227453.2.mrna1.exon2;Name=XM_008227453.2;Parent=XM_008227453.2.mrna1;Target=XM_008227453.2 1209 1333 +
LG3	apricot	exon	19470648	19470792	98	+	.	ID=XM_008227453.2.mrna1.exon3;Name=XM_008227453.2;Parent=XM_008227453.2.mrna1;Target=XM_008227453.2 1334 1478 +
LG3	apricot	exon	19470884	19471339	94	+	.	ID=XM_008227453.2.mrna1.exon4;Name=XM_008227453.2;Parent=XM_008227453.2.mrna1;Target=XM_008227453.2 1479 1955 +
LG3	apricot	CDS	19469152	19469327	97	+	0	ID=XM_008227453.2.mrna1.cds1;Name=XM_008227453.2;Parent=XM_008227453.2.mrna1;Target=XM_008227453.2 26 199 +
###
LG3	apricot	gene	12082479	12083018	.	-	.	ID=XM_008228561.2.path1;Name=XM_008228561.2;Dir=indeterminate
LG3	apricot	mRNA	12082479	12083018	.	-	.	ID=XM_008228561.2.mrna1;Name=XM_008228561.2;Parent=XM_008228561.2.path1;Dir=indeterminatecoverage=99.8;identity=97.4;matches=528;mismatches=9;indels=5;unknowns=0
LG3	apricot	exon	12082479	12083018	97	-	.	ID=XM_008228561.2.mrna1.exon1;Name=XM_008228561.2;Parent=XM_008228561.2.mrna1;Target=XM_008228561.2 540 2 .
LG3	apricot	CDS	12082939	12083018	95	-	0	ID=XM_008228561.2.mrna1.cds1;Name=XM_008228561.2;Parent=XM_008228561.2.mrna1;Target=XM_008228561.2 82 2 .
###
LG3	apricot	gene	10207001	10208839	.	-	.	ID=XM_008228610.2.path1;Name=XM_008228610.2;Dir=sense
LG3	apricot	mRNA	10207001	10208839	.	-	.	ID=XM_008228610.2.mrna1;Name=XM_008228610.2;Parent=XM_008228610.2.path1;Dir=sensecoverage=100.0;identity=97.1;matches=1602;mismatches=45;indels=2;unknowns=0
LG3	apricot	exon	10207875	10208839	98	-	.	ID=XM_008228610.2.mrna1.exon1;Name=XM_008228610.2;Parent=XM_008228610.2.mrna1;Target=XM_008228610.2 1 965 +
LG3	apricot	exon	10207593	10207769	98	-	.	ID=XM_008228610.2.mrna1.exon2;Name=XM_008228610.2;Parent=XM_008228610.2.mrna1;Target=XM_008228610.2 966 1142 +
LG3	apricot	exon	10207001	10207505	94	-	.	ID=XM_008228610.2.mrna1.exon3;Name=XM_008228610.2;Parent=XM_008228610.2.mrna1;Target=XM_008228610.2 1143 1649 +
LG3	apricot	CDS	10207875	10208780	98	-	0	ID=XM_008228610.2.mrna1.cds1;Name=XM_008228610.2;Parent=XM_008228610.2.mrna1;Target=XM_008228610.2 60 965 +
LG3	apricot	CDS	10207593	10207769	98	-	0	ID=XM_008228610.2.mrna1.cds2;Name=XM_008228610.2;Parent=XM_008228610.2.mrna1;Target=XM_008228610.2 966 1142 +
LG3	apricot	CDS	10207206	10207505	97	-	0	ID=XM_008228610.2.mrna1.cds3;Name=XM_008228610.2;Parent=XM_008228610.2.mrna1;Target=XM_008228610.2 1143 1442 +
###
LG3	apricot	gene	9286916	9288528	.	-	.	ID=XM_008228620.1.path1;Name=XM_008228620.1;Dir=sense
LG3	apricot	mRNA	9286916	9288528	.	-	.	ID=XM_008228620.1.mrna1;Name=XM_008228620.1;Parent=XM_008228620.1.path1;Dir=sensecoverage=100.0;identity=96.7;matches=858;mismatches=23;indels=6;unknowns=0
LG3	apricot	exon	9288102	9288528	96	-	.	ID=XM_008228620.1.mrna1.exon1;Name=XM_008228620.1;Parent=XM_008228620.1.mrna1;Target=XM_008228620.1 1 427 +
LG3	apricot	exon	9287369	9287509	98	-	.	ID=XM_008228620.1.mrna1.exon2;Name=XM_008228620.1;Parent=XM_008228620.1.mrna1;Target=XM_008228620.1 428 568 +
LG3	apricot	exon	9286916	9287234	95	-	.	ID=XM_008228620.1.mrna1.exon3;Name=XM_008228620.1;Parent=XM_008228620.1.mrna1;Target=XM_008228620.1 569 881 +
LG3	apricot	CDS	9288102	9288527	96	-	0	ID=XM_008228620.1.mrna1.cds1;Name=XM_008228620.1;Parent=XM_008228620.1.mrna1;Target=XM_008228620.1 2 427 +
LG3	apricot	CDS	9287369	9287509	98	-	0	ID=XM_008228620.1.mrna1.cds2;Name=XM_008228620.1;Parent=XM_008228620.1.mrna1;Target=XM_008228620.1 428 568 +
LG3	apricot	CDS	9287019	9287234	96	-	0	ID=XM_008228620.1.mrna1.cds3;Name=XM_008228620.1;Parent=XM_008228620.1.mrna1;Target=XM_008228620.1 569 784 +
###
LG3	apricot	gene	9536053	9536867	.	-	.	ID=XM_008228645.2.path1;Name=XM_008228645.2;Dir=indeterminate
LG3	apricot	mRNA	9536053	9536867	.	-	.	ID=XM_008228645.2.mrna1;Name=XM_008228645.2;Parent=XM_008228645.2.path1;Dir=indeterminatecoverage=100.0;identity=98.3;matches=801;mismatches=13;indels=1;unknowns=0
LG3	apricot	exon	9536053	9536867	98	-	.	ID=XM_008228645.2.mrna1.exon1;Name=XM_008228645.2;Parent=XM_008228645.2.mrna1;Target=XM_008228645.2 814 1 .
LG3	apricot	CDS	9536310	9536783	98	-	0	ID=XM_008228645.2.mrna1.cds1;Name=XM_008228645.2;Parent=XM_008228645.2.mrna1;Target=XM_008228645.2 558 85 .
###
###
LG3	apricot	gene	9461674	9463126	.	+	.	ID=XM_008228727.2.path1;Name=XM_008228727.2;Dir=indeterminate
LG3	apricot	mRNA	9461674	9463126	.	+	.	ID=XM_008228727.2.mrna1;Name=XM_008228727.2;Parent=XM_008228727.2.path1;Dir=indeterminatecoverage=100.0;identity=96.1;matches=1431;mismatches=22;indels=36;unknowns=0
LG3	apricot	exon	9461674	9463126	96	+	.	ID=XM_008228727.2.mrna1.exon1;Name=XM_008228727.2;Parent=XM_008228727.2.mrna1;Target=XM_008228727.2 1489 1 .
LG3	apricot	CDS	9461675	9463126	96	+	0	ID=XM_008228727.2.mrna1.cds1;Name=XM_008228727.2;Parent=XM_008228727.2.mrna1;Target=XM_008228727.2 1489 2 .
###
LG3	apricot	gene	2579069	2579897	.	-	.	ID=XM_008229457.1.path1;Name=XM_008229457.1;Dir=indeterminate
LG3	apricot	mRNA	2579069	2579897	.	-	.	ID=XM_008229457.1.mrna1;Name=XM_008229457.1;Parent=XM_008229457.1.path1;Dir=indeterminatecoverage=100.0;identity=97.5;matches=808;mismatches=9;indels=12;unknowns=0
LG3	apricot	exon	2579069	2579897	97	-	.	ID=XM_008229457.1.mrna1.exon1;Name=XM_008229457.1;Parent=XM_008229457.1.mrna1;Target=XM_008229457.1 817 1 .
LG3	apricot	CDS	2579229	2579897	97	-	0	ID=XM_008229457.1.mrna1.cds1;Name=XM_008229457.1;Parent=XM_008229457.1.mrna1;Target=XM_008229457.1 657 1 .
###
LG4	apricot	gene	23982269	23983047	.	+	.	ID=XM_008229751.1.path1;Name=XM_008229751.1;Dir=sense
LG4	apricot	mRNA	23982269	23983047	.	+	.	ID=XM_008229751.1.mrna1;Name=XM_008229751.1;Parent=XM_008229751.1.path1;Dir=sensecoverage=100.0;identity=96.9;matches=653;mismatches=16;indels=5;unknowns=0
LG4	apricot	exon	23982269	23982592	97	+	.	ID=XM_008229751.1.mrna1.exon1;Name=XM_008229751.1;Parent=XM_008229751.1.mrna1;Target=XM_008229751.1 1 324 +
LG4	apricot	exon	23982700	23983047	96	+	.	ID=XM_008229751.1.mrna1.exon2;Name=XM_008229751.1;Parent=XM_008229751.1.mrna1;Target=XM_008229751.1 325 671 +
LG4	apricot	CDS	23982285	23982592	97	+	0	ID=XM_008229751.1.mrna1.cds1;Name=XM_008229751.1;Parent=XM_008229751.1.mrna1;Target=XM_008229751.1 17 324 +
LG4	apricot	CDS	23982700	23982943	96	+	2	ID=XM_008229751.1.mrna1.cds2;Name=XM_008229751.1;Parent=XM_008229751.1.mrna1;Target=XM_008229751.1 325 565 +
###
LG4	apricot	gene	16738333	16739702	.	+	.	ID=XM_008230662.2.path1;Name=XM_008230662.2;Dir=indeterminate
LG4	apricot	mRNA	16738333	16739702	.	+	.	ID=XM_008230662.2.mrna1;Name=XM_008230662.2;Parent=XM_008230662.2.path1;Dir=indeterminatecoverage=100.0;identity=95.4;matches=1313;mismatches=34;indels=30;unknowns=0
LG4	apricot	exon	16738333	16739702	95	+	.	ID=XM_008230662.2.mrna1.exon1;Name=XM_008230662.2;Parent=XM_008230662.2.mrna1;Target=XM_008230662.2 1354 1 .
LG4	apricot	CDS	16738334	16738392	90	+	0	ID=XM_008230662.2.mrna1.cds1;Name=XM_008230662.2;Parent=XM_008230662.2.mrna1;Target=XM_008230662.2 64 2 .
###
LG5	apricot	gene	14695249	14697984	.	-	.	ID=XM_008234287.2.path1;Name=XM_008234287.2;Dir=indeterminate
LG5	apricot	mRNA	14695249	14697984	.	-	.	ID=XM_008234287.2.mrna1;Name=XM_008234287.2;Parent=XM_008234287.2.path1;Dir=indeterminatecoverage=88.9;identity=91.2;matches=2498;mismatches=230;indels=11;unknowns=0
LG5	apricot	exon	14695249	14697984	91	-	.	ID=XM_008234287.2.mrna1.exon1;Name=XM_008234287.2;Parent=XM_008234287.2.mrna1;Target=XM_008234287.2 2960 230 .
LG5	apricot	CDS	14695356	14697983	91	-	0	ID=XM_008234287.2.mrna1.cds1;Name=XM_008234287.2;Parent=XM_008234287.2.mrna1;Target=XM_008234287.2 2855 231 .
###
LG5	apricot	gene	20435074	20438983	.	-	.	ID=XM_008235082.2.path1;Name=XM_008235082.2;Dir=sense
LG5	apricot	mRNA	20435074	20438983	.	-	.	ID=XM_008235082.2.mrna1;Name=XM_008235082.2;Parent=XM_008235082.2.path1;Dir=sensecoverage=100.0;identity=98.2;matches=2592;mismatches=23;indels=24;unknowns=0
LG5	apricot	exon	20438363	20438983	96	-	.	ID=XM_008235082.2.mrna1.exon1;Name=XM_008235082.2;Parent=XM_008235082.2.mrna1;Target=XM_008235082.2 1 633 +
LG5	apricot	exon	20435074	20437075	98	-	.	ID=XM_008235082.2.mrna1.exon2;Name=XM_008235082.2;Parent=XM_008235082.2.mrna1;Target=XM_008235082.2 634 2631 +
LG5	apricot	CDS	20438363	20438772	98	-	0	ID=XM_008235082.2.mrna1.cds1;Name=XM_008235082.2;Parent=XM_008235082.2.mrna1;Target=XM_008235082.2 224 633 +
LG5	apricot	CDS	20435326	20437075	99	-	2	ID=XM_008235082.2.mrna1.cds2;Name=XM_008235082.2;Parent=XM_008235082.2.mrna1;Target=XM_008235082.2 634 2383 +
###
LG5	apricot	gene	20785803	20787007	.	+	.	ID=XM_008235136.2.path1;Name=XM_008235136.2;Dir=indeterminate
LG5	apricot	mRNA	20785803	20787007	.	+	.	ID=XM_008235136.2.mrna1;Name=XM_008235136.2;Parent=XM_008235136.2.path1;Dir=indeterminatecoverage=100.0;identity=98.7;matches=1190;mismatches=14;indels=2;unknowns=0
LG5	apricot	exon	20785803	20787007	98	+	.	ID=XM_008235136.2.mrna1.exon1;Name=XM_008235136.2;Parent=XM_008235136.2.mrna1;Target=XM_008235136.2 1205 1 .
LG5	apricot	CDS	20785900	20786829	99	+	0	ID=XM_008235136.2.mrna1.cds1;Name=XM_008235136.2;Parent=XM_008235136.2.mrna1;Target=XM_008235136.2 1027 98 .
###
LG5	apricot	gene	25263255	25263911	.	+	.	ID=XM_008236676.1.path1;Name=XM_008236676.1;Dir=indeterminate
LG5	apricot	mRNA	25263255	25263911	.	+	.	ID=XM_008236676.1.mrna1;Name=XM_008236676.1;Parent=XM_008236676.1.path1;Dir=indeterminatecoverage=100.0;identity=98.8;matches=649;mismatches=8;indels=0;unknowns=0
LG5	apricot	exon	25263255	25263911	98	+	.	ID=XM_008236676.1.mrna1.exon1;Name=XM_008236676.1;Parent=XM_008236676.1.mrna1;Target=XM_008236676.1 657 1 .
LG5	apricot	CDS	25263255	25263911	98	+	0	ID=XM_008236676.1.mrna1.cds1;Name=XM_008236676.1;Parent=XM_008236676.1.mrna1;Target=XM_008236676.1 657 1 .
###
LG6	apricot	gene	1402687	1404254	.	+	.	ID=XM_008237035.2.path1;Name=XM_008237035.2;Dir=indeterminate
LG6	apricot	mRNA	1402687	1404254	.	+	.	ID=XM_008237035.2.mrna1;Name=XM_008237035.2;Parent=XM_008237035.2.path1;Dir=indeterminatecoverage=100.0;identity=98.5;matches=1545;mismatches=19;indels=4;unknowns=0
LG6	apricot	exon	1402687	1404254	98	+	.	ID=XM_008237035.2.mrna1.exon1;Name=XM_008237035.2;Parent=XM_008237035.2.mrna1;Target=XM_008237035.2 1564 1 .
LG6	apricot	CDS	1402731	1404119	98	+	0	ID=XM_008237035.2.mrna1.cds1;Name=XM_008237035.2;Parent=XM_008237035.2.mrna1;Target=XM_008237035.2 1429 41 .
###
###
LG6	apricot	gene	6852653	6853345	.	+	.	ID=XM_008238001.2.path1;Name=XM_008238001.2;Dir=indeterminate
LG6	apricot	mRNA	6852653	6853345	.	+	.	ID=XM_008238001.2.mrna1;Name=XM_008238001.2;Parent=XM_008238001.2.path1;Dir=indeterminatecoverage=100.0;identity=99.4;matches=689;mismatches=4;indels=0;unknowns=0
LG6	apricot	exon	6852653	6853345	99	+	.	ID=XM_008238001.2.mrna1.exon1;Name=XM_008238001.2;Parent=XM_008238001.2.mrna1;Target=XM_008238001.2 693 1 .
LG6	apricot	CDS	6852654	6853199	99	+	0	ID=XM_008238001.2.mrna1.cds1;Name=XM_008238001.2;Parent=XM_008238001.2.mrna1;Target=XM_008238001.2 547 2 .
###
LG6	apricot	gene	7049449	7050017	.	+	.	ID=XM_008238040.2.path1;Name=XM_008238040.2;Dir=sense
LG6	apricot	mRNA	7049449	7050017	.	+	.	ID=XM_008238040.2.mrna1;Name=XM_008238040.2;Parent=XM_008238040.2.path1;Dir=sensecoverage=100.0;identity=97.3;matches=426;mismatches=10;indels=2;unknowns=0
LG6	apricot	exon	7049449	7049614	98	+	.	ID=XM_008238040.2.mrna1.exon1;Name=XM_008238040.2;Parent=XM_008238040.2.mrna1;Target=XM_008238040.2 1 166 +
LG6	apricot	exon	7049748	7050017	96	+	.	ID=XM_008238040.2.mrna1.exon2;Name=XM_008238040.2;Parent=XM_008238040.2.mrna1;Target=XM_008238040.2 167 438 +
LG6	apricot	CDS	7049450	7049614	98	+	0	ID=XM_008238040.2.mrna1.cds1;Name=XM_008238040.2;Parent=XM_008238040.2.mrna1;Target=XM_008238040.2 2 166 +
LG6	apricot	CDS	7049748	7049879	96	+	0	ID=XM_008238040.2.mrna1.cds2;Name=XM_008238040.2;Parent=XM_008238040.2.mrna1;Target=XM_008238040.2 167 298 +
###
LG6	apricot	gene	7106236	7106826	.	+	.	ID=XM_008238048.2.path1;Name=XM_008238048.2;Dir=indeterminate
LG6	apricot	mRNA	7106236	7106826	.	+	.	ID=XM_008238048.2.mrna1;Name=XM_008238048.2;Parent=XM_008238048.2.path1;Dir=indeterminatecoverage=100.0;identity=99.2;matches=586;mismatches=5;indels=0;unknowns=0
LG6	apricot	exon	7106236	7106826	99	+	.	ID=XM_008238048.2.mrna1.exon1;Name=XM_008238048.2;Parent=XM_008238048.2.mrna1;Target=XM_008238048.2 591 1 .
LG6	apricot	CDS	7106400	7106597	100	+	0	ID=XM_008238048.2.mrna1.cds1;Name=XM_008238048.2;Parent=XM_008238048.2.mrna1;Target=XM_008238048.2 362 165 .
###
LG6	apricot	gene	9015631	9015991	.	-	.	ID=XM_008238455.2.path1;Name=XM_008238455.2;Dir=indeterminate
LG6	apricot	mRNA	9015631	9015991	.	-	.	ID=XM_008238455.2.mrna1;Name=XM_008238455.2;Parent=XM_008238455.2.path1;Dir=indeterminatecoverage=95.1;identity=94.9;matches=350;mismatches=11;indels=8;unknowns=0
LG6	apricot	exon	9015631	9015991	94	-	.	ID=XM_008238455.2.mrna1.exon1;Name=XM_008238455.2;Parent=XM_008238455.2.mrna1;Target=XM_008238455.2 369 1 .
LG6	apricot	CDS	9015641	9015892	98	-	0	ID=XM_008238455.2.mrna1.cds1;Name=XM_008238455.2;Parent=XM_008238455.2.mrna1;Target=XM_008238455.2 359 108 .
###
###
###
LG1	apricot	gene	17082160	17083067	.	-	.	ID=XM_008240333.2.path1;Name=XM_008240333.2;Dir=indeterminate
LG1	apricot	mRNA	17082160	17083067	.	-	.	ID=XM_008240333.2.mrna1;Name=XM_008240333.2;Parent=XM_008240333.2.path1;Dir=indeterminatecoverage=100.0;identity=98.2;matches=903;mismatches=5;indels=12;unknowns=0
LG1	apricot	exon	17082160	17083067	98	-	.	ID=XM_008240333.2.mrna1.exon1;Name=XM_008240333.2;Parent=XM_008240333.2.mrna1;Target=XM_008240333.2 920 1 .
LG1	apricot	CDS	17082348	17082923	99	-	0	ID=XM_008240333.2.mrna1.cds1;Name=XM_008240333.2;Parent=XM_008240333.2.mrna1;Target=XM_008240333.2 732 157 .
###
###
LG7	apricot	gene	14205893	14208080	.	+	.	ID=XM_008241126.2.path1;Name=XM_008241126.2;Dir=sense
LG7	apricot	mRNA	14205893	14208080	.	+	.	ID=XM_008241126.2.mrna1;Name=XM_008241126.2;Parent=XM_008241126.2.path1;Dir=sensecoverage=100.0;identity=99.4;matches=1882;mismatches=8;indels=3;unknowns=0
LG7	apricot	exon	14205893	14206984	99	+	.	ID=XM_008241126.2.mrna1.exon1;Name=XM_008241126.2;Parent=XM_008241126.2.mrna1;Target=XM_008241126.2 1 1089 +
LG7	apricot	exon	14207280	14208080	99	+	.	ID=XM_008241126.2.mrna1.exon2;Name=XM_008241126.2;Parent=XM_008241126.2.mrna1;Target=XM_008241126.2 1090 1890 +
LG7	apricot	CDS	14206022	14206984	99	+	0	ID=XM_008241126.2.mrna1.cds1;Name=XM_008241126.2;Parent=XM_008241126.2.mrna1;Target=XM_008241126.2 127 1089 +
LG7	apricot	CDS	14207280	14207897	99	+	0	ID=XM_008241126.2.mrna1.cds2;Name=XM_008241126.2;Parent=XM_008241126.2.mrna1;Target=XM_008241126.2 1090 1707 +
###
LG7	apricot	gene	13458851	13462839	.	+	.	ID=XM_008241220.2.path1;Name=XM_008241220.2;Dir=sense
LG7	apricot	mRNA	13458851	13462839	.	+	.	ID=XM_008241220.2.mrna1;Name=XM_008241220.2;Parent=XM_008241220.2.path1;Dir=sensecoverage=98.8;identity=98.8;matches=2009;mismatches=24;indels=0;unknowns=0
LG7	apricot	exon	13458851	13459085	97	+	.	ID=XM_008241220.2.mrna1.exon1;Name=XM_008241220.2;Parent=XM_008241220.2.mrna1;Target=XM_008241220.2 26 260 +
LG7	apricot	exon	13459195	13459289	98	+	.	ID=XM_008241220.2.mrna1.exon2;Name=XM_008241220.2;Parent=XM_008241220.2.mrna1;Target=XM_008241220.2 261 355 +
LG7	apricot	exon	13459388	13459457	97	+	.	ID=XM_008241220.2.mrna1.exon3;Name=XM_008241220.2;Parent=XM_008241220.2.mrna1;Target=XM_008241220.2 356 425 +
LG7	apricot	exon	13459557	13459615	100	+	.	ID=XM_008241220.2.mrna1.exon4;Name=XM_008241220.2;Parent=XM_008241220.2.mrna1;Target=XM_008241220.2 426 484 +
LG7	apricot	exon	13459741	13459816	98	+	.	ID=XM_008241220.2.mrna1.exon5;Name=XM_008241220.2;Parent=XM_008241220.2.mrna1;Target=XM_008241220.2 485 560 +
LG7	apricot	exon	13460032	13460109	100	+	.	ID=XM_008241220.2.mrna1.exon6;Name=XM_008241220.2;Parent=XM_008241220.2.mrna1;Target=XM_008241220.2 561 638 +
LG7	apricot	exon	13460626	13460713	98	+	.	ID=XM_008241220.2.mrna1.exon7;Name=XM_008241220.2;Parent=XM_008241220.2.mrna1;Target=XM_008241220.2 639 726 +
LG7	apricot	exon	13460811	13461069	99	+	.	ID=XM_008241220.2.mrna1.exon8;Name=XM_008241220.2;Parent=XM_008241220.2.mrna1;Target=XM_008241220.2 727 985 +
LG7	apricot	exon	13461186	13461301	100	+	.	ID=XM_008241220.2.mrna1.exon9;Name=XM_008241220.2;Parent=XM_008241220.2.mrna1;Target=XM_008241220.2 986 1101 +
LG7	apricot	exon	13461454	13461677	99	+	.	ID=XM_008241220.2.mrna1.exon10;Name=XM_008241220.2;Parent=XM_008241220.2.mrna1;Target=XM_008241220.2 1102 1325 +
LG7	apricot	exon	13461782	13461810	96	+	.	ID=XM_008241220.2.mrna1.exon11;Name=XM_008241220.2;Parent=XM_008241220.2.mrna1;Target=XM_008241220.2 1326 1354 +
LG7	apricot	exon	13461935	13462149	99	+	.	ID=XM_008241220.2.mrna1.exon12;Name=XM_008241220.2;Parent=XM_008241220.2.mrna1;Target=XM_008241220.2 1355 1569 +
LG7	apricot	exon	13462351	13462839	98	+	.	ID=XM_008241220.2.mrna1.exon13;Name=XM_008241220.2;Parent=XM_008241220.2.mrna1;Target=XM_008241220.2 1570 2058 +
LG7	apricot	CDS	13459010	13459085	97	+	0	ID=XM_008241220.2.mrna1.cds1;Name=XM_008241220.2;Parent=XM_008241220.2.mrna1;Target=XM_008241220.2 185 260 +
LG7	apricot	CDS	13459195	13459289	98	+	1	ID=XM_008241220.2.mrna1.cds2;Name=XM_008241220.2;Parent=XM_008241220.2.mrna1;Target=XM_008241220.2 261 355 +
LG7	apricot	CDS	13459388	13459457	97	+	0	ID=XM_008241220.2.mrna1.cds3;Name=XM_008241220.2;Parent=XM_008241220.2.mrna1;Target=XM_008241220.2 356 425 +
LG7	apricot	CDS	13459557	13459615	100	+	1	ID=XM_008241220.2.mrna1.cds4;Name=XM_008241220.2;Parent=XM_008241220.2.mrna1;Target=XM_008241220.2 426 484 +
LG7	apricot	CDS	13459741	13459816	98	+	0	ID=XM_008241220.2.mrna1.cds5;Name=XM_008241220.2;Parent=XM_008241220.2.mrna1;Target=XM_008241220.2 485 560 +
LG7	apricot	CDS	13460032	13460109	100	+	1	ID=XM_008241220.2.mrna1.cds6;Name=XM_008241220.2;Parent=XM_008241220.2.mrna1;Target=XM_008241220.2 561 638 +
LG7	apricot	CDS	13460626	13460713	98	+	1	ID=XM_008241220.2.mrna1.cds7;Name=XM_008241220.2;Parent=XM_008241220.2.mrna1;Target=XM_008241220.2 639 726 +
LG7	apricot	CDS	13460811	13461069	99	+	2	ID=XM_008241220.2.mrna1.cds8;Name=XM_008241220.2;Parent=XM_008241220.2.mrna1;Target=XM_008241220.2 727 985 +
LG7	apricot	CDS	13461186	13461301	100	+	0	ID=XM_008241220.2.mrna1.cds9;Name=XM_008241220.2;Parent=XM_008241220.2.mrna1;Target=XM_008241220.2 986 1101 +
LG7	apricot	CDS	13461454	13461677	99	+	2	ID=XM_008241220.2.mrna1.cds10;Name=XM_008241220.2;Parent=XM_008241220.2.mrna1;Target=XM_008241220.2 1102 1325 +
LG7	apricot	CDS	13461782	13461810	96	+	1	ID=XM_008241220.2.mrna1.cds11;Name=XM_008241220.2;Parent=XM_008241220.2.mrna1;Target=XM_008241220.2 1326 1354 +
LG7	apricot	CDS	13461935	13462149	99	+	0	ID=XM_008241220.2.mrna1.cds12;Name=XM_008241220.2;Parent=XM_008241220.2.mrna1;Target=XM_008241220.2 1355 1569 +
LG7	apricot	CDS	13462351	13462525	97	+	2	ID=XM_008241220.2.mrna1.cds13;Name=XM_008241220.2;Parent=XM_008241220.2.mrna1;Target=XM_008241220.2 1570 1744 +
###
LG7	apricot	gene	13716511	13718580	.	-	.	ID=XM_008241394.1.path1;Name=XM_008241394.1;Dir=sense
LG7	apricot	mRNA	13716511	13718580	.	-	.	ID=XM_008241394.1.mrna1;Name=XM_008241394.1;Parent=XM_008241394.1.path1;Dir=sensecoverage=100.0;identity=94.3;matches=1367;mismatches=49;indels=34;unknowns=0
LG7	apricot	exon	13718268	13718580	95	-	.	ID=XM_008241394.1.mrna1.exon1;Name=XM_008241394.1;Parent=XM_008241394.1.mrna1;Target=XM_008241394.1 1 313 +
LG7	apricot	exon	13717541	13718183	96	-	.	ID=XM_008241394.1.mrna1.exon2;Name=XM_008241394.1;Parent=XM_008241394.1.mrna1;Target=XM_008241394.1 314 957 +
LG7	apricot	exon	13717209	13717261	100	-	.	ID=XM_008241394.1.mrna1.exon3;Name=XM_008241394.1;Parent=XM_008241394.1.mrna1;Target=XM_008241394.1 959 1011 +
LG7	apricot	exon	13716905	13717036	94	-	.	ID=XM_008241394.1.mrna1.exon4;Name=XM_008241394.1;Parent=XM_008241394.1.mrna1;Target=XM_008241394.1 1012 1140 +
LG7	apricot	exon	13716511	13716817	87	-	.	ID=XM_008241394.1.mrna1.exon5;Name=XM_008241394.1;Parent=XM_008241394.1.mrna1;Target=XM_008241394.1 1141 1419 +
LG7	apricot	CDS	13718268	13718580	95	-	0	ID=XM_008241394.1.mrna1.cds1;Name=XM_008241394.1;Parent=XM_008241394.1.mrna1;Target=XM_008241394.1 1 313 +
LG7	apricot	CDS	13717541	13718183	96	-	1	ID=XM_008241394.1.mrna1.cds2;Name=XM_008241394.1;Parent=XM_008241394.1.mrna1;Target=XM_008241394.1 314 957 +
LG7	apricot	CDS	13717209	13717261	100	-	1	ID=XM_008241394.1.mrna1.cds3;Name=XM_008241394.1;Parent=XM_008241394.1.mrna1;Target=XM_008241394.1 959 1011 +
LG7	apricot	CDS	13716905	13717036	94	-	0	ID=XM_008241394.1.mrna1.cds4;Name=XM_008241394.1;Parent=XM_008241394.1.mrna1;Target=XM_008241394.1 1012 1140 +
LG7	apricot	CDS	13716511	13716817	87	-	0	ID=XM_008241394.1.mrna1.cds5;Name=XM_008241394.1;Parent=XM_008241394.1.mrna1;Target=XM_008241394.1 1141 1419 +
###
tig00008194	apricot	gene	195448	197059	.	-	.	ID=XM_008241674.2.path1;Name=XM_008241674.2;Dir=sense
tig00008194	apricot	mRNA	195448	197059	.	-	.	ID=XM_008241674.2.mrna1;Name=XM_008241674.2;Parent=XM_008241674.2.path1;Dir=sensecoverage=100.0;identity=93.2;matches=964;mismatches=17;indels=53;unknowns=0
tig00008194	apricot	exon	196815	197059	92	-	.	ID=XM_008241674.2.mrna1.exon1;Name=XM_008241674.2;Parent=XM_008241674.2.mrna1;Target=XM_008241674.2 1 234 +
tig00008194	apricot	exon	196407	196733	98	-	.	ID=XM_008241674.2.mrna1.exon2;Name=XM_008241674.2;Parent=XM_008241674.2.mrna1;Target=XM_008241674.2 235 561 +
tig00008194	apricot	exon	195448	195909	89	-	.	ID=XM_008241674.2.mrna1.exon3;Name=XM_008241674.2;Parent=XM_008241674.2.mrna1;Target=XM_008241674.2 562 981 +
tig00008194	apricot	CDS	196815	196884	100	-	0	ID=XM_008241674.2.mrna1.cds1;Name=XM_008241674.2;Parent=XM_008241674.2.mrna1;Target=XM_008241674.2 165 234 +
tig00008194	apricot	CDS	196407	196733	98	-	1	ID=XM_008241674.2.mrna1.cds2;Name=XM_008241674.2;Parent=XM_008241674.2.mrna1;Target=XM_008241674.2 235 561 +
tig00008194	apricot	CDS	195677	195909	80	-	1	ID=XM_008241674.2.mrna1.cds3;Name=XM_008241674.2;Parent=XM_008241674.2.mrna1;Target=XM_008241674.2 562 752 +
###
LG1	apricot	gene	2414767	2417892	.	+	.	ID=XM_008242491.1.path1;Name=XM_008242491.1;Dir=sense
LG1	apricot	mRNA	2414767	2417892	.	+	.	ID=XM_008242491.1.mrna1;Name=XM_008242491.1;Parent=XM_008242491.1.path1;Dir=sensecoverage=100.0;identity=98.3;matches=1837;mismatches=29;indels=2;unknowns=0
LG1	apricot	exon	2414767	2415758	97	+	.	ID=XM_008242491.1.mrna1.exon1;Name=XM_008242491.1;Parent=XM_008242491.1.mrna1;Target=XM_008242491.1 1 994 +
LG1	apricot	exon	2416113	2416246	98	+	.	ID=XM_008242491.1.mrna1.exon2;Name=XM_008242491.1;Parent=XM_008242491.1.mrna1;Target=XM_008242491.1 995 1128 +
LG1	apricot	exon	2417153	2417892	98	+	.	ID=XM_008242491.1.mrna1.exon3;Name=XM_008242491.1;Parent=XM_008242491.1.mrna1;Target=XM_008242491.1 1129 1868 +
LG1	apricot	CDS	2414974	2415758	98	+	0	ID=XM_008242491.1.mrna1.cds1;Name=XM_008242491.1;Parent=XM_008242491.1.mrna1;Target=XM_008242491.1 210 994 +
LG1	apricot	CDS	2416113	2416246	98	+	2	ID=XM_008242491.1.mrna1.cds2;Name=XM_008242491.1;Parent=XM_008242491.1.mrna1;Target=XM_008242491.1 995 1128 +
LG1	apricot	CDS	2417153	2417748	99	+	1	ID=XM_008242491.1.mrna1.cds3;Name=XM_008242491.1;Parent=XM_008242491.1.mrna1;Target=XM_008242491.1 1129 1724 +
###
LG1	apricot	gene	18336563	18338971	.	-	.	ID=XM_008243447.1.path1;Name=XM_008243447.1;Dir=indeterminate
LG1	apricot	mRNA	18336563	18338971	.	-	.	ID=XM_008243447.1.mrna1;Name=XM_008243447.1;Parent=XM_008243447.1.path1;Dir=indeterminatecoverage=100.0;identity=98.4;matches=2373;mismatches=36;indels=3;unknowns=0
LG1	apricot	exon	18336563	18338971	98	-	.	ID=XM_008243447.1.mrna1.exon1;Name=XM_008243447.1;Parent=XM_008243447.1.mrna1;Target=XM_008243447.1 2412 1 .
LG1	apricot	CDS	18336832	18338970	98	-	0	ID=XM_008243447.1.mrna1.cds1;Name=XM_008243447.1;Parent=XM_008243447.1.mrna1;Target=XM_008243447.1 2140 2 .
###
LG6	apricot	gene	4172658	4173502	.	-	.	ID=XM_008246454.1.path1;Name=XM_008246454.1;Dir=indeterminate
LG6	apricot	mRNA	4172658	4173502	.	-	.	ID=XM_008246454.1.mrna1;Name=XM_008246454.1;Parent=XM_008246454.1.path1;Dir=indeterminatecoverage=100.0;identity=98.9;matches=836;mismatches=9;indels=0;unknowns=0
LG6	apricot	exon	4172658	4173502	98	-	.	ID=XM_008246454.1.mrna1.exon1;Name=XM_008246454.1;Parent=XM_008246454.1.mrna1;Target=XM_008246454.1 845 1 .
LG6	apricot	CDS	4173049	4173501	99	-	0	ID=XM_008246454.1.mrna1.cds1;Name=XM_008246454.1;Parent=XM_008246454.1.mrna1;Target=XM_008246454.1 454 2 .
###
LG2	apricot	gene	37710969	37712549	.	-	.	ID=XM_016791462.1.path1;Name=XM_016791462.1;Dir=indeterminate
LG2	apricot	mRNA	37710969	37712549	.	-	.	ID=XM_016791462.1.mrna1;Name=XM_016791462.1;Parent=XM_016791462.1.path1;Dir=indeterminatecoverage=95.3;identity=96.8;matches=1348;mismatches=44;indels=0;unknowns=0
LG2	apricot	exon	37712039	37712549	97	-	.	ID=XM_016791462.1.mrna1.exon1;Name=XM_016791462.1;Parent=XM_016791462.1.mrna1;Target=XM_016791462.1 511 1 .
LG2	apricot	exon	37710969	37711849	96	-	.	ID=XM_016791462.1.mrna1.exon2;Name=XM_016791462.1;Parent=XM_016791462.1.mrna1;Target=XM_016791462.1 1392 512 .
LG2	apricot	CDS	37712039	37712549	97	-	0	ID=XM_016791462.1.mrna1.cds1;Name=XM_016791462.1;Parent=XM_016791462.1.mrna1;Target=XM_016791462.1 511 1 .
LG2	apricot	CDS	37710969	37711849	96	-	1	ID=XM_016791462.1.mrna1.cds2;Name=XM_016791462.1;Parent=XM_016791462.1.mrna1;Target=XM_016791462.1 1392 512 .
###
LG3	apricot	gene	10810770	10813587	.	-	.	ID=XM_016796810.1.path1;Name=XM_016796810.1;Dir=sense
LG3	apricot	mRNA	10810770	10813587	.	-	.	ID=XM_016796810.1.mrna1;Name=XM_016796810.1;Parent=XM_016796810.1.path1;Dir=sensecoverage=100.0;identity=97.0;matches=1531;mismatches=47;indels=0;unknowns=0
LG3	apricot	exon	10812625	10813587	97	-	.	ID=XM_016796810.1.mrna1.exon1;Name=XM_016796810.1;Parent=XM_016796810.1.mrna1;Target=XM_016796810.1 1 963 +
LG3	apricot	exon	10810770	10811384	95	-	.	ID=XM_016796810.1.mrna1.exon2;Name=XM_016796810.1;Parent=XM_016796810.1.mrna1;Target=XM_016796810.1 964 1578 +
LG3	apricot	CDS	10812625	10813554	97	-	0	ID=XM_016796810.1.mrna1.cds1;Name=XM_016796810.1;Parent=XM_016796810.1.mrna1;Target=XM_016796810.1 34 963 +
LG3	apricot	CDS	10810770	10811384	95	-	0	ID=XM_016796810.1.mrna1.cds2;Name=XM_016796810.1;Parent=XM_016796810.1.mrna1;Target=XM_016796810.1 964 1578 +
###
LG6	apricot	gene	5959038	5959799	.	+	.	ID=XR_001677326.1.path1;Name=XR_001677326.1;Dir=sense
LG6	apricot	mRNA	5959038	5959799	.	+	.	ID=XR_001677326.1.mrna1;Name=XR_001677326.1;Parent=XR_001677326.1.path1;Dir=sensecoverage=100.0;identity=98.6;matches=274;mismatches=4;indels=0;unknowns=0
LG6	apricot	exon	5959038	5959079	100	+	.	ID=XR_001677326.1.mrna1.exon1;Name=XR_001677326.1;Parent=XR_001677326.1.mrna1;Target=XR_001677326.1 1 42 +
LG6	apricot	exon	5959454	5959507	100	+	.	ID=XR_001677326.1.mrna1.exon2;Name=XR_001677326.1;Parent=XR_001677326.1.mrna1;Target=XR_001677326.1 43 96 +
LG6	apricot	exon	5959618	5959799	97	+	.	ID=XR_001677326.1.mrna1.exon3;Name=XR_001677326.1;Parent=XR_001677326.1.mrna1;Target=XR_001677326.1 97 278 +
LG6	apricot	CDS	5959497	5959507	100	+	0	ID=XR_001677326.1.mrna1.cds1;Name=XR_001677326.1;Parent=XR_001677326.1.mrna1;Target=XR_001677326.1 86 96 +
LG6	apricot	CDS	5959618	5959798	97	+	2	ID=XR_001677326.1.mrna1.cds2;Name=XR_001677326.1;Parent=XR_001677326.1.mrna1;Target=XR_001677326.1 97 277 +
###
LG2	apricot	gene	10895796	10897388	.	-	.	ID=XR_001677429.1.path1;Name=XR_001677429.1;Dir=sense
LG2	apricot	mRNA	10895796	10897388	.	-	.	ID=XR_001677429.1.mrna1;Name=XR_001677429.1;Parent=XR_001677429.1.path1;Dir=sensecoverage=100.0;identity=95.8;matches=1093;mismatches=23;indels=25;unknowns=0
LG2	apricot	exon	10896803	10897388	94	-	.	ID=XR_001677429.1.mrna1.exon1;Name=XR_001677429.1;Parent=XR_001677429.1.mrna1;Target=XR_001677429.1 1 610 +
LG2	apricot	exon	10896539	10896650	99	-	.	ID=XR_001677429.1.mrna1.exon2;Name=XR_001677429.1;Parent=XR_001677429.1.mrna1;Target=XR_001677429.1 611 722 +
LG2	apricot	exon	10895796	10896213	97	-	.	ID=XR_001677429.1.mrna1.exon3;Name=XR_001677429.1;Parent=XR_001677429.1.mrna1;Target=XR_001677429.1 723 1141 +
LG2	apricot	CDS	10897114	10897386	94	-	0	ID=XR_001677429.1.mrna1.cds1;Name=XR_001677429.1;Parent=XR_001677429.1.mrna1;Target=XR_001677429.1 3 284 +
###
LG6	apricot	gene	2079512	2088516	.	+	.	ID=XR_514243.2.path1;Name=XR_514243.2;Dir=sense
LG6	apricot	mRNA	2079512	2088516	.	+	.	ID=XR_514243.2.mrna1;Name=XR_514243.2;Parent=XR_514243.2.path1;Dir=sensecoverage=100.0;identity=93.3;matches=601;mismatches=14;indels=29;unknowns=0
LG6	apricot	exon	2079512	2079699	81	+	.	ID=XR_514243.2.mrna1.exon1;Name=XR_514243.2;Parent=XR_514243.2.mrna1;Target=XR_514243.2 1 160 +
LG6	apricot	exon	2086780	2086892	98	+	.	ID=XR_514243.2.mrna1.exon2;Name=XR_514243.2;Parent=XR_514243.2.mrna1;Target=XR_514243.2 161 273 +
LG6	apricot	exon	2088175	2088516	97	+	.	ID=XR_514243.2.mrna1.exon3;Name=XR_514243.2;Parent=XR_514243.2.mrna1;Target=XR_514243.2 274 616 +
LG6	apricot	CDS	2079513	2079657	76	+	0	ID=XR_514243.2.mrna1.cds1;Name=XR_514243.2;Parent=XR_514243.2.mrna1;Target=XR_514243.2 2 118 +
###
LG8	apricot	gene	8403474	8404776	.	+	.	ID=XR_514298.1.path1;Name=XR_514298.1;Dir=sense
LG8	apricot	mRNA	8403474	8404776	.	+	.	ID=XR_514298.1.mrna1;Name=XR_514298.1;Parent=XR_514298.1.path1;Dir=sensecoverage=100.0;identity=98.5;matches=449;mismatches=7;indels=0;unknowns=0
LG8	apricot	exon	8403474	8403607	97	+	.	ID=XR_514298.1.mrna1.exon1;Name=XR_514298.1;Parent=XR_514298.1.mrna1;Target=XR_514298.1 1 134 +
LG8	apricot	exon	8404086	8404153	100	+	.	ID=XR_514298.1.mrna1.exon2;Name=XR_514298.1;Parent=XR_514298.1.mrna1;Target=XR_514298.1 135 202 +
LG8	apricot	exon	8404523	8404776	98	+	.	ID=XR_514298.1.mrna1.exon3;Name=XR_514298.1;Parent=XR_514298.1.mrna1;Target=XR_514298.1 203 456 +
LG8	apricot	CDS	8404523	8404774	98	+	0	ID=XR_514298.1.mrna1.cds1;Name=XR_514298.1;Parent=XR_514298.1.mrna1;Target=XR_514298.1 203 454 +
###
