# Supplementary material for: Analysis of Metabolites and Gene Expression Changes Relative to Apricot (Prunus armeniaca L.) Fruit Quality During Development and Ripening
Source: Front Plant Sci. 2020 Aug 19;11:1269. doi: 10.3389/fpls.2020.01269 (PMC7466674; doi:10.3389/fpls.2020.01269)
Supplement: Supplementary file 16 [file Table_6.xlsx]

## Sheet: Hoja1
Supplementary Data Sheet 5. DEGs annotation performed with biomaRt package for P.mume predicted genes and proteins (matched with IDs and interpro information from P. armenicaca) in databases of Uniprot, GO, Pfam, Panther, KOG, KO, KEGG Enzyme, KEGG/EC and Interpro. (Please check bottom legend)
	Gene ID	Gene_ID_Prunus Armeniaca_V01	Gene_name	Module eigengene WGCNA	Scaffold name	Scaffold accesion	Region	Star	Stop	Strand	P.persica Ensembl Gene ID	Uniprot	GO	Pfam	Panther	KOG	KO	KEGG Enzyme	KEGG/EC	Protein name	Interpro description	Interpro_Prunus Armeniaca_V01
229	gene10008	***	LOC103326407	brown	LG3	NC_024128.1	exon	13509471	13510878	-	PRUPE_4G219700	M5WUX2	GO:0006396,GO:0004525,GO:0003723	PF00636	PTHR14950				3.1.26.3	PREDICTED: ribonuclease 3-like protein 2	Ribonuclease III domain
381	gene10009	PARG10319m01**	LOC103326410	green	LG3	NC_024128.1	exon	13512391	13512757	-												Ribonuclease III domain
227	gene10026	***	LOC103326494	blue	LG3	NC_024128.1	exon	13682013	13683443	+	PRUPE_4G217600	M5X6D6	GO:0006468,GO:0004672	PF00069	PTHR24361,PTHR24361:SF380				2.7.11.25	PREDICTED: mitogen-activated protein kinase kinase kinase NPK1-like	Protein kinase domain
226	gene10031	PARG10347m01*	LOC103326427	turquoise	LG3	NC_024128.1	exon	13726402	13731081	-	PRUPE_4G216900	M5WKH0	GO:0016746,GO:0008152	PF00198	PTHR23151,PTHR23151:SF8		K00658	00020+2.3.1.61	2.3.1.61	PREDICTED: dihydrolipoyllysine-residue succinyltransferase component of 2-oxoglutarate dehydrogenase complex 2. mitochondrial-like	Biotin/lipoyl attachment	Biotin/lipoyl attachment
225	gene10032	***	LOC103326428	green	LG3	NC_024128.1	exon	13742638	13743111	-	PRUPE_4G216800	A0A251PP43								PREDICTED: glycine-rich cell wall structural protein
382	gene10036	PARG10353m01**	LOC107880691	green	LG3	NC_024128.1	exon	13772038	13772258	-
224	gene10037	PARG10352m01*	LOC103326431	turquoise	LG3	NC_024128.1	exon	13785489	13787870	-	PRUPE_4G216300	M5WNN1	GO:0016788	PF00657	PTHR22835,PTHR22835:SF116				3.1.1.3	PREDICTED: GDSL esterase/lipase At5g55050-like	GDSL lipase/esterase	GDSL lipase/esterase
383	gene10041	PARG10358m01**	LOC107880795	blue	LG3	NC_024128.1	exon	13816317	13816483	-												Tetraacyldisaccharide 4'-kinase
223	gene10070	PARG10392m01**	LOC103326460	blue	LG3	NC_024128.1	exon	14053528	14056728	-	PRUPE_4G213200	M5WUI4	GO:0019898,GO:0015979,GO:0009654,GO:0009523,GO:0005509	PF01789	PTHR31407,PTHR31407:SF14				1.10.3.9	PREDICTED: psbP domain-containing protein 6. chloroplastic	PsbP, C-terminal	PsbP, C-terminal
222	gene10071	PARG10395m01*	LOC103326461	blue	LG3	NC_024128.1	exon	14064679	14072386	+	PRUPE_4G212900	A0A251PP28								PREDICTED: uncharacterized protein LOC103326461 isoform X10
279	gene1011	PARG03930m01*	LOC107881410	turquoise	LG1	NC_024126.1	exon	7432332	7433039	-	PRUPE_6G092200	A0A251NMF1			PTHR33737,PTHR33737:SF2					PREDICTED: putative beta-glucosidase 17
231	gene10145	PARG10003m18*	LOC103326556	brown	LG3	NC_024128.1	exon	14674428	14677805	-	PRUPE_4G224100	M5WIC3	GO:0008289	PF01273	PTHR10504,PTHR10504:SF73	KOG4160				PREDICTED: putative BPI/LBP family protein At1g04970	Lipid-binding serum glycoprotein, C-terminal	Lipid-binding serum glycoprotein, C-terminal
326	gene10220	PARG22281m01*	LOC103326648	brown	LG3	NC_024128.1	exon	15467380	15467701	+	PRUPE_7G061200	A0A251N7H0		PF12776	PTHR31704						Myb/SANT-like domain
233	gene10276	PARG09425m01*	LOC103326688	turquoise	LG3	NC_024128.1	exon	16126378	16127040	-	PRUPE_4G245500	A0A251PQE6								PREDICTED: extensin-3-like
234	gene10332	PARG10024m01*	LOC103326749	turquoise	LG3	NC_024128.1	exon	16823657	16825222	-	PRUPE_4G255600	M5X0X3	GO:0005975,GO:0004553	PF00332	PTHR32227,PTHR32227:SF96			00500+3.2.1.39	3.2.1.39	PREDICTED: glucan endo-1.3-beta-glucosidase-like	Glycoside hydrolase family 17	Glycoside hydrolase family 17
384	gene10335	PARG10024m01*	LOC103326767	turquoise	LG3	NC_024128.1	exon	16855182	16856749	-	PRUPE_4G255600									PREDICTED: glucan endo-1.3-beta-glucosidase-like		Glycoside hydrolase family 17
83	gene10342	PARG07792m01*	LOC107880773	red	LG3	NC_024128.1	exon	17010529	17010683	+	PRUPE_1G434800	M5XRG2	GO:0016020,GO:0004970	PF00060	PTHR18966,PTHR18966:SF202	KOG1052	K05387				Ionotropic glutamate receptor	Ionotropic glutamate receptor
236	gene10368	PARG10153m01*	LOC107880753	turquoise	LG3	NC_024128.1	exon	17541715	17543131	+	PRUPE_4G262800	M5WKJ4	GO:0055114,GO:0016491	PF03171	PTHR10209,PTHR10209:SF182					PREDICTED: probable inactive 2-oxoglutarate-dependent dioxygenase AOP2	Oxoglutarate/iron-dependent dioxygenase	Oxoglutarate/iron-dependent dioxygenase
237	gene10374	PARG28356m01*	LOC103326797	brown	LG3	NC_024128.1	exon	17606469	17608137	+	PRUPE_4G263100	M5WK38	GO:0055114,GO:0016491	PF03171	PTHR10209,PTHR10209:SF174	KOG0143				PREDICTED: probable inactive 2-oxoglutarate-dependent dioxygenase AOP2	Oxoglutarate/iron-dependent dioxygenase	Oxoglutarate/iron-dependent dioxygenase
385	gene1039	PARG01095m01**	LOC103326372	turquoise	LG1	NC_024126.1	exon	7686003	7690103	+	PRUPE_6G11460									PREDICTED: serine carboxypeptidase-like 51 isoform X1		Peptidase S10, serine carboxypeptidase
238	gene10395	PARG09544m02*	LOC103326819	yellow	LG3	NC_024128.1	exon	18139990	18145253	-	PRUPE_4G266400	M5X6S8	GO:0016787	PF00293	PTHR11839,PTHR11839:SF13				3.6.1.17	PREDICTED: nudix hydrolase 26. chloroplastic	NUDIX hydrolase domain	NUDIX hydrolase domain
386	gene10406	PARG09379m01**	LOC103326858	blue	LG3	NC_024128.1	exon	18342209	18344355	+												Leucine-rich repeat
284	gene1043	PARG01100m01*	LOC103327466	brown	LG1	NC_024126.1	exon	7763976	7779622	+	PRUPE_6G115200	M5WHV3	GO:0008236,GO:0006508	PF05577	PTHR11010,PTHR11010:SF43		K01285		3.4.16.2	PREDICTED: lysosomal Pro-X carboxypeptidase-like	Peptidase S28	Peptidase S28
175	gene10528	PARG12611m01*	LOC103327019	blue	LG3	NC_024128.1	exon	20643502	20645820	-	PRUPE_4G007300	M5X6S2	GO:0046872,GO:0000166	PF00122	PTHR24093,PTHR24093:SF325		K01537		3.6.3.8	PREDICTED: calcium-transporting ATPase 12. plasma membrane-type-like	Cation-transporting P-type ATPase, C-terminal	Cation-transporting P-type ATPase, C-terminal
133	gene10601	PARG18889m01*	LOC103327046	turquoise	LG3	NC_024128.1	exon	21181531	21182229	+	PRUPE_2G229300	A0A251QNB5								PREDICTED: uncharacterized protein LOC103327046
387	gene10605	PARG05458m01**	LOC103327061	blue	LG3	NC_024128.1	exon	21209597	21210679	-
240	gene10618	PARG09594m01*	LOC103327071	turquoise	LG3	NC_024128.1	exon	21455367	21456185	-	PRUPE_4G280800	M5XA68	GO:0043565,GO:0006351	PF14144	PTHR22952,PTHR22952:SF130					PREDICTED: transcription factor TGA2-like	Transcription factor TGA like domain	Transcription factor TGA like domain
235	gene10667	PARG10115m03*	LOC103327131	turquoise	LG3	NC_024128.1	exon	22444379	22449683	+	PRUPE_4G260400	A0A251PSM0		PF10294	PTHR23108,PTHR23108:SF2				2.1.1.60	PREDICTED: protein N-lysine methyltransferase METTL21A	Lysine methyltransferase	Lysine methyltransferase
271	gene107	PARG00008m01*	LOC103327307	turquoise	LG1	NC_024126.1	exon	881380	884593	-	PRUPE_6G013200	M5WBJ3	GO:0055114,GO:0020037,GO:0006979,GO:0004601	PF00141	PTHR31388,PTHR31388:SF22		K00430	00940+1.11.1.7	1.11.1.7	PREDICTED: peroxidase A2-like	Plant peroxidase	Plant peroxidase
239	gene10706	***	LOC103327168	turquoise	LG3	NC_024128.1	exon	23378161	23378784	+	PRUPE_4G267600	M5WKQ5		PF14009	PTHR33052,PTHR33052:SF4					PREDICTED: uncharacterized protein LOC103327168	Protein of unknown function DUF4228, plant
144	gene10825	PARG28632m01*	LOC103327289	turquoise	LG4	NC_024129.1	exon	411731	413009	+	PRUPE_3G006300	M5XUE4		PF00249	PTHR10641,PTHR10641:SF494	KOG0048	K09422			PREDICTED: transcription factor MYB108	SANT/Myb domain	SANT/Myb domain
145	gene10886	PARG16093m01*	LOC103327358	turquoise	LG4	NC_024129.1	exon	928687	930528	+	PRUPE_3G013700	M5XDC1	GO:0008152,GO:0003824	PF00501	PTHR24095,PTHR24095:SF189				6.2.1.12	PREDICTED: butyrate--CoA ligase AAE11. peroxisomal-like	AMP-dependent synthetase/ligase	AMP-dependent synthetase/ligase
146	gene10960	***	LOC103327421	brown	LG4	NC_024129.1	exon	1493261	1493905	+	PRUPE_3G021100	M5WSP6			PTHR35463,PTHR35463:SF1					PREDICTED: uncharacterized protein LOC103327421 isoform X2
147	gene11000	PARG16017m01*	LOC103327447	turquoise	LG4	NC_024129.1	exon	1751851	1754145	-	PRUPE_3G024700	M5X937	GO:0005515	PF00560	PTHR27000,PTHR27000:SF208	KOG0472			2.7.11.1	PREDICTED: receptor-like protein 2	Leucine-rich repeat	Leucine-rich repeat
148	gene11016	PARG16035m02*	LOC103327460	blue	LG4	NC_024129.1	exon	1887008	1891933	-	PRUPE_3G026200	A0A251PU72	GO:0003824	PF13243	PTHR11764,PTHR11764:SF16		K15813		5.4.99.39,5.4.99.34	PREDICTED: beta-amyrin synthase	Terpene synthase, conserved site	Terpenoid cyclases/protein prenyltransferase alpha-alpha toroid
388	gene11017	PARG16037m01**	LOC103327459	turquoise	LG4	NC_024129.1	exon	1910139	1910438	-												Terpene synthase, conserved site
107	gene11029	PARG05385m01*	LOC103327530	brown	LG4	NC_024129.1	exon	2006772	2009725	-	PRUPE_2G000300	A0A251Q8I8								PREDICTED: uncharacterized protein LOC103327530
389	gene1108	PARG01173m01**	LOC103326846	turquoise	LG1	NC_024126.1	exon	8465362	8465765	-												ABC transporter-like
285	gene1110	PARG01347m01*	LOC103326863	turquoise	LG1	NC_024126.1	exon	8513563	8520664	-	PRUPE_6G121800	M5W776	GO:0016887,GO:0005524,GO:0016020	PF00005	PTHR19241,PTHR19241:SF261				3.6.3.34	PREDICTED: pleiotropic drug resistance protein 2-like	ABC transporter-like	ABC transporter-like
149	gene11225	PARG15761m01*	LOC103327693	brown	LG4	NC_024129.1	exon	3326033	3329428	-	PRUPE_3G048300	A0A251PVF8		PF00251	PTHR31953,PTHR31953:SF16		K01193		3.2.1.26	PREDICTED: beta-fructofuranosidase. insoluble isoenzyme CWINV1-like	Glycoside hydrolase, family 32	Glycosyl hydrolase family 32, N-terminal
286	gene1138	PARG01306m01*	LOC103327861	brown	LG1	NC_024126.1	exon	8887436	8898067	-	PRUPE_6G125000	A0A251NR00	GO:0006468,GO:0004672	PF07714	PTHR27006,PTHR27006:SF37	KOG1187			2.7.11.1	PREDICTED: probable LRR receptor-like serine/threonine-protein kinase At1g53420	Protein kinase domain	Protein kinase domain
150	gene11463	PARG15452m01**	LOC103328016	blue	LG4	NC_024129.1	exon	5389172	5397001	-	PRUPE_3G076500	M5WYI6	GO:0016887,GO:0005524,GO:0016020	PF00005	PTHR19241,PTHR19241:SF219				3.6.3.25	PREDICTED: pleiotropic drug resistance protein 1-like	ABC transporter-like	ABC transporter-like
151	gene11519	PARG15366m01*	LOC103328081	brown	LG4	NC_024129.1	exon	5858193	5859397	+	PRUPE_3G086400	A0A251PXG2								PREDICTED: cucumber peeling cupredoxin-like		Phytocyanin domain
152	gene11544	PARG15337m01**	LOC103328101	red	LG4	NC_024129.1	exon	6035250	6036747	-	PRUPE_3G089700	A0A251PXI7	GO:0006468,GO:0005524,GO:0004672	PF00069	PTHR27009,PTHR27009:SF17	KOG1187	K04733		2.7.11.1	PREDICTED: LEAF RUST 10 DISEASE-RESISTANCE LOCUS RECEPTOR-LIKE PROTEIN KINASE-like 2.2	Protein kinase domain	Protein kinase domain
287	gene1165	PARG01306m01*	LOC103328695	turquoise	LG1	NC_024126.1	exon	9242221	9254807	+	PRUPE_6G126100	M5W126	GO:0005515,GO:0006468,GO:0004672	PF00560	PTHR27006,PTHR27006:SF37	KOG1187			2.7.11.1	PREDICTED: probable LRR receptor-like serine/threonine-protein kinase At1g53420	Protein kinase domain	Protein kinase domain
153	gene11690	PARG15135m02*	LOC103328252	brown	LG4	NC_024129.1	exon	7596841	7599935	+	PRUPE_3G107300	M5X5B3	GO:0008152,GO:0003824	PF00501	PTHR24096,PTHR24096:SF149		K01904		6.2.1.34,6.2.1.12	PREDICTED: 4-coumarate--CoA ligase 1-like	AMP-dependent synthetase/ligase	AMP-dependent synthetase/ligase
154	gene11707	PARG15082m01*	LOC103328260	yellow	LG4	NC_024129.1	exon	7841571	7842296	+	PRUPE_3G110100	A0A251PYG8		PF01657	PTHR32411					PREDICTED: cysteine-rich repeat secretory protein 38-like	Gnk2-homologous domain	Gnk2-homologous domain
156	gene11711	PARG15083m01*	LOC103328261	turquoise	LG4	NC_024129.1	exon	7886968	7888098	+	PRUPE_3G110600	M5WUE8	GO:0005515	PF08268	PTHR32133,PTHR32133:SF107					PREDICTED: F-box/kelch-repeat protein At3g23880-like	F-box domain	F-box domain
155	gene11713	***	LOC103328263	brown	LG4	NC_024129.1	exon	7937377	7938516	+	PRUPE_3G110400	M5WZQ2	GO:0005515	PF08268	PTHR32133,PTHR32133:SF107					PREDICTED: F-box/kelch-repeat protein At3g23880-like	F-box domain
158	gene11843	PARG14848m01**	LOC107880963	turquoise	LG4	NC_024129.1	exon	9667612	9668547	-	PRUPE_3G134900	A0A251PZQ3			PTHR35274					PREDICTED: GATA zinc finger domain-containing protein 14	Protein E6-like
288	gene1199	PARG01425m02*	LOC103328471	turquoise	LG1	NC_024126.1	exon	9787811	9789313	-	PRUPE_6G135100	M5WNB3	GO:0016705,GO:0016117	PF05834	PTHR13789,PTHR13789:SF203		K14593		5.3.99.9	PREDICTED: capsanthin/capsorubin synthase. chromoplastic-like	Lycopene cyclase, beta/epsilon	Lycopene cyclase, beta/epsilon
160	gene12045	PARG14506m01*	LOC103328642	turquoise	LG4	NC_024129.1	exon	12743451	12744308	-	PRUPE_3G148300	M5WTQ8		PF00314	PTHR31048,PTHR31048:SF32					PREDICTED: thaumatin-like protein 1	Thaumatin family	Thaumatin family
163	gene12211	PARG13999m01*	LOC103328848	blue	LG4	NC_024129.1	exon	14406548	14409383	-	PRUPE_3G188600	A0A251Q2A1	GO:0016758,GO:0008152	PF00201	PTHR11926,PTHR11926:SF235	KOG1192			2.4.1.85	PREDICTED: 7-deoxyloganetin glucosyltransferase-like isoform X2	UDP-glucuronosyl/UDP-glucosyltransferase	UDP-glucuronosyl/UDP-glucosyltransferase
332	gene12233	PARG10539m01*	LOC103329025	blue	LG4	NC_024129.1	exon	14607042	14608073	-	PRUPE_7G178800	M5WET0			PTHR10426,PTHR10426:SF4				4.3.3.2	PREDICTED: zinc finger MYM-type protein 1-like	Strictosidine synthase	Domain of unknown function DUF4371
161	gene12340	PARG14110m01*	LOC103328959	blue	LG4	NC_024129.1	exon	15499928	15502704	-	PRUPE_3G180900	M5WRM0	GO:0055085,GO:0016020,GO:0015297,GO:0015238,GO:0006855	PF01554	PTHR11206,PTHR11206:SF85	KOG1347	K03327			PREDICTED: protein DETOXIFICATION 41-like	Multi antimicrobial extrusion protein	Multi antimicrobial extrusion protein
162	gene12352	PARG14104m01*	LOC103328964	blue	LG4	NC_024129.1	exon	15560837	15563067	-	PRUPE_3G181900	M5WUZ6	GO:0030247,GO:0006468,GO:0005524,GO:0004672	PF00069	PTHR27005,PTHR27005:SF7	KOG1187			2.7.11.1	PREDICTED: wall-associated receptor kinase-like 9 isoform X2	Protein kinase domain	Protein kinase domain
390	gene1246	PARG00063m07*	LOC103329206	blue	LG1	NC_024126.1	exon	10300111	10304157	-	PRUPE_6G004900									PREDICTED: pheophytinase. chloroplastic-like		Glycosyl transferase, family 1
269	gene1247	PARG00063m07*	LOC103329217	turquoise	LG1	NC_024126.1	exon	10304964	10308125	-	PRUPE_6G004900	M5VY58		PF00534	PTHR12526,PTHR12526:SF232		K03857	00563+2.4.1.198	2.4.1.198	PREDICTED: phosphatidylinositol N-acetylglucosaminyltransferase gpi3 subunit-like isoform X3	Glycosyl transferase, family 1	Glycosyl transferase, family 1
164	gene12676	PARG13806m01*	LOC103329343	red	LG4	NC_024129.1	exon	17758813	17760474	-	PRUPE_3G210100	M5WS66	GO:0005515	PF00514	PTHR23315,PTHR23315:SF96					PREDICTED: armadillo repeat-containing protein 3	Armadillo	Armadillo
165	gene12777	PARG13545m01*	LOC103329477	turquoise	LG4	NC_024129.1	exon	18502460	18512939	-	PRUPE_3G225200	A0A251Q478	GO:0048544,GO:0006468,GO:0004672	PF00954	PTHR27002	KOG1187		05165+2.7.11.1	2.7.11.1	PREDICTED: uncharacterized protein LOC103329477	Protein kinase domain	Protein kinase domain
166	gene12930	PARG13381m01*	LOC103329641	red	LG4	NC_024129.1	exon	19630614	19633145	-	PRUPE_3G243000	M5WZ78	GO:0030170,GO:0004834,GO:0000162	PF00291	PTHR10314,PTHR10314:SF21		K06001	00400+4.2.1.20	4.2.1.20	PREDICTED: tryptophan synthase beta chain 2	Pyridoxal-phosphate dependent enzyme	Pyridoxal-phosphate dependent enzyme
169	gene12958	PARG12882m01*	LOC107880999	turquoise	LG4	NC_024129.1	exon	19857538	19857625	+	PRUPE_3G291900	A0A251Q8J0	GO:0016887,GO:0005524,GO:0055085,GO:0042626,GO:0016021,GO:0006810	PF00005	PTHR24221,PTHR24221:SF220				3.6.3.43		ABC transporter-like	ABC transporter-like
171	gene13022	PARG12825m01**	LOC103329734	turquoise	LG4	NC_024129.1	exon	20346119	20346535	-	PRUPE_3G298500	A0A251Q7P8			PTHR34278,PTHR34278:SF1					PREDICTED: uncharacterized protein LOC103329734		Lysosomal cystine transporter
170	gene13063	PARG18407m04*	LOC103329769	green	LG4	NC_024129.1	exon	20503440	20506306	-	PRUPE_3G295000	M5XBT6		PF07002	PTHR10857,PTHR10857:SF28	KOG4172	K16280			PREDICTED: E3 ubiquitin-protein ligase RGLG2-like	Zinc finger, RING-type
391	gene13140	PARG12926m01**	LOC103330171	turquoise	LG4	NC_024129.1	exon	20929839	20929910	+												DNA-binding pseudobarrel domain superfamily
168	gene13143	PARG12928m01*	LOC103329840	turquoise	LG4	NC_024129.1	exon	20950597	20953053	+	PRUPE_3G287200	M5WXI0		PF00295	PTHR31375,PTHR31375:SF34				3.2.1.15	PREDICTED: polygalacturonase At1g48100	Glycoside hydrolase, family 28	Glycoside hydrolase, family 28
167	gene13410	PARG13187m01*	LOC103330065	yellow	LG4	NC_024129.1	exon	22466378	22467772	-	PRUPE_3G260000	M5WX59	GO:0016758,GO:0008152	PF00201	PTHR11926,PTHR11926:SF352					PREDICTED: UDP-glycosyltransferase 708D1-like	UDP-glucuronosyl/UDP-glucosyltransferase	UDP-glucuronosyl/UDP-glucosyltransferase
392	gene13491	PARG11411m01*	LOC103330129	yellow	LG4	NC_024129.1	exon	22896459	22896609	-	PRUPE_4G128100											Succinate semialdehyde dehydrogenase
174	gene13537	PARG12719m02*	LOC103330292	green	LG4	NC_024129.1	exon	23201638	23202571	-	PRUPE_3G310600	M5X883	GO:0006355,GO:0003677	PF02365	PTHR31989,PTHR31989:SF20					PREDICTED: NAC domain-containing protein 41	NAC domain	NAC domain
173	gene13550	PARG12730m02*	LOC103330304	blue	LG4	NC_024129.1	exon	23262188	23263592	-	PRUPE_3G309400	M5WSE6	GO:0016747	PF02458	PTHR31642,PTHR31642:SF10		K15400		2.3.1.188	PREDICTED: omega-hydroxypalmitate O-feruloyl transferase-like	Transferase	Transferase
172	gene13562	PARG12740m01*	LOC103330396	turquoise	LG4	NC_024129.1	exon	23326563	23328454	+	PRUPE_3G308200	M5WY44	GO:0043565,GO:0006355,GO:0003700	PF03106	PTHR31221,PTHR31221:SF25					PREDICTED: LOW QUALITY PROTEIN: probable WRKY transcription factor 45	WRKY domain	WRKY domain
292	gene1378	PARG01659m01**	LOC103330627	red	LG1	NC_024126.1	exon	12405161	12415541	-	PRUPE_6G156400	M5WL99	GO:0005975,GO:0004553	PF00232	PTHR10353,PTHR10353:SF29				3.2.1.21	PREDICTED: beta-glucosidase 11-like	Glycoside hydrolase family 1	Glycoside hydrolase family 1
108	gene13865	PARG16446m01*	LOC103330654	turquoise	LG5	NC_024130.1	exon	2123565	2126640	-	PRUPE_2G021500	M5XKI6	GO:0055114,GO:0016616,GO:0006694,GO:0003854	PF01370	PTHR10366,PTHR10366:SF332	KOG1502			1.1.1.195	PREDICTED: cinnamoyl-CoA reductase 1-like	NAD-dependent epimerase/dehydratase	NAD-dependent epimerase/dehydratase
393	gene13895	PARG12882m01*	LOC107881233	brown	LG5	NC_024130.1	exon	2509035	2509090	-	PRUPE_3G291900											ABC transporter-like
203	gene14196	PARG17014m01*	LOC103331042	turquoise	LG5	NC_024130.1	exon	6739080	6742005	+	PRUPE_4G129000	M5WKD8	GO:0006468,GO:0005524,GO:0004672,GO:0005515	PF00069	PTHR27000,PTHR27000:SF196	KOG1187			2.7.11.1	PREDICTED: probable LRR receptor-like serine/threonine-protein kinase At4g08850	Protein kinase domain	Protein kinase domain
113	gene14709	***	LOC103331643	turquoise	LG5	NC_024130.1	exon	13448871	13451711	-	PRUPE_2G130400	A0A251QF41	GO:0005515	PF00560	PTHR27004,PTHR27004:SF3	KOG0472				PREDICTED: receptor-like protein 12	Leucine-rich repeat
115	gene14930	PARG09109m01**	LOC103331857	turquoise	LG5	NC_024130.1	exon	15546201	15546794	+	PRUPE_2G157900	M5XTA3		PF03501	PTHR12146,PTHR12146:SF7		K02947			PREDICTED: H/ACA ribonucleoprotein complex subunit 4-like	Plectin/S10, N-terminal	PUA domain
116	gene14960	PARG18219m08*	LOC107880120	turquoise	LG5	NC_024130.1	exon	15733967	15735679	+	PRUPE_2G160900	A0A251QGR7		PF13561	PTHR24322,PTHR24322:SF442					PREDICTED: (+)-neomenthol dehydrogenase-like	Short-chain dehydrogenase/reductase SDR	Short-chain dehydrogenase/reductase SDR
394	gene14962	PARG18219m01**	LOC103331875	turquoise	LG5	NC_024130.1	exon	15733952	15733986	+												Short-chain dehydrogenase/reductase SDR
117	gene14963	PARG18222m01**	LOC107880115	turquoise	LG5	NC_024130.1	exon	15744785	15746376	+	PRUPE_2G161500	M5XKN4	GO:0016491,GO:0008152	PF00106	PTHR24322,PTHR24322:SF442	KOG1208	K15095			PREDICTED: (+)-neomenthol dehydrogenase-like	Short-chain dehydrogenase/reductase SDR	Short-chain dehydrogenase/reductase SDR
114	gene15009	PARG18142m01**	LOC103331940	brown	LG5	NC_024130.1	exon	16115477	16119779	-	PRUPE_2G151200	M5XL70	GO:0046983,GO:0003677,GO:0006355,GO:0005634,GO:0003700	PF00319	PTHR11945,PTHR11945:SF222	KOG0014				PREDICTED: MADS-box protein SOC1	Transcription factor, MADS-box	Transcription factor, MADS-box
127	gene15210	PARG18540m01*	LOC103332145	blue	LG5	NC_024130.1	exon	17440233	17441846	-	PRUPE_2G196000	M5X268	GO:0016747,GO:0008610,GO:0016020,GO:0006633	PF08392	PTHR31561,PTHR31561:SF1		K15397	00062+2.3.1.199	2.3.1.199,2.3.1.119	PREDICTED: 3-ketoacyl-CoA synthase 1	Very-long-chain 3-ketoacyl-CoA synthase	Very-long-chain 3-ketoacyl-CoA synthase
126	gene15295	PARG18460m01*	LOC103332250	brown	LG5	NC_024130.1	exon	18064382	18065239	-	PRUPE_2G186000	A0A251QL36	GO:0005515	PF00651	PTHR24413,PTHR24413:SF131		K10523			PREDICTED: BTB/POZ domain-containing protein At4g08455-like	BTB/POZ domain	BTB/POZ domain
125	gene15298	PARG18457m01*	LOC103332253	turquoise	LG5	NC_024130.1	exon	18079219	18082020	-	PRUPE_2G185700	M5XN83		PF01535	PTHR24015,PTHR24015:SF107					PREDICTED: pentatricopeptide repeat-containing protein At4g01030. mitochondrial	Pentatricopeptide repeat	Pentatricopeptide repeat
124	gene15307	PARG18451m01*	LOC103332263	yellow	LG5	NC_024130.1	exon	18134302	18135729	-	PRUPE_2G184800	M5X088	GO:0016758,GO:0008152	PF00201	PTHR11926,PTHR11926:SF189		K08237		2.4.1.218	PREDICTED: hydroquinone glucosyltransferase-like	UDP-glucuronosyl/UDP-glucosyltransferase	UDP-glucuronosyl/UDP-glucosyltransferase
123	gene15326	PARG18437m02*	LOC103332280	turquoise	LG5	NC_024130.1	exon	18233408	18236193	-	PRUPE_2G182900	A0A251QHR8	GO:0016853,GO:0005975	PF01263	PTHR11122,PTHR11122:SF10		K01792	00010+5.1.3.15	5.1.3.15	PREDICTED: putative glucose-6-phosphate 1-epimerase	Aldose 1-/Glucose-6-phosphate 1-epimerase	Aldose 1-/Glucose-6-phosphate 1-epimerase
128	gene15369	PARG18617m01*	LOC103332309	turquoise	LG5	NC_024130.1	exon	18485742	18487544	-	PRUPE_2G206600	M5XJQ5		PF06813	PTHR21576,PTHR21576:SF40					PREDICTED: protein NUCLEAR FUSION DEFECTIVE 4-like	Nodulin-like	Nodulin-like
129	gene15432	***	LOC103332355	blue	LG5	NC_024130.1	exon	18938145	18941589	-	PRUPE_2G211800	M5XJY2		PF00221	PTHR10362,PTHR10362:SF19		K10775	00940+4.3.1.24	4.3.1.24	PREDICTED: phenylalanine ammonia-lyase 1	Aromatic amino acid lyase
130	gene15481	***	LOC103332400	turquoise	LG5	NC_024130.1	exon	19352029	19352958	+	PRUPE_2G217400	A0A251QJH3			PTHR34130,PTHR34130:SF2					PREDICTED: uncharacterized protein LOC103332400
131	gene15487	PARG18766m01*	LOC103332406	turquoise	LG5	NC_024130.1	exon	19382194	19383097	-	PRUPE_2G218000	M5X5X5		PF03195	PTHR31301,PTHR31301:SF14					PREDICTED: LOB domain-containing protein 1-like	Lateral organ boundaries, LOB	Lateral organ boundaries, LOB
132	gene15583	PARG18828m01*	LOC103332564	turquoise	LG5	NC_024130.1	exon	20139792	20142041	-	PRUPE_2G224800	M5XNY0	GO:0016887,GO:0005524,GO:0016020	PF00005	PTHR19241,PTHR19241:SF180					PREDICTED: ABC transporter G family member 6-like	ABC transporter-like	ABC transporter-like
48	gene1579	PARG05279m01*	LOC107881243	yellow	LG1	NC_024126.1	exon	15599312	15600431	-	PRUPE_1G230400	A0A251R261								PREDICTED: uncharacterized protein LOC107881243 isoform X1
295	gene1590	PARG21471m01*	LOC103333332	brown	LG1	NC_024126.1	exon	15665234	15669217	-	PRUPE_6G187200	A0A251NSE5	GO:0005515	PF00651	PTHR32370,PTHR32370:SF37					PREDICTED: BTB/POZ domain-containing protein DOT3	BTB/POZ domain
395	gene1593	PARG21471m01*	LOC103333010	blue	LG1	NC_024126.1	exon	15704983	15707959	+	PRUPE_6G187200									PREDICTED: probable mitochondrial adenine nucleotide transporter BTL3
92	gene16008	PARG08485m03*	LOC107881185	turquoise	LG5	NC_024130.1	exon	22440964	22441250	+	PRUPE_1G509300	A0A251RG30	GO:0005515	PF00646	PTHR32133						F-box domain	F-box domain
93	gene16024	PARG08502m02*	LOC103332981	turquoise	LG5	NC_024130.1	exon	22600217	22604524	-	PRUPE_1G511600	M5XQ00	GO:0016021,GO:0015116,GO:0008272,GO:0055085,GO:0016020,GO:0008271	PF00916	PTHR11814,PTHR11814:SF61		K17469			PREDICTED: low affinity sulfate transporter 3	SLC26A/SulP transporter	SLC26A/SulP transporter
22	gene16045	PARG04034m02*	LOC103333003	turquoise	LG5	NC_024130.1	exon	22760372	22760570	-	PRUPE_1G079600	M5WMW1	GO:0005634	PF06862	PTHR12933		K14774				Digestive organ expansion factor, predicted	Digestive organ expansion factor, predicted
296	gene1605	PARG01856m01*	LOC103333117	yellow	LG1	NC_024126.1	exon	15852928	15855014	+	PRUPE_6G189600	M5VZA2		PF12697	PTHR10992,PTHR10992:SF792	KOG1454			3.1.1.3	PREDICTED: monoacylglycerol lipase ABHD6	Alpha/beta hydrolase fold-1	Alpha/beta hydrolase fold-1
396	gene16126	PARG19510m01*	LOC103333172	yellow	LG5	NC_024130.1	exon	23142027	23144606	+	PRUPE_2G299200									PREDICTED: protein DETOXIFICATION 35-like		Multi antimicrobial extrusion protein
135	gene16167	PARG19472m01*	LOC103333213	yellow	LG5	NC_024130.1	exon	23367407	23368202	+	PRUPE_2G295300	A0A251QNC4		PF06521	PTHR33649,PTHR33649:SF2					PREDICTED: uncharacterized protein LOC103333213	PAR1	PAR1
134	gene16170	PARG19470m02*	LOC103333412	brown	LG5	NC_024130.1	exon	23381042	23383528	-	PRUPE_2G294900	M5X8Y4		PF05686	PTHR12203,PTHR12203:SF32				2.4.2.26	PREDICTED: protein O-glucosyltransferase 1-like	Lipopolysaccharide-modifying protein	Glycosyl transferase CAP10 domain
294	gene1633	PARG01784m02*	LOC103333562	black	LG1	NC_024126.1	exon	16223440	16225324	-	PRUPE_6G182000	A0A251NS75			PTHR33924,PTHR33924:SF2					PREDICTED: uncharacterized protein LOC103333562		Forkhead-associated (FHA) domain
143	gene16528	PARG19678m01*	LOC103333595	turquoise	LG5	NC_024130.1	exon	25242167	25243633	+	PRUPE_2G315800	M5X8H3	GO:0005524	PF00004	PTHR23070,PTHR23070:SF13	KOG0743		00230+3.6.1.3		PREDICTED: AAA-ATPase At2g46620-like	AAA+ ATPase domain	ATPase, AAA-type, core
142	gene16602	PARG19611m01*	LOC103333663	blue	LG5	NC_024130.1	exon	25679966	25681866	+	PRUPE_2G308300	A0A251QNY3	GO:0005992,GO:0003824	PF02358	PTHR10788,PTHR10788:SF39		K01087		3.1.3.12	PREDICTED: probable trehalose-phosphate phosphatase C	Trehalose-phosphatase	Trehalose-phosphatase
141	gene16652	PARG19556m01*	LOC103333699	green	LG5	NC_024130.1	exon	25947880	25949205	+	PRUPE_2G303400	M5X085			PTHR33929,PTHR33929:SF3					PREDICTED: probable membrane-associated kinase regulator 5. partial	Probable membrane-associated kinase regulator 2/5	Probable membrane-associated kinase regulator 2/5
140	gene16653	***	LOC103333786	blue	LG5	NC_024130.1	exon	25954037	25954693	-	PRUPE_2G303300	M5X313		PF03168	PTHR31852,PTHR31852:SF19					PREDICTED: late embryogenesis abundant protein At1g64065-like	Late embryogenesis abundant protein, LEA_2 subgroup
139	gene16686	PARG19520m01*	LOC103333733	brown	LG5	NC_024130.1	exon	26087799	26090866	+	PRUPE_2G300000	M5XCD2		PF05684	PTHR34289,PTHR34289:SF2					PREDICTED: uncharacterized membrane protein YjcL	Protein of unknown function DUF819	Protein of unknown function DUF819
138	gene16691	PARG19516m02*	LOC103333792	blue	LG5	NC_024130.1	exon	26110150	26114264	-	PRUPE_2G299500	A0A251QRP0	GO:0006433,GO:0005737,GO:0005524,GO:0004827,GO:0000166	PF03129	PTHR11451,PTHR11451:SF6		K01881	00970+6.1.1.15	6.1.1.15	PREDICTED: LOW QUALITY PROTEIN: proline--tRNA ligase. chloroplastic/mitochondrial	Anticodon-binding	Anticodon-binding
137	gene16694	PARG19513m01*	LOC103333737	brown	LG5	NC_024130.1	exon	26132352	26133885	+	PRUPE_2G299300	M5XNV7	GO:0055085,GO:0016020,GO:0015297,GO:0015238,GO:0006855	PF01554	PTHR11206,PTHR11206:SF152	KOG1347	K03327			PREDICTED: protein DETOXIFICATION 35-like. partial	Multi antimicrobial extrusion protein	Multi antimicrobial extrusion protein
376	gene16735	PARG04832m02*	LOC103333822	black	LG6	NC_024131.1	exon	206272	209609	-	PRUPE_8G248700	M5VYY7	GO:0055085,GO:0016021	PF00083	PTHR23500,PTHR23500:SF112	KOG0254	K08145			PREDICTED: sugar transporter ERD6-like 7	Sugar/inositol transporter	Major facilitator, sugar transporter-like
377	gene16777	PARG19986m01**	LOC103333857	yellow	LG6	NC_024131.1	exon	405179	407384	-	PRUPE_8G252800	A0A251N3C1		PF07765	PTHR32258					PREDICTED: protein NETWORKED 3A-like	Protein Networked (NET), actin-binding (NAB) domain	Protein Networked (NET), actin-binding (NAB) domain
378	gene16796	PARG19968m01*	LOC103333874	turquoise	LG6	NC_024131.1	exon	485431	486372	-	PRUPE_8G254700	M5VUV1			PTHR37235,PTHR37235:SF1					PREDICTED: uncharacterized protein LOC103333874
397	gene1684	PARG01907m01**	LOC103334527	yellow	LG1	NC_024126.1	exon	16772044	16772284	-												Leucine-rich repeat
379	gene16897	PARG19856m01**	LOC103334001	turquoise	LG6	NC_024131.1	exon	970926	971505	-	PRUPE_8G265500	M5VGQ0	GO:0009607,GO:0006952	PF00407	PTHR31213,PTHR31213:SF13					PREDICTED: major allergen Pru ar 1-like	Bet v I/Major latex protein	Bet v I/Major latex protein
298	gene1690	PARG01912m01**	LOC103334196	blue	LG1	NC_024126.1	exon	16901327	16906203	-	PRUPE_6G195500	M5WHQ2	GO:0055085,GO:0016020,GO:0015297,GO:0015238,GO:0006855	PF01554	PTHR11206,PTHR11206:SF80	KOG1347	K03327			PREDICTED: protein DETOXIFICATION 27-like	Multi antimicrobial extrusion protein	Multi antimicrobial extrusion protein
375	gene16982	PARG20072m21*	LOC107881474	red	LG6	NC_024131.1	exon	1461136	1462124	+	PRUPE_8G243200	M5VP75	GO:0009058,GO:0003824	PF02567	PTHR13774,PTHR13774:SF17	KOG3033			5.3.3.17	PREDICTED: uncharacterized protein LOC107881474 isoform X3	Phenazine biosynthesis PhzF protein	Phenazine biosynthesis PhzF protein
374	gene16987	***	LOC103334100	brown	LG6	NC_024131.1	exon	1478354	1479775	+	PRUPE_8G243100	M5W0I9	GO:0006508,GO:0004190	PF14541	PTHR13683,PTHR13683:SF379	KOG1339			3.4.23.12	PREDICTED: basic 7S globulin 2-like	Aspartic peptidase A1 family
373	gene17008	PARG20092m01*	LOC103334121	turquoise	LG6	NC_024131.1	exon	1585287	1586820	-	PRUPE_8G241100	M5VLN1			PTHR31016,PTHR31016:SF2					PREDICTED: uncharacterized protein LOC103334121
372	gene17030	PARG20115m02*	LOC103334143	turquoise	LG6	NC_024131.1	exon	1694189	1695166	-	PRUPE_8G238700	M5VKD9		PF04927	PTHR31174,PTHR31174:SF7					PREDICTED: late embryogenesis abundant protein D-34-like	Late embryogenesis abundant protein, SMP subgroup	Late embryogenesis abundant protein, SMP subgroup domain
367	gene17049	***	LOC103334156	brown	LG6	NC_024131.1	exon	1815159	1815501	-	PRUPE_8G231000	A0A251N263
368	gene17077	PARG20159m01*	LOC103334186	turquoise	LG6	NC_024131.1	exon	1961739	1962587	+	PRUPE_8G234000	M5VKP7		PF13499	PTHR23050,PTHR23050:SF211	KOG0027				PREDICTED: calmodulin-like protein 11	EF-hand domain	EF-hand domain
370	gene17111	PARG20125m03*	LOC103334220	turquoise	LG6	NC_024131.1	exon	2187028	2188849	-	PRUPE_8G237500	M5VLX9	GO:0045735	PF00190	PTHR31189,PTHR31189:SF3					PREDICTED: sucrose-binding protein-like	Cupin 1	Cupin 1
371	gene17122	PARG20114m05*	LOC103334230	turquoise	LG6	NC_024131.1	exon	2225907	2227325	+	PRUPE_8G238600	A0A251N2H7	GO:0006468,GO:0004672,GO:0048544	PF00954	PTHR27002,PTHR27002:SF148			05165+2.7.11.1	2.7.11.1		Protein kinase domain	Protein kinase domain
365	gene17185	PARG20476m01*	LOC103334310	turquoise	LG6	NC_024131.1	exon	2527635	2530970	+	PRUPE_8G202300	M5W2Z0			PTHR30353,PTHR30353:SF1					PREDICTED: uncharacterized protein LOC103334310 isoform X1	DedA family	DedA family
299	gene1722	PARG02388m01*	LOC103334684	turquoise	LG1	NC_024126.1	exon	17286343	17298374	+	PRUPE_6G199400	M5WE60	GO:0005515,GO:0043531	PF00931	PTHR23155,PTHR23155:SF592	KOG4658	K13457			PREDICTED: disease resistance protein RPM1-like	Leucine-rich repeat	NB-ARC
398	gene17317	***	LOC103334573	green	LG6	NC_024131.1	exon	3421896	3422274	+
399	gene17326	PARG20321m01**	LOC103334583	turquoise	LG6	NC_024131.1	exon	3493118	3495752	+												Protein kinase domain
301	gene1740	PARG01954m01*	LOC103334902	blue	LG1	NC_024126.1	exon	17692695	17697041	+	PRUPE_6G201200	M5WHZ3		PF00996	PTHR11787,PTHR11787:SF10		K17255			PREDICTED: guanosine nucleotide diphosphate dissociation inhibitor At5g09550-like	Rab GDI protein	Rab GDI protein
400	gene17404	PARG20252m01**	LOC103334596	blue	LG6	NC_024131.1	exon	3909707	3910113	+												Myosin head, motor domain
366	gene17423	PARG20234m01*	LOC103334507	green	LG6	NC_024131.1	exon	4004057	4005410	-	PRUPE_8G226700	A0A251N1Y6	GO:0055114,GO:0016491	PF03171	PTHR10209,PTHR10209:SF175	KOG0143				PREDICTED: 1-aminocyclopropane-1-carboxylate oxidase homolog 11-like	Oxoglutarate/iron-dependent dioxygenase	Oxoglutarate/iron-dependent dioxygenase
362	gene17494	PARG20651m01*	LOC103334642	turquoise	LG6	NC_024131.1	exon	4513313	4516029	+	PRUPE_8G183000	M5W0P2	GO:0006468,GO:0004672,GO:0030246	PF00139	PTHR27007,PTHR27007:SF48	KOG1187			2.7.11.1	PREDICTED: probable L-type lectin-domain containing receptor kinase S.5	Protein kinase domain	Protein kinase domain
363	gene17562	PARG20585m01*	LOC103334698	turquoise	LG6	NC_024131.1	exon	4861177	4864946	-	PRUPE_8G190200	M5VYV4	GO:0005515	PF00307	PTHR19961,PTHR19961:SF25					PREDICTED: fimbrin-2	Calponin homology domain	Calponin homology domain
302	gene1758	PARG01969m01*	LOC103335911	turquoise	LG1	NC_024126.1	exon	17815092	17818630	-	PRUPE_6G202800	M5W4T9	GO:0016567,GO:0004842,GO:0006468,GO:0004672	PF04564	PTHR27003,PTHR27003:SF81	KOG1187			2.7.11.1	PREDICTED: LOW QUALITY PROTEIN: putative U-box domain-containing protein 50	Protein kinase domain	Protein kinase domain
334	gene1763	PARG27600m01*	LOC103335086	blue	LG1	NC_024126.1	exon	17858462	17858618	+	PRUPE_7G195000	M5W735		PF00295	PTHR31339,PTHR31339:SF14						Glycoside hydrolase, family 28	Glycoside hydrolase, family 28
360	gene17732	PARG20785m01*	LOC103334895	turquoise	LG6	NC_024131.1	exon	5893862	5896658	-	PRUPE_8G173800	M5VJL8		PF01490	PTHR22950,PTHR22950:SF233	KOG1303				PREDICTED: lysine histidine transporter-like 8	Amino acid transporter, transmembrane domain	Amino acid transporter, transmembrane domain
359	gene17777	PARG20944m02*	LOC103334962	turquoise	LG6	NC_024131.1	exon	6151804	6154723	-	PRUPE_8G156800	M5VIX3	GO:0071949	PF08491	PTHR10835,PTHR10835:SF1		K00511	00100+1.14.14.17	1.14.99.7,1.14.13.132	PREDICTED: squalene monooxygenase-like	Squalene epoxidase	Squalene epoxidase
228	gene17781	***	LOC103334964	turquoise	LG6	NC_024131.1	exon	6180670	6180923	-	PRUPE_4G218200	A0A251PP74									Zinc finger, BED-type
358	gene17825	***	LOC103335013	turquoise	LG6	NC_024131.1	exon	6465561	6466046	+	PRUPE_8G153700	M5VJ82		PF00188	PTHR10334,PTHR10334:SF223	KOG3017	K13449			PREDICTED: pathogenesis-related protein 1-like	Cysteine-rich secretory protein, allergen V5/Tpx-1-related
356	gene17857	***	LOC103335047	blue	LG6	NC_024131.1	exon	6679335	6679722	+	PRUPE_8G150200	M5VYE0	GO:0008283,GO:0008083,GO:0005576	PF06404	PTHR33285,PTHR33285:SF3					PREDICTED: phytosulfokines-like	Phytosulfokine
303	gene1786	PARG29722m01*	LOC103335288	yellow	LG1	NC_024126.1	exon	18201417	18203675	-	PRUPE_6G207700	M5W6X9	GO:0055114,GO:0016491,GO:0008270	PF00107	PTHR11695,PTHR11695:SF497	KOG0023	K00083		1.1.1.195	PREDICTED: probable mannitol dehydrogenase	Alcohol dehydrogenase, zinc-type, conserved site	Alcohol dehydrogenase, zinc-type, conserved site
355	gene17868	***	LOC103335056	brown	LG6	NC_024131.1	exon	6754834	6755031	+	PRUPE_8G149100	A0A251MY39			PTHR34563,PTHR34563:SF2					PREDICTED: uncharacterized protein LOC103335056
304	gene1787	PARG29723m01*	LOC103335298	blue	LG1	NC_024126.1	exon	18207993	18209363	-	PRUPE_6G207900	M5WIH9	GO:0055114,GO:0016491,GO:0008270	PF00107	PTHR11695,PTHR11695:SF497	KOG0023	K00083		1.1.1.195	PREDICTED: probable mannitol dehydrogenase isoform X2	Alcohol dehydrogenase, zinc-type, conserved site	Alcohol dehydrogenase, zinc-type, conserved site
305	gene1791	PARG29727m01*	LOC103335338	blue	LG1	NC_024126.1	exon	18226101	18230902	-	PRUPE_6G208400	M5W6L4		PF06045	PTHR32018,PTHR32018:SF7		K18195		4.2.2.23	PREDICTED: probable rhamnogalacturonate lyase B	Galactose-binding-like domain superfamily	Galactose-binding-like domain superfamily
306	gene1792	PARG29728m01*	LOC103336010	yellow	LG1	NC_024126.1	exon	18242750	18244825	-	PRUPE_6G208500	M5W2D2	GO:0006468,GO:0005524,GO:0004672,GO:0030246	PF00069	PTHR27007,PTHR27007:SF10	KOG1187			2.7.11.1	PREDICTED: L-type lectin-domain containing receptor kinase IX.1	Protein kinase domain	Protein kinase domain
352	gene18219	***	LOC103335451	yellow	LG6	NC_024131.1	exon	9420657	9420908	-	PRUPE_8G111600	M5W4Y2			PTHR36346,PTHR36346:SF1					PREDICTED: uncharacterized protein LOC103335451
351	gene18277	PARG21418m02*	LOC103335505	yellow	LG6	NC_024131.1	exon	9825873	9826652	+	PRUPE_8G107200	A0A251MW66	GO:0055114,GO:0047134	PF03107	PTHR13871,PTHR13871:SF51					PREDICTED: uncharacterized protein LOC103335505	DC1	DC1
350	gene18411	PARG21500m07*	LOC103335740	green	LG6	NC_024131.1	exon	11004098	11006035	-	PRUPE_8G097600	M5W165	GO:0055085,GO:0016020,GO:0006811,GO:0005216,GO:0006468,GO:0005524,GO:0004672	PF00069	PTHR27001,PTHR27001:SF25	KOG1187				PREDICTED: cyclic nucleotide-gated ion channel 1-like	Cyclic nucleotide-binding domain	Ion transport domain
349	gene18535	PARG21684m01*	LOC103335844	yellow	LG6	NC_024131.1	exon	12067440	12070725	-	PRUPE_8G079800	M5W0U0	GO:0043531	PF00931	PTHR23155,PTHR23155:SF402	KOG4658				PREDICTED: putative disease resistance protein At1g50180	NB-ARC	NB-ARC
348	gene18633	PARG21785m01**	LOC103335903	yellow	LG6	NC_024131.1	exon	13383082	13383451	+	PRUPE_8G066500	M5VMV3	GO:0055114,GO:0016491	PF03171	PTHR10209,PTHR10209:SF167	KOG0143			1.14.11.9		Oxoglutarate/iron-dependent dioxygenase	Oxoglutarate/iron-dependent dioxygenase
401	gene18634	PARG21785m01**	LOC103335905	green	LG6	NC_024131.1	exon	13419064	13419414	+												Oxoglutarate/iron-dependent dioxygenase
353	gene18635	PARG21779m01*	LOC103335906	brown	LG6	NC_024131.1	exon	13438931	13440343	-	PRUPE_8G112300	A0A251MWF0			PTHR10209,PTHR10209:SF167				1.14.11.23	PREDICTED: protein DMR6-LIKE OXYGENASE 2-like	Isopenicillin N synthase-like	Oxoglutarate/iron-dependent dioxygenase
402	gene18636	PARG21774m01*	LOC103335907	blue	LG6	NC_024131.1	exon	13458243	13459625	+	PRUPE_8G066500									PREDICTED: protein DMR6-LIKE OXYGENASE 2-like		Oxoglutarate/iron-dependent dioxygenase
403	gene18637	PARG21774m01*	LOC103335908	turquoise	LG6	NC_024131.1	exon	13479573	13479942	+												Oxoglutarate/iron-dependent dioxygenase
347	gene18792	PARG22005m01*	LOC103336087	turquoise	LG6	NC_024131.1	exon	15707326	15708750	+	PRUPE_8G050900	M5W5H2	GO:0005515	PF00439	PTHR22880					PREDICTED: bromodomain-containing protein 3-like	Bromodomain	Bromodomain
404	gene18836	PARG22074m01**	LOC103336138	turquoise	LG6	NC_024131.1	exon	16518650	16521795	-												Leucine-rich repeat
112	gene18868	PARG22117m01*	LOC103336170	blue	LG6	NC_024131.1	exon	17224778	17228999	+	PRUPE_2G113200	M5X879	GO:0007165,GO:0005515,GO:0043531	PF00931	PTHR11017,PTHR11017:SF174					PREDICTED: TMV resistance protein N-like	Toll/interleukin-1 receptor homology (TIR) domain	Toll/interleukin-1 receptor homology (TIR) domain
346	gene18878	PARG22163m01**	LOC103336181	red	LG6	NC_024131.1	exon	17336174	17338948	+	PRUPE_8G045400	M5VIM6	GO:0006418,GO:0005737,GO:0005524,GO:0004812,GO:0000166,GO:0043039,GO:0016876	PF00749	PTHR11451,PTHR11451:SF37		K01885		6.1.1.17	PREDICTED: glutamate--tRNA ligase. cytoplasmic-like	Glutamyl/glutaminyl-tRNA synthetase	Ribosomal protein L25/Gln-tRNA synthetase, anti-codon-binding domain superfamily
405	gene18890	PARG22117m01*	LOC103336265	blue	LG6	NC_024131.1	exon	17488075	17492277	-	PRUPE_2G113200									PREDICTED: TMV resistance protein N-like		Toll/interleukin-1 receptor homology (TIR) domain
406	gene18894	PARG22107m01**	LOC103336268	black	LG6	NC_024131.1	exon	17546146	17546387	-												Pentatricopeptide repeat
8	gene19168	PARG29973m02*	LOC107881440	turquoise	LG6	NC_024131.1	exon	20617932	20620711	-	PRUPE_1G011200	A0A251QR11			PTHR34798,PTHR34798:SF2					PREDICTED: uncharacterized protein LOC107881440	Protein time for coffee	Protein time for coffee
357	gene19169	PARG01537m01*	LOC103336518	turquoise	LG6	NC_024131.1	exon	20620827	20622793	+	PRUPE_8G152300	A0A251N0G0			PTHR33700,PTHR33700:SF1				3.4.19.12,3.4.22.69	PREDICTED: cingulin-like
345	gene19180	PARG22582m01*	LOC103336524	black	LG6	NC_024131.1	exon	20738910	20741093	-	PRUPE_8G012100	M5VU46	GO:0005515,GO:0043531	PF00931	PTHR23155,PTHR23155:SF562	KOG4658				PREDICTED: putative disease resistance protein RGA3	Leucine-rich repeat	Leucine-rich repeat
407	gene19181	PARG22582m01*	LOC103336525	turquoise	LG6	NC_024131.1	exon	20743307	20744716	-	PRUPE_8G012100									PREDICTED: putative disease resistance protein RGA3		Leucine-rich repeat
241	gene19384	PARG22901m05*	LOC103336714	turquoise	LG7	NC_024132.1	exon	1415503	1421465	+	PRUPE_5G017800	M5WLB7	GO:0016747	PF02458	PTHR31642,PTHR31642:SF36				2.3.1.232,2.3.1.196	PREDICTED: methanol O-anthraniloyltransferase-like	Transferase	Transferase
242	gene19385	PARG22901m03*	LOC107881614	turquoise	LG7	NC_024132.1	exon	1422115	1425627	+	PRUPE_5G018100	M5W9C4	GO:0016747	PF02458	PTHR31642,PTHR31642:SF36				2.3.1.196	PREDICTED: methanol O-anthraniloyltransferase-like	Transferase	Transferase
408	gene19386	PARG22901m05*	LOC103336766	turquoise	LG7	NC_024132.1	exon	1435367	1443619	+	PRUPE_5G017800									PREDICTED: methanol O-anthraniloyltransferase-like		Transferase
307	gene1946	***	LOC103337178	turquoise	LG1	NC_024126.1	exon	19542486	19543061	-	PRUPE_6G226200	M5W237								PREDICTED: zinc finger protein 7-like	Zinc finger C2H2-type
308	gene1956	PARG02133m01*	LOC103337275	turquoise	LG1	NC_024126.1	exon	19626225	19628406	+	PRUPE_6G227100	M5W1Y2	GO:0055114,GO:0020037,GO:0016705,GO:0005506	PF00067	PTHR24298,PTHR24298:SF116				1.14.13.89	PREDICTED: cytochrome P450 81E8-like isoform X1	Cytochrome P450	Cytochrome P450
243	gene19618	PARG23149m01**	LOC103336995	blue	LG7	NC_024132.1	exon	4105552	4106998	-	PRUPE_5G043600	M5WGQ7	GO:0055114,GO:0016491	PF03171	PTHR10209,PTHR10209:SF174	KOG0143				PREDICTED: probable inactive 2-oxoglutarate-dependent dioxygenase AOP2	Oxoglutarate/iron-dependent dioxygenase	Clathrin adaptor, mu subunit
244	gene19667	PARG23449m01*	LOC103337045	turquoise	LG7	NC_024132.1	exon	4581766	4589133	+	PRUPE_5G062200	M5WEG7	GO:0046872,GO:0000166	PF00122	PTHR24093,PTHR24093:SF264		K01535		3.6.3.6	PREDICTED: ATPase 11. plasma membrane-type-like	P-type ATPase	P-type ATPase
245	gene19679	PARG23432m01*	LOC103337054	turquoise	LG7	NC_024132.1	exon	4655705	4657528	+	PRUPE_5G063400	A0A251P610		PF13947	PTHR27009,PTHR27009:SF18					PREDICTED: putative RING-H2 finger protein ATL21A	Wall-associated receptor kinase, galacturonan-binding domain
246	gene19797	PARG23210m01**	LOC103337200	turquoise	LG7	NC_024132.1	exon	5945463	5947021	-	PRUPE_5G074200	M5WRE0	GO:0043565,GO:0006355,GO:0003700	PF03106	PTHR31282,PTHR31282:SF6					PREDICTED: probable WRKY transcription factor 15	WRKY domain	WRKY domain
247	gene20141	PARG23901m04*	LOC103337595	blue	LG7	NC_024132.1	exon	9528472	9536113	+	PRUPE_5G107400	M5WCW1	GO:0055114,GO:0016491,GO:0050664,GO:0004601	PF01794	PTHR11972,PTHR11972:SF69		K13447		1.6.3.1	PREDICTED: respiratory burst oxidase homolog protein A	Cytochrome b245, heavy chain	Cytochrome b245, heavy chain
250	gene20149	PARG23952m01*	LOC103337600	turquoise	LG7	NC_024132.1	exon	9617887	9618635	-	PRUPE_5G111900	M5WNW8			PTHR31071					PREDICTED: uncharacterized protein LOC103337600	Glyoxalase/Bleomycin resistance protein/Dihydroxybiphenyl dioxygenase	Glyoxalase/Bleomycin resistance protein/Dihydroxybiphenyl dioxygenase
249	gene20181	PARG23930m03*	LOC107881566	turquoise	LG7	NC_024132.1	exon	9820254	9820712	+	PRUPE_5G108600	M5WDD3			PTHR31852,PTHR31852:SF19					PREDICTED: uncharacterized protein LOC107881566
409	gene20188	PARG23930m03*	LOC103337708	turquoise	LG7	NC_024132.1	exon	9868724	9869305	-	PRUPE_5G108600									PREDICTED: uncharacterized protein LOC103337708
248	gene20189	PARG23910m01*	LOC103337632	turquoise	LG7	NC_024132.1	exon	9884101	9903650	-	PRUPE_5G108500	M5WDK6			PTHR31852,PTHR31852:SF19					PREDICTED: uncharacterized protein LOC103337632
410	gene20193	PARG23930m03*	LOC103337633	turquoise	LG7	NC_024132.1	exon	9940350	9945031	-	PRUPE_5G108600									PREDICTED: uncharacterized protein LOC103337633
411	gene20194	PARG23930m03*	LOC103337710	blue	LG7	NC_024132.1	exon	9926737	9927318	-	PRUPE_5G108600									PREDICTED: uncharacterized protein LOC103337710
254	gene20381	PARG24279m06*	LOC103337860	blue	LG7	NC_024132.1	exon	11346020	11349552	+	PRUPE_5G133500	M5WBW8	GO:0006508,GO:0004252	PF00082	PTHR10795,PTHR10795:SF418				3.4.14.10	PREDICTED: subtilisin-like protease SBT3.4	Peptidase S8/S53 domain	Peptidase S8/S53 domain
253	gene20392	PARG24159m04*	LOC103337871	turquoise	LG7	NC_024132.1	exon	11413715	11415691	+	PRUPE_5G131600	M5WG20	GO:0006355,GO:0005634,GO:0005524,GO:0032502,GO:0006351	PF08879	PTHR31602,PTHR31602:SF15					PREDICTED: growth-regulating factor 8	WRC domain	WRC domain
263	gene20442	PARG24584m02*	LOC103337921	turquoise	LG7	NC_024132.1	exon	11756590	11758981	-	PRUPE_5G167300	A0A251P9K9		PF01535	PTHR24015,PTHR24015:SF11					PREDICTED: uncharacterized protein LOC103337921 isoform X2	Pentatricopeptide repeat	Pentatricopeptide repeat
264	gene20444	PARG24578m01*	LOC103337924	black	LG7	NC_024132.1	exon	11765794	11766174	-	PRUPE_5G167500	A0A251PD00
262	gene20472	PARG24548m01*	LOC103337946	brown	LG7	NC_024132.1	exon	11923198	11924172	+	PRUPE_5G164700	M5WLH1		PF05910	PTHR31972,PTHR31972:SF12					PREDICTED: uncharacterized protein LOC103337946	Protein of unknown function DUF868, plant	Protein of unknown function DUF868, plant
261	gene20479	***	LOC103337951	blue	LG7	NC_024132.1	exon	11943803	11945678	-	PRUPE_5G164100	M5WBJ9	GO:0055114,GO:0020037,GO:0016705,GO:0005506	PF00067	PTHR24298,PTHR24298:SF86					PREDICTED: cytochrome P450 71A1-like	Cytochrome P450
260	gene20482	PARG24540m01*	LOC103337956	black	LG7	NC_024132.1	exon	11963404	11965055	+	PRUPE_5G163700	M5WFC6	GO:0055114,GO:0020037,GO:0016705,GO:0005506	PF00067	PTHR24298				1.14.13.120	PREDICTED: cytochrome P450 71A1-like	Cytochrome P450	Cytochrome P450
157	gene20548	***	LOC103338208	turquoise	LG7	NC_024132.1	exon	12354717	12356758	+	PRUPE_3G123400	M5XSC4			PTHR31973,PTHR31973:SF18					PREDICTED: uncharacterized protein LOC103338208	Zinc finger, CCHC-type
259	gene20599	***	LOC103338042	blue	LG7	NC_024132.1	exon	12651781	12655372	-	PRUPE_5G153200	A0A251P8X4	GO:0005975,GO:0004553	PF00232	PTHR10353,PTHR10353:SF37		K01188		3.2.1.21	PREDICTED: beta-glucosidase 24-like	Glycoside hydrolase family 1
258	gene20601	PARG24422m08*	LOC103338045	blue	LG7	NC_024132.1	exon	12669245	12672266	-	PRUPE_5G153000	A0A251P8U7	GO:0005515	PF00400	PTHR18763,PTHR18763:SF2	KOG0646	K14829			PREDICTED: protein ROOT INITIATION DEFECTIVE 3-like isoform X1	WD40 repeat
257	gene20681	PARG24179m01*	LOC103338123	brown	LG7	NC_024132.1	exon	13057046	13057486	+	PRUPE_5G145600	M5WBX8			PTHR32387,PTHR32387:SF3		K17592			PREDICTED: uncharacterized protein LOC103338123	Histidine kinase/HSP90-like ATPase superfamily	Histidine kinase/HSP90-like ATPase superfamily
316	gene2074	***	LOC103338466	turquoise	LG1	NC_024126.1	exon	20309650	20310813	+	PRUPE_6G267800	M5WQL9		PF06521	PTHR33649,PTHR33649:SF4					PREDICTED: uncharacterized protein LOC103338466	PAR1
265	gene20935	PARG24912m01*	LOC103338461	brown	LG7	NC_024132.1	exon	14654134	14656431	-	PRUPE_5G199300	M5WCM5		PF05701	PTHR32054,PTHR32054:SF17					PREDICTED: protein WEAK CHLOROPLAST MOVEMENT UNDER BLUE LIGHT 1-like	WEB family	WEB family
315	gene2117	PARG01122m01**	LOC103338780	turquoise	LG1	NC_024126.1	exon	20546598	20548870	-	PRUPE_6G263400	M5WAX5		PF11891	PTHR31038,PTHR31038:SF1					PREDICTED: protein RETICULATA. chloroplastic	Protein RETICULATA-related
267	gene21229	PARG25128m02*	LOC103338763	turquoise	LG7	NC_024132.1	exon	16265762	16268427	+	PRUPE_5G224400	A0A251PFQ4	GO:0008152,GO:0003824	PF02746	PTHR13794,PTHR13794:SF13				5.5.1.1	PREDICTED: L-Ala-D/L-amino acid epimerase	Mandelate racemase/muconate lactonizing enzyme, N-terminal domain	Mandelate racemase/muconate lactonizing enzyme, N-terminal domain
266	gene21279	PARG25089m01*	LOC103338806	turquoise	LG7	NC_024132.1	exon	16546770	16549270	-	PRUPE_5G219700	M5WSJ0	GO:0055114,GO:0020037,GO:0016705,GO:0005506	PF00067	PTHR24298,PTHR24298:SF105					PREDICTED: cytochrome P450 CYP736A12-like	Cytochrome P450	Cytochrome P450
268	gene21352	PARG25239m01*	LOC103338913	blue	LG7	NC_024132.1	exon	16938495	16941096	+	PRUPE_5G237800	M5WUT3	GO:0016787	PF00149	PTHR10161,PTHR10161:SF14	KOG2679	K14379	00740+3.1.3.2	3.1.3.2	PREDICTED: purple acid phosphatase 3-like	Calcineurin-like phosphoesterase domain, ApaH type	Calcineurin-like phosphoesterase domain, ApaH type
314	gene2136	PARG02494m01*	LOC103338941	green	LG1	NC_024126.1	exon	20662639	20664654	-	PRUPE_6G261500	M5W2Y9	GO:0006468,GO:0005524,GO:0004672,GO:0030246	PF00069	PTHR27007,PTHR27007:SF13	KOG1187			2.7.11.1	PREDICTED: L-type lectin-domain containing receptor kinase IV.1-like	Protein kinase domain	Protein kinase domain
275	gene214	***	LOC103339178	blue	LG1	NC_024126.1	exon	1516814	1519833	+	PRUPE_6G040400	M5VXU1	GO:0055114,GO:0020037,GO:0016705,GO:0005506	PF00067	PTHR24298,PTHR24298:SF56	KOG0156	K00487		1.14.13.11	PREDICTED: trans-cinnamate 4-monooxygenase	Cytochrome P450
412	gene21407	PARG11000m01**	LOC103338998	brown	LG8	NC_024133.1	exon	446673	446788	-												Protein kinase domain
322	gene21628	PARG26002m01**	LOC103339246	blue	LG8	NC_024133.1	exon	4596700	4599299	-	PRUPE_7G047700	M5XGA5	GO:0005515,GO:0006396,GO:0004525,GO:0003723	PF00636	PTHR14950,PTHR14950:SF19		K11592		3.1.26.3	PREDICTED: endoribonuclease Dicer homolog 2-like	Ribonuclease III domain	Ribonuclease III domain
327	gene21740	PARG25344m01*	LOC103339370	red	LG8	NC_024133.1	exon	6029833	6037352	+	PRUPE_7G065400	M5VU70	GO:0007165,GO:0005515,GO:0043531	PF00931	PTHR11017,PTHR11017:SF169	KOG4658				PREDICTED: LOW QUALITY PROTEIN: uncharacterized protein LOC103339370	Toll/interleukin-1 receptor homology (TIR) domain	Toll/interleukin-1 receptor homology (TIR) domain
413	gene21744	PARG25344m01*	LOC103339374	turquoise	LG8	NC_024133.1	exon	6084660	6092196	+	PRUPE_7G065400									PREDICTED: disease resistance protein RPS6-like		Toll/interleukin-1 receptor homology (TIR) domain
414	gene21745	PARG26400m01*	LOC103339373	black	LG8	NC_024133.1	exon	6095164	6101116	+	PRUPE_7G065400									PREDICTED: TMV resistance protein N-like		Leucine-rich repeat domain superfamily
329	gene21884	PARG26613m03*	LOC103339544	brown	LG8	NC_024133.1	exon	7299595	7301233	+	PRUPE_7G093400	M5VSA7	GO:0005515,GO:0016020	PF00804	PTHR19957,PTHR19957:SF69	KOG0810	K08486			PREDICTED: syntaxin-121-like	Target SNARE coiled-coil homology domain	Syntaxin, N-terminal domain
328	gene21898	PARG26587m01**	LOC103339554	brown	LG8	NC_024133.1	exon	7385781	7386626	+	PRUPE_7G092000	M5VU20	GO:0045454,GO:0015035,GO:0009055	PF00462	PTHR10168,PTHR10168:SF74	KOG1752	K17479			PREDICTED: uncharacterized protein At5g39865	Glutaredoxin
330	gene22182	PARG26862m01**	LOC103339825	brown	LG8	NC_024133.1	exon	9351539	9353150	-	PRUPE_7G128600	M5VWW7		PF13301	PTHR36738,PTHR36738:SF1					PREDICTED: uncharacterized protein LOC103339825	Di-haem cytochrome, transmembrane
331	gene22633	PARG27428m02*	LOC103340351	turquoise	LG8	NC_024133.1	exon	12124351	12129803	-	PRUPE_7G178600	M5VVB6	GO:0008152,GO:0003824	PF00501	PTHR24095,PTHR24095:SF119	KOG1176			6.2.1.2	PREDICTED: probable acyl-activating enzyme 1. peroxisomal	AMP-dependent synthetase/ligase	AMP-dependent synthetase/ligase
313	gene2278	***	LOC103340077	green	LG1	NC_024126.1	exon	21565638	21567566	+	PRUPE_6G247200	M5W7E8	GO:0006887,GO:0000145	PF03081	PTHR12542,PTHR12542:SF38		K07195			PREDICTED: exocyst complex component EXO70A1-like	Exocyst complex component Exo70
312	gene2290	PARG02328m01*	LOC103340203	blue	LG1	NC_024126.1	exon	21635596	21636390	+	PRUPE_6G246000	A0A251NWS0		PF03692	PTHR36791,PTHR36791:SF2		K06940			PREDICTED: uncharacterized protein LOC103340203 isoform X2	Putative zinc- or iron-chelating domain containing protein	Putative zinc- or iron-chelating domain containing protein
335	gene22990	PARG27743m01*	LOC103340750	brown	LG8	NC_024133.1	exon	14183160	14186888	-	PRUPE_7G212500	A0A251NHL6	GO:0006468,GO:0004672	PF07714	PTHR27001,PTHR27001:SF230	KOG1187			2.7.11.1	PREDICTED: inactive protein kinase SELMODRAFT_444075	Protein kinase domain	Protein kinase domain
336	gene23011	PARG27724m01*	LOC103340770	brown	LG8	NC_024133.1	exon	14288477	14289670	+	PRUPE_7G214400	M5VQV3	GO:0008171	PF01596	PTHR10509,PTHR10509:SF29	KOG1663	K00588		2.1.1.104	PREDICTED: probable caffeoyl-CoA O-methyltransferase At4g26220	Class I-like SAM-dependent O-methyltransferase	Class I-like SAM-dependent O-methyltransferase
338	gene23056	PARG27828m03*	LOC103340861	blue	LG8	NC_024133.1	exon	14531196	14534359	-	PRUPE_7G218900	M5W719	GO:0005515,GO:0006468,GO:0005524,GO:0004672	PF00069	PTHR27000,PTHR27000:SF111	KOG1187			2.7.11.1	PREDICTED: receptor-like protein kinase HSL1	Protein kinase domain	Protein kinase domain
339	gene23061	PARG27828m01*	LOC103340863	red	LG8	NC_024133.1	exon	14565571	14569688	-	PRUPE_7G219500	M5VY50	GO:0005515,GO:0006468,GO:0005524,GO:0004672	PF00069	PTHR27000,PTHR27000:SF111	KOG1187			2.7.11.1	PREDICTED: LOW QUALITY PROTEIN: receptor-like protein kinase 5	Protein kinase domain	Protein kinase domain
415	gene23063	PARG27828m03*	LOC103340864	turquoise	LG8	NC_024133.1	exon	14582579	14585629	-	PRUPE_7G218900									PREDICTED: LRR receptor-like serine/threonine-protein kinase HSL2		Protein kinase domain
416	gene23266	PARG28025m01**	LOC103341147	turquoise	LG8	NC_024133.1	exon	15695722	15695961	-												F-box domain
340	gene23311	PARG28087m01*	LOC103341094	turquoise	LG8	NC_024133.1	exon	15912880	15914520	+	PRUPE_7G246200	M5W9M7	GO:0009055	PF02298	PTHR33021,PTHR33021:SF5					PREDICTED: uncharacterized protein LOC103341094	Phytocyanin domain	Phytocyanin domain
341	gene23427	PARG28317m01*	LOC103341232	turquoise	LG8	NC_024133.1	exon	16572321	16573607	-	PRUPE_7G259000	M5VPU2	GO:0005975,GO:0004553	PF00704	PTHR11177,PTHR11177:SF219	KOG2806	K01183			PREDICTED: chitotriosidase-1-like	Glycoside hydrolase family 18, catalytic domain	Glycoside hydrolase family 18, catalytic domain
342	gene23499	PARG28249m01*	LOC103341306	turquoise	LG8	NC_024133.1	exon	16942754	16947424	-	PRUPE_7G266500	M5VPJ9	GO:0006508,GO:0004185	PF00450	PTHR11802,PTHR11802:SF32		K16297		3.4.16.6	PREDICTED: serine carboxypeptidase II-2	Peptidase S10, serine carboxypeptidase	Peptidase S10, serine carboxypeptidase
54	gene23613	PARG06614m07*	LOC103341428	turquoise	Un	NW_007362496.1	exon	788274	793547	+	PRUPE_1G305000	A0A251R5K4		PF10269	PTHR10044,PTHR10044:SF122	KOG4172				PREDICTED: uncharacterized protein LOC103341428	Transmembrane Fragile-X-F-associated protein	Transmembrane Fragile-X-F-associated protein
55	gene23614	PARG06615m01*	LOC103341429	turquoise	Un	NW_007362496.1	exon	798504	801376	-	PRUPE_1G305100	M5XPM4	GO:0050662,GO:0003824	PF05368	PTHR10366,PTHR10366:SF403		K13081		1.17.1.3	PREDICTED: leucoanthocyanidin reductase-like	NmrA-like domain	NmrA-like domain
56	gene23659	PARG06673m01*	LOC103341475	yellow	Un	NW_007362496.1	exon	1127754	1129961	-	PRUPE_1G310300	M5XN39	GO:0055114,GO:0016616,GO:0006694,GO:0003854	PF01370	PTHR10366,PTHR10366:SF307	KOG1502				PREDICTED: tetraketide alpha-pyrone reductase 2	NAD-dependent epimerase/dehydratase	NAD-dependent epimerase/dehydratase
57	gene23704	PARG06712m01*	LOC103341655	black	Un	NW_007362496.1	exon	1381117	1383459	-	PRUPE_1G315000	A0A251R606	GO:0030247,GO:0006468,GO:0005524,GO:0004672	PF00069	PTHR27009,PTHR27009:SF21	KOG1187		05165+2.7.11.1	3.1.4.46	PREDICTED: LEAF RUST 10 DISEASE-RESISTANCE LOCUS RECEPTOR-LIKE PROTEIN KINASE-like 2.1 isoform X3	Protein kinase domain	Protein kinase domain
58	gene23719	PARG06725m01*	LOC103341524	turquoise	Un	NW_007362496.1	exon	1479028	1481354	+	PRUPE_1G316900	A0A251R635	GO:0005515,GO:0006468,GO:0004672	PF00069		KOG1187			2.7.11.1	PREDICTED: probable inactive leucine-rich repeat receptor-like protein kinase At1g66830	Protein kinase domain	Protein kinase domain
417	gene23752	PARG06759m01**	LOC103341675	turquoise	Un	NW_007362496.1	exon	1684234	1684459	-												Multi antimicrobial extrusion protein
59	gene23761	PARG06769m01*	LOC103341557	turquoise	Un	NW_007362496.1	exon	1727985	1729708	-	PRUPE_1G321200	M5Y665	GO:0008168	PF03492	PTHR31009,PTHR31009:SF14				2.1.1.50	PREDICTED: probable S-adenosylmethionine-dependent methyltransferase At5g38780	SAM dependent carboxyl methyltransferase	SAM dependent carboxyl methyltransferase
418	gene23959	***	LOC103341905	blue	Un	NW_007362497.1	exon	1037816	1039136	+
272	gene23961	PARG00137m01*	LOC107880138	turquoise	Un	NW_007362497.1	exon	1062001	1064376	+	PRUPE_6G020500	A0A251NIU5	GO:0006468,GO:0005524,GO:0004672	PF00069	PTHR27002,PTHR27002:SF64	KOG1187		05165+2.7.11.1	2.7.11.1	PREDICTED: G-type lectin S-receptor-like serine/threonine-protein kinase RLK1	Protein kinase domain	Protein kinase domain
53	gene24107	PARG28424m02*	LOC103342087	blue	Un	NW_007362498.1	exon	505959	516619	+	PRUPE_1G298000	A0A251R5A6	GO:0030976,GO:0003824	PF02775	PTHR18968,PTHR18968:SF114	KOG1223	K14759	00130+2.2.1.9	2.2.1.9,4.2.99.20,4.2.1.113	PREDICTED: protein PHYLLO. chloroplastic	Alpha/beta hydrolase fold-1	Alpha/beta hydrolase fold-1
311	gene24212	PARG02244m01**	LOC103342112	green	Un	NW_007362499.1	exon	26956	45168	-	PRUPE_6G238900	M5VZD4		PF00240	PTHR10666,PTHR10666:SF155	KOG0001	K08770			PREDICTED: uncharacterized protein LOC103342112	Ubiquitin domain	Ubiquitin-like domain
310	gene24216	PARG02241m02*	LOC103342117	yellow	Un	NW_007362499.1	exon	60079	61400	-	PRUPE_6G238600	M5WDR2	GO:0006355,GO:0003677	PF02365	PTHR31719,PTHR31719:SF33					PREDICTED: NAC transcription factor 29-like	NAC domain	NAC domain
309	gene24241	PARG02182m01**	LOC103342143	turquoise	Un	NW_007362499.1	exon	247814	250676	+	PRUPE_6G235400	M5W8G6		PF00221	PTHR10362,PTHR10362:SF19		K10775	00940+4.3.1.24	4.3.1.24	PREDICTED: phenylalanine ammonia-lyase 1	Aromatic amino acid lyase	Histidine-tRNA ligase/ATP phosphoribosyltransferase regulatory subunit
318	gene2442	PARG02674m01*	LOC103342532	red	LG1	NC_024126.1	exon	22496207	22497783	+	PRUPE_6G298800	A0A251NXM3								PREDICTED: uncharacterized protein LOC103342532
325	gene24465	PARG25408m01*	LOC103342400	red	Un	NW_007362501.1	exon	39796	40226	+	PRUPE_7G057100	A0A251N785		PF14368	PTHR33286,PTHR33286:SF7						Bifunctional inhibitor/plant lipid transfer protein/seed storage helical domain	Bifunctional inhibitor/plant lipid transfer protein/seed storage helical domain
324	gene24468	PARG25411m01*	LOC103342403	turquoise	Un	NW_007362501.1	exon	75257	77010	-	PRUPE_7G056700	M5WB78	GO:0043565,GO:0006355,GO:0005634,GO:0003700	PF00447	PTHR10015,PTHR10015:SF168		K09419			PREDICTED: heat stress transcription factor B-3	Heat shock factor (HSF)-type, DNA-binding	Heat shock factor (HSF)-type, DNA-binding
380	gene24551	***	LOC103342535	turquoise	Un	NW_007362502.1	exon	290492	296903	+	PRUPE_I003400	A0A1R3L525	GO:0055114,GO:0020037,GO:0016705,GO:0005506	PF00067	PTHR24298,PTHR24298:SF117				1.14.13.102	PREDICTED: cytochrome P450 71A25-like	Cytochrome P450
256	gene24554	PARG16113m01**	LOC103342537	brown	Un	NW_007362502.1	exon	316382	318064	+	PRUPE_5G141600	A0A251P8A1								PREDICTED: uncharacterized protein LOC103342537		Pop1, N-terminal
219	gene24579	PARG10486m01**	LOC103342499	turquoise	Un	NW_007362502.1	exon	489419	491986	-	PRUPE_4G202700	M5X5C7		PF12796	PTHR24177,PTHR24177:SF36	KOG4412				PREDICTED: protein ACCELERATED CELL DEATH 6-like	Ankyrin repeat	3'-5' exonuclease domain
419	gene24580	PARG10479m01**	LOC107880147	blue	Un	NW_007362502.1	exon	493707	494939	-	PRUPE_4G203100									PREDICTED: protein ACCELERATED CELL DEATH 6-like
220	gene24581	PARG10486m01**	LOC107880145	turquoise	Un	NW_007362502.1	exon	495312	495782	-	PRUPE_4G203100	M5WNX8		PF12796	PTHR24177,PTHR24177:SF36	KOG4412				PREDICTED: ankyrin repeat-containing protein At5g02620	Ankyrin repeat	3'-5' exonuclease domain
293	gene24617	PARG01618m03*	LOC103342560	red	Un	NW_007362503.1	exon	55870	57303	-	PRUPE_6G157800	M5WKB8	GO:0055114,GO:0016655,GO:0005886	PF11910	PTHR36728,PTHR36728:SF2					PREDICTED: NAD(P)H-quinone oxidoreductase subunit O. chloroplastic isoform X1	NAD(P)H-quinone oxidoreductase subunit O	NAD(P)H-quinone oxidoreductase subunit O
297	gene24628	PARG26597m01*	LOC103342585	red	Un	NW_007362503.1	exon	277920	278904	-	PRUPE_6G193000	M5W222		PF12776	PTHR31704					PREDICTED: L10-interacting MYB domain-containing protein-like	Myb/SANT-like domain
159	gene24724	PARG14506m01*	LOC103342668	turquoise	Un	NW_007362505.1	exon	316876	317733	+	PRUPE_3G144000	M5XDA8		PF00314	PTHR31048,PTHR31048:SF32					PREDICTED: LOW QUALITY PROTEIN: thaumatin-like protein 1	Thaumatin family	Thaumatin family
232	gene24736	PARG10222m01*	LOC103342675	turquoise	Un	NW_007362505.1	exon	452953	455749	-	PRUPE_4G234600	A0A251PPZ4	GO:0046872,GO:0003676	PF00076	PTHR24009,PTHR24009:SF4					PREDICTED: zinc finger CCCH domain-containing protein 18-like isoform X1	RNA recognition motif domain	RNA recognition motif domain
343	gene24743	PARG22622m01**	LOC103342702	blue	Un	NW_007362506.1	exon	18183	18997	+	PRUPE_8G007800	M5VK18		PF07279	PTHR33593,PTHR33593:SF1					PREDICTED: uncharacterized protein LOC103342702	Protein of unknown function DUF1442	Protein of unknown function DUF1442
344	gene24747	PARG22618m01*	LOC103342707	blue	Un	NW_007362506.1	exon	33153	35090	+	PRUPE_8G008200	M5VYW3	GO:0055114,GO:0020037,GO:0016705,GO:0005506	PF00067	PTHR24298	KOG0156	K05280		1.14.13.21	PREDICTED: 7-ethoxycoumarin O-deethylase-like	Cytochrome P450	Cytochrome P450
122	gene24819	PARG18324m01*	LOC103342790	blue	Un	NW_007362507.1	exon	348270	380658	-	PRUPE_2G176100	M5XCA7								PREDICTED: uncharacterized protein LOC103342790 isoform X2		Protein of unknown function DUF1677, Oryza sativa
420	gene24822	PARG18324m01*	LOC107881872	turquoise	Un	NW_007362507.1	exon	382427	385540	-	PRUPE_2G176100									PREDICTED: uncharacterized protein LOC107881872		Protein of unknown function DUF1677, Oryza sativa
364	gene24842	***	LOC103342801	brown	Un	NW_007362508.1	exon	139671	140117	-	PRUPE_8G195200	M5VP83								PREDICTED: uncharacterized protein LOC103342801
421	gene24957	PARG26331m01**	LOC103342927	turquoise	Un	NW_007362511.1	exon	187659	188769	+	PRUPE_2G167600									PREDICTED: B3 domain-containing protein REM19-like		B3 DNA binding domain
121	gene25020	PARG17330m01**	LOC103343027	blue	Un	NW_007362521.1	exon	14745	17591	+	PRUPE_2G167600	A0A251QH05	GO:0005515	PF00560	PTHR27004,PTHR27004:SF27	KOG0472				PREDICTED: leucine-rich repeat receptor-like serine/threonine-protein kinase At1g17230	Leucine-rich repeat	Leucine-rich repeat
118	gene25038	PARG18248m01**	LOC103343024	turquoise	Un	NW_007362521.1	exon	141656	143444	-	PRUPE_2G164900	M5X7Y2		PF05686	PTHR12203,PTHR12203:SF28				2.4.2.26	PREDICTED: O-glucosyltransferase rumi homolog	Lipopolysaccharide-modifying protein	Glycosyl transferase CAP10 domain
119	gene25040	PARG18245m01**	LOC103343022	red	Un	NW_007362521.1	exon	154256	156223	-	PRUPE_2G165200	M5XHQ2		PF05686	PTHR12203,PTHR12203:SF28					PREDICTED: O-glucosyltransferase rumi homolog	Lipopolysaccharide-modifying protein	Glycosyl transferase CAP10 domain
317	gene25051	PARG29515m01*	LOC103343036	brown	Un	NW_007362522.1	exon	149891	151171	-	PRUPE_6G274700	A0A251NWJ9		PF04488	PTHR12042,PTHR12042:SF18	KOG1928	K01988		2.4.1.228	PREDICTED: lactosylceramide 4-alpha-galactosyltransferase-like	Glycosyltransferase, DXD sugar-binding motif	Glycosyltransferase, DXD sugar-binding motif
422	gene25258	***	LOC103343286	turquoise	Un	NW_007362557.1	exon	12658	12992	-
109	gene25314	PARG16587m01*	LOC103343344	blue	Un	NW_007362569.1	exon	3772	4702	-	PRUPE_2G030900	A0A251QAB8								PREDICTED: proline-rich protein 4-like
423	gene25316	PARG16587m01*	LOC103343345	blue	Un	NW_007362569.1	exon	53389	54445	-	PRUPE_2G030900									PREDICTED: proline-rich protein 4-like
300	gene25372	PARG01942m01**	LOC103343405	blue	Un	NW_007362585.1	exon	9058	11898	+	PRUPE_6G200200	M5W3P9	GO:0043531	PF00931	PTHR23155	KOG4658	K13457			PREDICTED: disease resistance protein RPM1-like	NB-ARC	NB-ARC
291	gene25429	PARG01655m01*	LOC103343477	blue	Un	NW_007362603.1	exon	27155	34371	+	PRUPE_6G156300	M5W178	GO:0005975,GO:0004553	PF00232	PTHR10353,PTHR10353:SF29		K01188		3.2.1.21	PREDICTED: beta-glucosidase 11-like	Glycoside hydrolase family 1	Glycoside hydrolase family 1
274	gene255	PARG00297m02*	LOC107881428	turquoise	LG1	NC_024126.1	exon	1758787	1758821	-	PRUPE_6G034400	A0A251NMF2										Ribosomal protein L18e
110	gene25557	PARG17014m01*	LOC103343620	turquoise	Un	NW_007362644.1	exon	5528	9429	-	PRUPE_2G064900	M5XN77	GO:0005515,GO:0006468,GO:0005524,GO:0004672	PF00069	PTHR27000,PTHR27000:SF196	KOG1187			2.7.11.1	PREDICTED: probable leucine-rich repeat receptor-like protein kinase At1g35710	Protein kinase domain	Protein kinase domain
425	gene25577	PARG01808m01**	LOC103343643	turquoise		NW_007362652.1	exon			-												Protein kinase domain
218	gene25661	PARG01566m01*	LOC103343732	turquoise	Un	NW_007362698.1	exon	15572	17827	-	PRUPE_4G198100	M5WMM2	GO:0055114,GO:0020037,GO:0016705,GO:0005506	PF00067	PTHR24298,PTHR24298:SF182	KOG0156				PREDICTED: cytochrome P450 71A25-like	Cytochrome P450	Cytochrome P450
136	gene25700	PARG19510m01*	LOC103343778	turquoise	Un	NW_007362723.1	exon	12412	15086	-	PRUPE_2G299200	A0A251QNJ8	GO:0055085,GO:0016020,GO:0015297,GO:0015238,GO:0006855	PF01554	PTHR11206,PTHR11206:SF152	KOG1347	K03327			PREDICTED: protein DETOXIFICATION 35-like	Multi antimicrobial extrusion protein	Multi antimicrobial extrusion protein
424	gene25701	PARG19509m01**	LOC103343779	blue	Un	NW_007362723.1	exon	15604	15724	-												Multi antimicrobial extrusion protein
290	gene25769	PARG01435m01*	LOC103343848	blue	Un	NW_007362760.1	exon	14575	16385	-	PRUPE_6G142200	A0A251NQ91	GO:0006468,GO:0005524,GO:0004672	PF00069	PTHR27009,PTHR27009:SF18	KOG1187			3.1.4.46	PREDICTED: rust resistance kinase Lr10-like	Protein kinase domain	Protein kinase domain
255	gene25790	PARG24274m01*	LOC103343871	turquoise	Un	NW_007362773.1	exon	8140	9637	-	PRUPE_5G134400	A0A251P7W1	GO:0046983,GO:0008171	PF00891	PTHR11746,PTHR11746:SF81	KOG3178	K13066		2.1.1.68	PREDICTED: caffeic acid 3-O-methyltransferase-like	O-methyltransferase domain	O-methyltransferase domain
323	gene25851	PARG25448m01*	LOC103343942	turquoise	Un	NW_007362825.1	exon	1337	7425	+	PRUPE_7G054200	A0A251N733	GO:0005516,GO:0046872,GO:0000166	PF00122	PTHR24093,PTHR24093:SF296		K01537		3.6.3.8	PREDICTED: putative calcium-transporting ATPase 11. plasma membrane-type. partial	P-type ATPase	P-type ATPase
426	gene25868	PARG24278m01**	LOC103343960	turquoise	Un	NW_007362841.1	exon	11823	12466	-												Peptidase S8/S53 domain
106	gene25954	PARG08548m06*	LOC103344057	blue	Un	NW_007362946.1	exon	294	962	-	PRUPE_1G578200	A0A251RJS8								PREDICTED: uncharacterized protein LOC103344057
289	gene25995	PARG01365m01*	LOC103344094	turquoise	Un	NW_007363027.1	exon	6025	6614	-	PRUPE_6G141100	M5W1Q5	GO:0050832,GO:0042742	PF00967	PTHR22595,PTHR22595:SF62					PREDICTED: pathogenesis-related protein PR-4	Barwin domain	Barwin domain
427	gene26037	PARG18250m01**	LOC103344134	turquoise	Un	NW_007363103.1	exon	3767	5904	+	PRUPE_2G165200									PREDICTED: O-glucosyltransferase rumi homolog. partial		Adenosine deaminase/editase
49	gene26239	PARG26520m01*	LOC107882076	turquoise	Un	NW_007363672.1	exon	4	1248	-	PRUPE_1G236200	A0A251R298							1.13.11.54	PREDICTED: uncharacterized mitochondrial protein AtMg00810-like. partial
319	gene2707	PARG02700m01*	LOC103344531	turquoise	LG1	NC_024126.1	exon	24203880	24204091	+	PRUPE_6G301600	M5WRW8	GO:0006468,GO:0004672	PF07714	PTHR27003,PTHR27003:SF22	KOG1187			2.7.11.1		Protein kinase domain	Protein kinase domain
320	gene2932	PARG03076m01*	LOC103318622	turquoise	LG1	NC_024126.1	exon	25381117	25382862	+	PRUPE_6G341400	M5W053			PTHR33881,PTHR33881:SF1					PREDICTED: uncharacterized protein LOC103318622
321	gene3155	PARG03267m01*	LOC103318826	brown	LG1	NC_024126.1	exon	26589796	26593016	+	PRUPE_6G364800	M5WHR2	GO:0016747	PF02458	PTHR31642,PTHR31642:SF40				2.3.1.188	PREDICTED: omega-hydroxypalmitate O-feruloyl transferase	Transferase	Transferase
252	gene3453	PARG01004m01**	LOC107880242	turquoise	LG2	NC_024127.1	exon	2381127	2382529	+	PRUPE_5G131100	A0A251P7Q8								PREDICTED: zinc finger MYM-type protein 1-like		Ribonuclease H-like superfamily
337	gene3481	PARG27723m02*	LOC107880450	turquoise	LG2	NC_024127.1	exon	2609920	2610009	+	PRUPE_7G214500	A0A251NGV1	GO:0008612	PF01916	PTHR11703		K00809		2.5.1.46		Deoxyhypusine synthase	Deoxyhypusine synthase
103	gene3555	PARG08814m01*	LOC103319314	turquoise	LG2	NC_024127.1	exon	3313756	3316078	+	PRUPE_1G549400	M5XV72	GO:0016787	PF01738	PTHR17630,PTHR17630:SF48	KOG3043			3.1.1.45	PREDICTED: endo-1.3;1.4-beta-D-glucanase-like	Dienelactone hydrolase	Dienelactone hydrolase
102	gene3726	PARG08694m01*	LOC103319494	turquoise	LG2	NC_024127.1	exon	4773491	4783847	-	PRUPE_1G532000	A0A251RH68	GO:0008017,GO:0007018,GO:0005524,GO:0003777,GO:0005871	PF00225	PTHR24115,PTHR24115:SF463		K10395		3.6.4.4	PREDICTED: kinesin-like protein BC2	Kinesin motor domain	Kinesin motor domain
95	gene3760	***	LOC103319542	turquoise	LG2	NC_024127.1	exon	5079690	5081339	-	PRUPE_1G520100	M5XUE9	GO:0016758,GO:0008152	PF00201	PTHR11926,PTHR11926:SF286				2.4.1.85	PREDICTED: 7-deoxyloganetin glucosyltransferase-like	UDP-glucuronosyl/UDP-glucosyltransferase
96	gene3762	PARG08584m01*	LOC103319547	green	LG2	NC_024127.1	exon	5100830	5102491	-	PRUPE_1G520300	M5Y744	GO:0016758,GO:0008152	PF00201	PTHR11926,PTHR11926:SF286				2.4.1.85	PREDICTED: 7-deoxyloganetin glucosyltransferase-like	UDP-glucuronosyl/UDP-glucosyltransferase	UDP-glucuronosyl/UDP-glucosyltransferase
97	gene3804	PARG08626m02*	LOC103319588	blue	LG2	NC_024127.1	exon	5388739	5391379	-	PRUPE_1G524800	A0A251RHF9	GO:0055085,GO:0016020,GO:0015297,GO:0015238,GO:0006855	PF01554	PTHR11206,PTHR11206:SF80	KOG1347	K03327			PREDICTED: protein DETOXIFICATION 27-like	Multi antimicrobial extrusion protein
99	gene3805	PARG08628m01*	LOC103319628	green	LG2	NC_024127.1	exon	5394521	5410528	-	PRUPE_1G525000	M5XTI8	GO:0055085,GO:0016020,GO:0015297,GO:0015238,GO:0006855	PF01554	PTHR11206,PTHR11206:SF80	KOG1347	K03327			PREDICTED: protein DETOXIFICATION 27-like	Multi antimicrobial extrusion protein	Multi antimicrobial extrusion protein
98	gene3806	PARG08627m01*	LOC103319587	turquoise	LG2	NC_024127.1	exon	5396637	5399555	-	PRUPE_1G524900	M5XAU9	GO:0005515,GO:0043531	PF00931	PTHR23155,PTHR23155:SF494	KOG4658				PREDICTED: putative disease resistance protein RGA1	Leucine-rich repeat	Rx, N-terminal
100	gene3838	PARG08665m01*	LOC103319619	turquoise	LG2	NC_024127.1	exon	5679189	5682080	+	PRUPE_1G528800	A0A251RH81	GO:0043531	PF00931	PTHR23155,PTHR23155:SF494	KOG4658				PREDICTED: putative disease resistance protein RGA3	Leucine-rich repeat	Leucine-rich repeat
428	gene3839	PARG08626m02*	LOC107880543	turquoise	LG2	NC_024127.1	exon	5683389	5683678	+	PRUPE_1G524800
101	gene3840	PARG08755m01**	LOC103319636	green	LG2	NC_024127.1	exon	5686459	5695025	+	PRUPE_1G529000	M5XZQ6	GO:0005515,GO:0043531	PF00931	PTHR23155,PTHR23155:SF494	KOG4658				PREDICTED: putative disease resistance protein RGA1	Leucine-rich repeat
94	gene3876	PARG08586m01*	LOC103319666	blue	LG2	NC_024127.1	exon	5913103	5914675	-	PRUPE_1G519900	M5XQQ5	GO:0016758,GO:0008152	PF00201	PTHR11926,PTHR11926:SF286				2.4.1.85	PREDICTED: 7-deoxyloganetin glucosyltransferase-like isoform X1	UDP-glucuronosyl/UDP-glucosyltransferase	UDP-glucuronosyl/UDP-glucosyltransferase
88	gene3899	PARG08231m01*	LOC103319693	turquoise	LG2	NC_024127.1	exon	6068250	6069182	-	PRUPE_1G480100	M5XS20		PF07859		KOG1515			3.1.1.1	PREDICTED: probable carboxylesterase 17	Alpha/beta hydrolase fold-3	Alpha/beta hydrolase fold-3
273	gene396	PARG00176m01*	LOC103319605	blue	LG1	NC_024126.1	exon	2826014	2827225	-	PRUPE_6G022800	M5VYP3	GO:0006468,GO:0004672,GO:0005524	PF00069	PTHR24351,PTHR24351:SF107	KOG0610			2.7.11.1	PREDICTED: serine/threonine-protein kinase UCNL	Protein kinase domain	Protein kinase domain
89	gene4003	PARG08322m01*	LOC103319903	turquoise	LG2	NC_024127.1	exon	6803765	6805952	+	PRUPE_1G490300	M5XP93	GO:0055085,GO:0016020,GO:0006810,GO:0015171,GO:0003333	PF13520	PTHR11785,PTHR11785:SF370	KOG1289				PREDICTED: amino-acid permease BAT1-like	Amino acid/polyamine transporter I	Amino acid/polyamine transporter I
90	gene4056	PARG08372m02*	LOC103319823	turquoise	LG2	NC_024127.1	exon	7151303	7153657	-	PRUPE_1G496400	A0A251RHU4		PF08387	PTHR32212					PREDICTED: uncharacterized protein LOC103319823 isoform X1	FBD domain	FBD domain
91	gene4066	PARG08385m01**	LOC103319916	blue	LG2	NC_024127.1	exon	7213026	7215543	+	PRUPE_1G497900	M5XJN1	GO:0016788	PF00657	PTHR22835,PTHR22835:SF239				3.2.1.51	PREDICTED: esterase-like	GDSL lipase/esterase	GDSL lipase/esterase
9	gene4085	***	LOC107880486	blue	LG2	NC_024127.1	exon	7382244	7382285	+	PRUPE_1G012300	A0A251QR12
429	gene4105	PARG08545m01**	LOC107880506	blue	LG2	NC_024127.1	exon	7537678	7538260	-												Protein kinase domain
85	gene4181	PARG08048m02*	LOC103320007	turquoise	LG2	NC_024127.1	exon	8240593	8246341	+	PRUPE_1G464600	M5XAD1		PF00027	PTHR10217,PTHR10217:SF537	KOG0498				PREDICTED: potassium channel KAT3	Cyclic nucleotide-binding domain	Cyclic nucleotide-binding domain
87	gene4204	PARG08194m01*	LOC107880260	turquoise	LG2	NC_024127.1	exon	8392336	8395318	-	PRUPE_1G477700	M5XW35		PF03140	PTHR31549,PTHR31549:SF2					PREDICTED: UPF0481 protein At3g47200-like	Protein of unknown function DUF247, plant	Protein of unknown function DUF247, plant
86	gene4216	PARG08092m01*	LOC103320039	turquoise	LG2	NC_024127.1	exon	8549828	8550539	-	PRUPE_1G469900	A0A251RE33								PREDICTED: uncharacterized protein LOC103320039
84	gene4405	PARG07882m01*	LOC103320253	turquoise	LG2	NC_024127.1	exon	9704837	9708015	+	PRUPE_1G444700	M5Y436	GO:0005515,GO:0006468,GO:0005524,GO:0004672	PF00069	PTHR27000,PTHR27000:SF155	KOG1187			2.7.11.1	PREDICTED: receptor-like protein kinase HSL1	Protein kinase domain	Protein kinase domain
81	gene4521	PARG07761m01*	LOC103320366	brown	LG2	NC_024127.1	exon	10400329	10403210	-	PRUPE_1G431300	M5XK69	GO:0006468,GO:0004672	PF00069	PTHR27008,PTHR27008:SF39	KOG1187			2.7.11.1	PREDICTED: LOW QUALITY PROTEIN: probable inactive receptor kinase At5g67200	Protein kinase domain	Protein kinase domain
80	gene4552	PARG07726m01*	LOC103320388	turquoise	LG2	NC_024127.1	exon	10576031	10579203	-	PRUPE_1G427800	M5XXT5	GO:0005515,GO:0006468,GO:0005524,GO:0004672	PF00069	PTHR27000,PTHR27000:SF66	KOG1187			2.7.11.1	PREDICTED: putative receptor-like protein kinase At3g47110	Protein kinase domain	Protein kinase domain
79	gene4553	PARG07725m01**	LOC107880264	turquoise	LG2	NC_024127.1	exon	10582262	10593961	-	PRUPE_1G427700	M5XPE6	GO:0005515,GO:0006468,GO:0005524,GO:0004672	PF00069	PTHR27000,PTHR27000:SF66	KOG1187			2.7.11.1	PREDICTED: putative leucine-rich repeat receptor-like serine/threonine-protein kinase At2g24130	Protein kinase domain	Protein kinase domain
78	gene4607	PARG07672m01*	LOC103320430	brown	LG2	NC_024127.1	exon	10869346	10870152	-	PRUPE_1G422400	M5XGJ8			PTHR35275,PTHR35275:SF1					PREDICTED: uncharacterized protein LOC103320430
77	gene4632	PARG07651m01*	LOC103320493	turquoise	LG2	NC_024127.1	exon	10983208	10988590	+	PRUPE_1G419600	A0A251RBN2	GO:0008017,GO:0007018,GO:0005524,GO:0003777,GO:0005871	PF00225	PTHR24115,PTHR24115:SF490	KOG0240,KOG0243	K11498		3.6.4.4	PREDICTED: kinesin-related protein 11	Kinesin motor domain	Kinesin motor domain
76	gene4812	PARG07472m01*	LOC103320678	green	LG2	NC_024127.1	exon	11991600	11995169	-	PRUPE_1G400600	M5Y600	GO:0016020,GO:0004970	PF00060	PTHR18966,PTHR18966:SF242	KOG1052	K05387			PREDICTED: glutamate receptor 2.7-like	GPCR, family 3	GPCR, family 3
75	gene4818	PARG07466m01*	LOC103320681	blue	LG2	NC_024127.1	exon	12037185	12040536	-	PRUPE_1G399900	M5XHT8	GO:0016020,GO:0004970	PF00060	PTHR18966,PTHR18966:SF204	KOG1052	K05387			PREDICTED: glutamate receptor 2.9-like	Ionotropic glutamate receptor	Ionotropic glutamate receptor
74	gene4900	PARG07401m01*	LOC103320757	blue	LG2	NC_024127.1	exon	12537565	12538797	-	PRUPE_1G391300	M5Y9E2	GO:0005975,GO:0004553	PF00704	PTHR11177,PTHR11177:SF208	KOG2806	K01183		3.2.1.14	PREDICTED: chitotriosidase-1-like	Glycoside hydrolase family 18, catalytic domain	Glycoside hydrolase family 18, catalytic domain
73	gene4927	PARG07376m02*	LOC103320776	turquoise	LG2	NC_024127.1	exon	12669323	12670280	-	PRUPE_1G388600	A0A251RA28	GO:0006355,GO:0003677	PF02701	PTHR31992,PTHR31992:SF12					PREDICTED: dof zinc finger protein DOF3.4	Zinc finger, Dof-type	Zinc finger, Dof-type
72	gene4948	PARG07352m01*	LOC103320792	turquoise	LG2	NC_024127.1	exon	12814331	12815841	+	PRUPE_1G385900	M5XPJ1		PF03350	PTHR31721,PTHR31721:SF3					PREDICTED: uncharacterized protein LOC103320792 isoform X1	Uncharacterised protein family UPF0114	Uncharacterised protein family UPF0114
71	gene4958	PARG07341m02*	LOC103320799	turquoise	LG2	NC_024127.1	exon	12902635	12905304	-	PRUPE_1G384800	A0A251R9P4	GO:0055085,GO:0016020,GO:0015297,GO:0015238,GO:0006855	PF01554	PTHR11206,PTHR11206:SF115	KOG1347	K03327			PREDICTED: protein DETOXIFICATION 33	Multi antimicrobial extrusion protein	Multi antimicrobial extrusion protein
70	gene5044	PARG07267m01**	LOC103320869	green	LG2	NC_024127.1	exon	13308805	13310646	-	PRUPE_1G376400	A0A0B4KIE8	GO:0050662,GO:0003824	PF01370	PTHR10366,PTHR10366:SF276	KOG1502	K13082		1.1.1.219,1.1.1.234	PREDICTED: LOW QUALITY PROTEIN: bifunctional dihydroflavonol 4-reductase/flavanone 4-reductase	NAD-dependent epimerase/dehydratase	NAD-dependent epimerase/dehydratase
69	gene5048	PARG07263m01*	LOC107880400	turquoise	LG2	NC_024127.1	exon	13336633	13337023	-	PRUPE_1G376000	M5Y4P8		PF00304	PTHR33147,PTHR33147:SF4					PREDICTED: defensin-like protein 19	Knottin, scorpion toxin-like	Knottin, scorpion toxin-like superfamily
68	gene5051	PARG07260m01*	LOC103320875	turquoise	LG2	NC_024127.1	exon	13356860	13359525	-	PRUPE_1G375700	M5XFP5	GO:0008168	PF03492	PTHR31009,PTHR31009:SF6		K08241		2.1.1.141	PREDICTED: jasmonate O-methyltransferase-like	SAM dependent carboxyl methyltransferase	SAM dependent carboxyl methyltransferase
61	gene5073	PARG06863m01*	LOC103320955	brown	LG2	NC_024127.1	exon	13493015	13497029	+	PRUPE_1G332600	A0A251R703	GO:0003968	PF05183	PTHR23079,PTHR23079:SF9		K11699		2.7.7.48	PREDICTED: probable RNA-dependent RNA polymerase 1	RNA-dependent RNA polymerase, eukaryotic-type	RNA-dependent RNA polymerase, eukaryotic-type
62	gene5095	PARG06902m01*	LOC103320975	turquoise	LG2	NC_024127.1	exon	13621491	13622273	+	PRUPE_1G336500	M5XEY3								PREDICTED: zinc finger protein 4-like	Zinc finger C2H2-type	Zinc finger C2H2-type
63	gene5103	PARG06910m01*	LOC103320981	turquoise	LG2	NC_024127.1	exon	13669659	13671825	-	PRUPE_1G337500	M5XDT3	GO:0016787	PF00149	PTHR10161,PTHR10161:SF14		K14379	00740+3.1.3.2	3.1.3.2	PREDICTED: purple acid phosphatase 8-like	Calcineurin-like phosphoesterase domain, ApaH type	Calcineurin-like phosphoesterase domain, ApaH type
430	gene5118	PARG06923m01*	LOC103320996	green	LG2	NC_024127.1	exon	13765155	13766808	+	PRUPE_1G339000									PREDICTED: D-galacturonate reductase-like		Aldo/keto reductase, conserved site
64	gene5119	PARG06924m01*	LOC103320997	turquoise	LG2	NC_024127.1	exon	13776220	13777407	+	PRUPE_1G339000	M5XD63		PF00248	PTHR11732,PTHR11732:SF221	KOG1577	K00011		1.1.1.365	PREDICTED: D-galacturonate reductase-like	Aldo/keto reductase, conserved site	Aldo/keto reductase, conserved site
276	gene514	PARG00498m01*	LOC103320961	black	LG1	NC_024126.1	exon	3560726	3562667	-	PRUPE_6G056100	M5VYS5	GO:0055114,GO:0016717,GO:0006629	PF00487	PTHR32100,PTHR32100:SF20		K10257			PREDICTED: omega-3 fatty acid desaturase. chloroplastic-like	Fatty acid desaturase domain	Fatty acid desaturase domain
65	gene5195	PARG06989m02*	LOC103321067	turquoise	LG2	NC_024127.1	exon	14233727	14236978	-	PRUPE_1G346500	M5XXH7	GO:0016021,GO:0004659	PF01040	PTHR11048,PTHR11048:SF28	KOG1381	K06125		2.5.1.39	PREDICTED: 4-hydroxybenzoate geranyltransferase 2-like	UbiA prenyltransferase family	UbiA prenyltransferase family
431	gene5241	***	LOC103321363	blue	LG2	NC_024127.1	exon	14531812	14533367	-
66	gene5367	PARG07144m02*	LOC103321383	turquoise	LG2	NC_024127.1	exon	15320405	15327657	+	PRUPE_1G363400	A0A251RB94	GO:0008017,GO:0007018,GO:0005524,GO:0003777,GO:0005871	PF00225	PTHR24115,PTHR24115:SF480	KOG0242	K10401		3.6.4.4	PREDICTED: kinesin-like protein KIF22-A	Kinesin motor domain	Kinesin motor domain
82	gene5389	PARG07779m01*	LOC103321387	turquoise	LG2	NC_024127.1	exon	15461628	15463313	+	PRUPE_1G433200	M5XQJ2	GO:0006508,GO:0004252	PF00082	PTHR10795,PTHR10795:SF373				3.4.14.10		Peptidase S8/S53 domain	Peptidase S8/S53 domain
432	gene5399	PARG04155m01*	LOC103321388	green	LG2	NC_024127.1	exon	15520285	15521199	-	PRUPE_5G131100									PREDICTED: zinc finger MYM-type protein 1-like		HAT, C-terminal dimerisation domain
67	gene5447	PARG07210m01*	LOC103321307	turquoise	LG2	NC_024127.1	exon	15813831	15815445	-	PRUPE_1G371500	A0A251R909		PF05142	PTHR31604,PTHR31604:SF6					PREDICTED: protein SHI RELATED SEQUENCE 5	Zinc finger, lateral root primordium type 1	Zinc finger, lateral root primordium type 1
60	gene5518	PARG06862m01*	LOC103321445	blue	LG2	NC_024127.1	exon	16262140	16263415	+	PRUPE_1G332500	M5Y392	GO:0016787	PF00293	PTHR12629,PTHR12629:SF4	KOG2839	K07766		3.6.1.22,3.6.1.13	PREDICTED: nudix hydrolase 17. mitochondrial-like	NUDIX hydrolase domain	NUDIX hydrolase domain
277	gene576	PARG00256m01*	LOC103321619	yellow	LG1	NC_024126.1	exon	3951456	3952877	-	PRUPE_6G083000	A0A251NLY2		PF07893						PREDICTED: uncharacterized protein LOC103321619	Protein of unknown function DUF1677, Oryza sativa	Regulatory protein RecX
52	gene5850	PARG06083m01*	LOC103321804	turquoise	LG2	NC_024127.1	exon	18666631	18668458	-	PRUPE_1G249000	M5XYZ1	GO:0055085,GO:0016021	PF07690	PTHR23515,PTHR23515:SF3		K02575			PREDICTED: high affinity nitrate transporter 2.5	Major facilitator superfamily	Major facilitator superfamily
51	gene5884	***	LOC103321843	turquoise	LG2	NC_024127.1	exon	18900782	18903329	-	PRUPE_1G245400	M5XXC5		PF00248	PTHR11732,PTHR11732:SF239	KOG1577				PREDICTED: non-functional NADPH-dependent codeinone reductase 2-like	Aldo/keto reductase, conserved site
50	gene5909	PARG06015m01*	LOC103321864	turquoise	LG2	NC_024127.1	exon	19170052	19171681	+	PRUPE_1G242400	M5XFW1	GO:0055114,GO:0020037,GO:0016705,GO:0005506	PF00067	PTHR24298,PTHR24298:SF85				1.14.13.68	PREDICTED: cytochrome P450 71B36-like	Cytochrome P450	Cytochrome P450
354	gene6225	PARG21090m02*	LOC103322233	turquoise	LG2	NC_024127.1	exon	22162114	22163741	-	PRUPE_8G140900	M5VIS3	GO:0005515	PF00560	PTHR27001,PTHR27001:SF224				2.7.11.1,2.7.10.1	PREDICTED: somatic embryogenesis receptor kinase 1-like	Leucine-rich repeat	Uncharacterised protein family SERF, N-terminal
333	gene6308	***	LOC107880551	blue	LG2	NC_024127.1	exon	23303895	23304504	+	PRUPE_7G194800	H2BDK2		PF06200	PTHR33077,PTHR33077:SF13		K13464				Tify domain
45	gene6357	PARG05037m04*	LOC103322391	black	LG2	NC_024127.1	exon	24506718	24522704	-	PRUPE_1G205100	A0A251R0K4	GO:0006468,GO:0004672	PF00069	PTHR27005	KOG1187			2.7.11.1	PREDICTED: cyclic nucleotide-gated ion channel 1-like	Cyclic nucleotide-binding domain
433	gene6358	***	LOC103322392	black	LG2	NC_024127.1	exon	24524954	24526667	+	PRUPE_1G230400									PREDICTED: uncharacterized protein LOC103322392
105	gene6359	PARG09107m04*	LOC107880309	red	LG2	NC_024127.1	exon	24527140	24528455	-	PRUPE_1G572300	M5XCS8			PTHR31509,PTHR31509:SF16					PREDICTED: uncharacterized protein LOC107880309
251	gene6360	PARG23978m01*	LOC107880428	turquoise	LG2	NC_024127.1	exon	24532723	24532822	+	PRUPE_5G115000	A0A251P6Z9		PF10536							Aminotransferase-like, plant mobile domain
46	gene6361	***	LOC103322384	brown	LG2	NC_024127.1	exon	24591046	24592237	-	PRUPE_1G205400	M5XU12	GO:0016998,GO:0006032,GO:0004568	PF00182	PTHR22595,PTHR22595:SF61	KOG4742	K01183	00520+3.2.1.14	3.2.1.14	PREDICTED: endochitinase EP3-like	Glycoside hydrolase, family 19, catalytic
47	gene6363	PARG05025m03*	LOC103322395	blue	LG2	NC_024127.1	exon	24607323	24609497	+	PRUPE_1G205800	M5XAR2			PTHR35483,PTHR35483:SF1					PREDICTED: uncharacterized protein LOC103322395. partial
44	gene6402	***	LOC103322429	turquoise	LG2	NC_024127.1	exon	25274296	25275763	+	PRUPE_1G204800	M5XTV3	GO:0016998,GO:0006032,GO:0004568	PF00182	PTHR22595,PTHR22595:SF61	KOG4742	K01183	00520+3.2.1.14	3.2.1.14	PREDICTED: endochitinase EP3-like	Glycoside hydrolase, family 19, catalytic
361	gene6423	PARG20701m01*	LOC103322459	turquoise	LG2	NC_024127.1	exon	25627191	25628042	-	PRUPE_8G179500	A0A251MZL1	GO:0007165,GO:0005515,GO:0043531	PF00931	PTHR11017,PTHR11017:SF162	KOG4658				PREDICTED: TMV resistance protein N-like	Leucine-rich repeat	Toll/interleukin-1 receptor homology (TIR) domain
434	gene6424	PARG04642m01**	LOC107880436	turquoise	LG2	NC_024127.1	exon	25628782	25629869	-												Toll/interleukin-1 receptor homology (TIR) domain
369	gene6434	PARG20743m01*	LOC103322466	blue	LG2	NC_024127.1	exon	25812081	25815446	-	PRUPE_8G237200	A0A251N5M1	GO:0007165,GO:0005515	PF00931	PTHR11017,PTHR11017:SF162	KOG4658				PREDICTED: TMV resistance protein N-like isoform X1	Toll/interleukin-1 receptor homology (TIR) domain	Leucine-rich repeat domain superfamily
43	gene6464	***	LOC103322498	blue	LG2	NC_024127.1	exon	26327444	26328757	-	PRUPE_1G190600	A0A251QZL8			PTHR36707					PREDICTED: uncharacterized protein LOC103322498
42	gene6513	PARG05244m01*	LOC103322538	turquoise	LG2	NC_024127.1	exon	27238589	27241272	-	PRUPE_1G178400	M5XCC0	GO:0004857,GO:0042545,GO:0030599,GO:0005618	PF01095	PTHR31707,PTHR31707:SF29			00040+3.1.1.11	3.1.1.11	PREDICTED: probable pectinesterase/pectinesterase inhibitor 35	Pectinesterase, catalytic	Pectinesterase, catalytic
41	gene6629	PARG05460m01*	LOC103322672	green	LG2	NC_024127.1	exon	28910296	28911287	-	PRUPE_1G162800	A0A251QYI7	GO:0055085,GO:0016020,GO:0006811,GO:0005216	PF00520	PTHR10217,PTHR10217:SF465		K05391			PREDICTED: cyclic nucleotide-gated ion channel 1-like	Cyclic nucleotide-binding domain	Cyclic nucleotide-binding domain
435	gene6660	PARG04306m01**	LOC103322740	black	LG2	NC_024127.1	exon	29229676	29231457	+												Pentatricopeptide repeat
436	gene6662	PARG04306m01**	LOC103322742	turquoise	LG2	NC_024127.1	exon	29235890	29237510	-												Pentatricopeptide repeat
40	gene6669	PARG04316m02*	LOC103322685	blue	LG2	NC_024127.1	exon	29289157	29294931	+	PRUPE_1G159700	A0A251QZ95	GO:0016157,GO:0005985	PF00534	PTHR12526,PTHR12526:SF360	KOG0853	K00696	00500+2.4.1.14	2.4.1.14	PREDICTED: probable sucrose-phosphate synthase 3	Sucrose synthase	Sucrose synthase
39	gene6811	***	LOC103322888	yellow	LG2	NC_024127.1	exon	30630421	30631014	-	PRUPE_1G146400	M5XMW9		PF05078						PREDICTED: uncharacterized protein LOC103322888	Protein DMP
38	gene6824	PARG05552m01*	LOC103322899	red	LG2	NC_024127.1	exon	30758005	30761365	-	PRUPE_1G145300	M5XL90		PF01156	PTHR12304,PTHR12304:SF6	KOG2938				PREDICTED: uncharacterized protein LOC103322899 isoform X2	Inosine/uridine-preferring nucleoside hydrolase domain	Inosine/uridine-preferring nucleoside hydrolase domain
37	gene6895	PARG05487m01*	LOC103322999	black	LG2	NC_024127.1	exon	31346302	31347511	-	PRUPE_1G138000	M5XIY3	GO:0005515	PF00168	PTHR32246					PREDICTED: protein SRC2-like	C2 domain	C2 domain
437	gene6981	PARG04592m01**	LOC103323085	turquoise	LG2	NC_024127.1	exon	32029216	32029695	-												Bet v I/Major latex protein
281	gene6982	PARG04592m01**	LOC103323098	blue	LG2	NC_024127.1	exon	32030651	32031236	+	PRUPE_6G094400	M5W8U3	GO:0009607,GO:0006952	PF00407	PTHR31213,PTHR31213:SF14					PREDICTED: major allergen Pru ar 1-like	Bet v I/Major latex protein	Bet v I/Major latex protein
35	gene6988	PARG04592m01**	LOC103323094	turquoise	LG2	NC_024127.1	exon	32068013	32068601	-	PRUPE_1G127800	M5XTC6	GO:0009607,GO:0006952	PF00407	PTHR31213,PTHR31213:SF14					PREDICTED: major allergen Pru ar 1-like	Bet v I/Major latex protein	Bet v I/Major latex protein
438	gene6991	PARG04592m01**	LOC103323089	red	LG2	NC_024127.1	exon	32087837	32096758	-	PRUPE_1G127800									PREDICTED: major allergen Pru ar 1-like isoform X2		Bet v I/Major latex protein
439	gene6992	PARG04592m01**	LOC103323092	brown	LG2	NC_024127.1	exon	32088854	32089036	+												Bet v I/Major latex protein
34	gene6993	PARG04595m01*	LOC103323090	turquoise	LG2	NC_024127.1	exon	32092058	32092709	+	PRUPE_1G127300	M5XL43	GO:0009607,GO:0006952	PF00407	PTHR31213,PTHR31213:SF14					PREDICTED: major allergen Pru ar 1-like	Bet v I/Major latex protein	Bet v I/Major latex protein
36	gene6994	PARG04593m01*	LOC103323088	turquoise	LG2	NC_024127.1	exon	32098229	32098828	+	PRUPE_1G128300	M5XTC2	GO:0009607,GO:0006952	PF00407	PTHR31213,PTHR31213:SF14					PREDICTED: major allergen Pru ar 1-like	Bet v I/Major latex protein	Bet v I/Major latex protein
33	gene6997	PARG04588m02*	LOC103323100	turquoise	LG2	NC_024127.1	exon	32110866	32111470	+	PRUPE_1G126900	M5XZ47	GO:0009607,GO:0006952	PF00407	PTHR31213,PTHR31213:SF14					PREDICTED: major allergen Pru av 1-like	Bet v I/Major latex protein	Bet v I/Major latex protein
32	gene7004	***	LOC103323107	turquoise	LG2	NC_024127.1	exon	32162469	32163020	+	PRUPE_1G126200	A0A251QWQ6								PREDICTED: leucine-rich repeat extensin-like protein 6
440	gene7064	PARG04490m01**	LOC103323173	brown	LG2	NC_024127.1	exon	32692587	32693462	+	PRUPE_4G216800									PREDICTED: glycine-rich cell wall structural protein-like isoform X3
278	gene711	PARG00768m04*	LOC103322671	turquoise	LG1	NC_024126.1	exon	4888122	4889838	-	PRUPE_6G085900	M5VZT7	GO:0045735	PF00190	PTHR31189,PTHR31189:SF8					PREDICTED: 12S seed storage protein CRD-like	11-S seed storage protein, plant	11-S seed storage protein, plant
31	gene7166	PARG04365m02*	LOC103323278	turquoise	LG2	NC_024127.1	exon	33435138	33442913	-	PRUPE_1G106800	M5XNC1	GO:0016887,GO:0005524,GO:0016020	PF00005	PTHR19241,PTHR19241:SF259					PREDICTED: pleiotropic drug resistance protein 3-like isoform X1	ABC transporter-like	ABC transporter-like
30	gene7192	PARG04392m03*	LOC103323316	turquoise	LG2	NC_024127.1	exon	33614855	33620193	+	PRUPE_1G104100	M5XY02	GO:0016887,GO:0005524,GO:0055085,GO:0042626,GO:0016021,GO:0006810	PF00005	PTHR24221,PTHR24221:SF205		K05658		3.6.3.44	PREDICTED: ABC transporter B family member 4-like	ABC transporter-like	ABC transporter-like
120	gene7194	PARG04392m01**	LOC103323318	turquoise	LG2	NC_024127.1	exon	33662708	33666770	+	PRUPE_2G166500	M5X2I5	GO:0016887,GO:0005524,GO:0055085,GO:0042626,GO:0016021,GO:0006810	PF00005	PTHR24221,PTHR24221:SF205		K05658		3.6.3.44	PREDICTED: ABC transporter B family member 4-like	ABC transporter-like	ABC transporter-like
28	gene7238	PARG24351m02*	LOC103323352	turquoise	LG2	NC_024127.1	exon	34339907	34344151	-	PRUPE_1G098000	M5XAQ4	GO:0055114,GO:0016491,GO:0006633,GO:0005506	PF04116	PTHR11863,PTHR11863:SF2					PREDICTED: protein ECERIFERUM 3	Fatty acid hydroxylase	Fatty acid hydroxylase
29	gene7268	PARG04424m01*	LOC103323428	turquoise	LG2	NC_024127.1	exon	34611543	34612436	+	PRUPE_1G101400	M5XG53		PF00117	PTHR11922,PTHR11922:SF42	KOG3179				PREDICTED: gamma-glutamyl peptidase 3-like	Glutamine amidotransferase	Glutamine amidotransferase
26	gene7295	PARG04143m01*	LOC103323436	turquoise	LG2	NC_024127.1	exon	34899532	34900778	-	PRUPE_1G088600	M5XEJ9	GO:0048046,GO:0016762,GO:0006073,GO:0005618,GO:0005975,GO:0004553	PF00722	PTHR31062,PTHR31062:SF32				2.4.1.207	PREDICTED: xyloglucan endotransglucosylase/hydrolase protein 24-like	Glycoside hydrolase family 16	Glycoside hydrolase family 16
27	gene7314	***	LOC103323450	turquoise	LG2	NC_024127.1	exon	35068750	35070957	-	PRUPE_1G090500	M5Y1E8	GO:0016758,GO:0008152	PF00201	PTHR11926,PTHR11926:SF292				2.4.1.115	PREDICTED: anthocyanidin 3-O-glucosyltransferase 7-like	UDP-glucuronosyl/UDP-glucosyltransferase
25	gene7357	PARG04124m01*	LOC103323486	turquoise	LG2	NC_024127.1	exon	35503641	35504603	-	PRUPE_1G087000	M5XWM2	GO:0016020,GO:0008378,GO:0006486	PF01762	PTHR11214,PTHR11214:SF141	KOG2287			2.4.1.134	PREDICTED: hydroxyproline O-galactosyltransferase GALT3-like	Glycosyl transferase, family 31	Glycosyl transferase, family 31
23	gene7375	PARG04172m01*	LOC103323522	yellow	LG2	NC_024127.1	exon	35654900	35655963	+	PRUPE_1G080700	M5Y0J0	GO:0008061,GO:0016998,GO:0006032,GO:0004568	PF00182	PTHR22595,PTHR22595:SF61	KOG4742	K01183	00520+3.2.1.14	3.2.1.14	PREDICTED: endochitinase EP3-like	Glycoside hydrolase, family 19, catalytic	Glycoside hydrolase, family 19, catalytic
24	gene7396	PARG04082m01**	LOC103323541	turquoise	LG2	NC_024127.1	exon	35928865	35930277	+	PRUPE_1G083300	A0A251QUE1	GO:0006468,GO:0004672	PF07714	PTHR27009,PTHR27009:SF17	KOG1187			2.7.11.1	PREDICTED: rust resistance kinase Lr10-like isoform X1	Protein kinase domain	Protein kinase domain
20	gene7573	***	LOC103323737	turquoise	LG2	NC_024127.1	exon	37706206	37706736	-	PRUPE_1G060400	A0A251QT13								PREDICTED: uncharacterized PE-PGRS family protein PE_PGRS46
21	gene7575	PARG29807m01*	LOC103323739	turquoise	LG2	NC_024127.1	exon	37715946	37719536	-	PRUPE_1G060700	M5Y400	GO:0006468,GO:0005524,GO:0004672,GO:0005515	PF00069	PTHR27000,PTHR27000:SF92	KOG1187			2.7.11.1	PREDICTED: LOW QUALITY PROTEIN: receptor-like protein kinase 2	Protein kinase domain	Protein kinase domain
16	gene7605	PARG03760m01*	LOC103323849	blue	LG2	NC_024127.1	exon	38040739	38041944	-	PRUPE_1G047700	M5XIX9	GO:0043531	PF00931	PTHR23155,PTHR23155:SF402	KOG4658				PREDICTED: putative disease resistance protein At1g50180	NB-ARC	NB-ARC
17	gene7655	***	LOC103323807	turquoise	LG2	NC_024127.1	exon	38341588	38343216	+	PRUPE_1G053300	A0A251QSS4	GO:0016758,GO:0008152	PF00201	PTHR11926,PTHR11926:SF235	KOG1192			2.4.1.324	PREDICTED: 7-deoxyloganetin glucosyltransferase-like	UDP-glucuronosyl/UDP-glucosyltransferase
18	gene7665	PARG03836m01**	LOC107880556	black	LG2	NC_024127.1	exon	38446993	38447391	-	PRUPE_1G054400	A0A251QT27		PF04432	PTHR31332,PTHR31332:SF0		K18010		1.17.7.2		Coenzyme F420 hydrogenase/dehydrogenase beta subunit, C-terminal	Coenzyme F420 hydrogenase/dehydrogenase beta subunit, C-terminal
19	gene7670	PARG03840m02*	LOC103323820	green	LG2	NC_024127.1	exon	38511705	38513780	-	PRUPE_1G054900	M5Y256	GO:0005515	PF02798	PTHR11260,PTHR11260:SF327	KOG0406	K00799		2.5.1.18	PREDICTED: glutathione transferase GST 23-like	Glutathione S-transferase, N-terminal	Glutathione S-transferase, N-terminal
185	gene7814	PARG03473m01*	LOC103324190	turquoise	LG2	NC_024127.1	exon	39721442	39723426	+	PRUPE_4G045500	A0A251PFQ1		PF08590	PTHR13308,PTHR13308:SF17					PREDICTED: uncharacterized protein LOC103324190	Domain of unknown function DUF1771	Domain of unknown function DUF1771
10	gene7873	PARG03417m03*	LOC103324062	yellow	LG2	NC_024127.1	exon	40110983	40114869	+	PRUPE_1G013000	M5XFF3	GO:0016787	PF01975	PTHR30457,PTHR30457:SF0		K03787	00230+3.1.3.5	3.1.3.5	PREDICTED: 5\'-nucleotidase SurE	Survival protein SurE-like phosphatase/nucleotidase	Survival protein SurE-like phosphatase/nucleotidase
14	gene7918	PARG03673m01*	LOC103324102	blue	LG2	NC_024127.1	exon	40470605	40472218	-	PRUPE_1G038600	M5XWK8	GO:0055085,GO:0016021	PF00083	PTHR24064,PTHR24064:SF297		K08176		3.6.3.27	PREDICTED: probable inorganic phosphate transporter 1-3	Phosphate permease	Phosphate permease
13	gene7920	PARG03665m01*	LOC103324104	yellow	LG2	NC_024127.1	exon	40565526	40566704	+	PRUPE_1G038100	M5XW09								PREDICTED: extensin-like
12	gene7921	***	LOC103324105	turquoise	LG2	NC_024127.1	exon	40597764	40598315	+	PRUPE_1G038000	M5XMF2								PREDICTED: proline-rich extensin-like protein EPR1
11	gene7946	PARG03642m01*	LOC103324123	yellow	LG2	NC_024127.1	exon	40763107	40764904	-	PRUPE_1G035700	M5XQD3	GO:0055114,GO:0016491	PF03171	PTHR10209,PTHR10209:SF122	KOG0143			1.14.11.20	PREDICTED: 1-aminocyclopropane-1-carboxylate oxidase homolog 1-like	Oxoglutarate/iron-dependent dioxygenase	Oxoglutarate/iron-dependent dioxygenase
7	gene8044	PARG30354m02*	LOC103324267	black	LG2	NC_024127.1	exon	41465689	41473037	+	PRUPE_1G010700	M5Y3A6	GO:0043531	PF00931	PTHR23155,PTHR23155:SF563	KOG4658				PREDICTED: disease resistance protein RGA2-like	NB-ARC	Leucine-rich repeat domain superfamily
1	gene8082	PARG03336m04*	LOC103324315	turquoise	LG2	NC_024127.1	exon	41866281	41867717	-	PRUPE_1G003000	M5XDM9	GO:0016747,GO:0008610	PF00195	PTHR11877,PTHR11877:SF27		K00660	00941+2.3.1.74	2.3.1.74	PREDICTED: polyketide synthase 5-like	Chalcone/stilbene synthase, N-terminal	Chalcone/stilbene synthase, N-terminal
3	gene8106	PARG03360m01**	LOC103324347	green	LG2	NC_024127.1	exon	42079799	42080269	-	PRUPE_1G005900	A0A251QQN8	GO:0006355,GO:0005739,GO:0003690	PF02536	PTHR13068,PTHR13068:SF28	KOG1267				PREDICTED: uncharacterized protein LOC103324347	Transcription termination factor, mitochondrial/chloroplastic	Transcription termination factor, mitochondrial/chloroplastic
2	gene8107	PARG03360m02*	LOC107880134	turquoise	LG2	NC_024127.1	exon	42080325	42080990	-	PRUPE_1G005300	M5XJ51	GO:0006355,GO:0005739,GO:0003690	PF02536	PTHR13068,PTHR13068:SF28	KOG1267				PREDICTED: uncharacterized protein LOC107880134	Transcription termination factor, mitochondrial/chloroplastic	Transcription termination factor, mitochondrial/chloroplastic
270	gene8122	PARG00058m01*	LOC103324364	yellow	LG3	NC_024128.1	exon	79645	80063	-	PRUPE_6G005300	A0A251NI45	GO:0055114,GO:0051537,GO:0016491,GO:0010277	PF00355	PTHR21266,PTHR21266:SF25				1.14.12.20		Pheophorbide a oxygenase	Pheophorbide a oxygenase
15	gene8127	PARG03705m01*	LOC103324401	turquoise	LG3	NC_024128.1	exon	91365	91459	+	PRUPE_1G042000	A0A251QSC0	GO:0005515	PF00240	PTHR10666,PTHR10666:SF124	KOG0001,KOG0004	K08770				Ubiquitin domain	Ubiquitin-like domain
441	gene829	PARG03705m01*	LOC103324383	turquoise	LG1	NC_024126.1	exon	5654639	5654891	+	PRUPE_1G042000											Ubiquitin-like domain
176	gene8308	PARG05293m01*	LOC103324572	turquoise	LG3	NC_024128.1	exon	1106261	1108844	+	PRUPE_4G027900	A0A251PET9	GO:0006468,GO:0005524,GO:0004672	PF00069	PTHR27002,PTHR27002:SF122	KOG1187			2.7.11.1	PREDICTED: cysteine-rich receptor-like protein kinase 29	Protein kinase domain	Protein kinase domain
177	gene8316	PARG12413m01**	LOC107880642	brown	LG3	NC_024128.1	exon	1155708	1169106	+	PRUPE_4G028000	A0A251PI67		PF01657	PTHR32099,PTHR32099:SF4					PREDICTED: putative receptor-like protein kinase At4g00960	Gnk2-homologous domain	Protein kinase domain
178	gene8358	PARG12368m01*	LOC107880810	turquoise	LG3	NC_024128.1	exon	1388290	1392222	-	PRUPE_4G032500	M5X3I1	GO:0048544,GO:0006468,GO:0004672	PF00954	PTHR27002,PTHR27002:SF84	KOG1187		05165+2.7.11.1	2.7.11.1	PREDICTED: G-type lectin S-receptor-like serine/threonine-protein kinase At1g61370 isoform X1	Protein kinase domain	Protein kinase domain
179	gene8399	PARG12333m01*	LOC103324706	brown	LG3	NC_024128.1	exon	1628606	1631120	+	PRUPE_4G036900	M5X6R2	GO:0005515	PF00622	PTHR12381,PTHR12381:SF13	KOG2242	K15047			PREDICTED: heterogeneous nuclear ribonucleoprotein U-like protein 1	SPRY domain	SPRY domain
180	gene8400	PARG12332m01*	LOC103324644	yellow	LG3	NC_024128.1	exon	1633393	1634602	+	PRUPE_4G037000	M5X1Q3			PTHR37746,PTHR37746:SF1					PREDICTED: uncharacterized protein LOC103324644
181	gene8418	PARG12308m01*	LOC103324661	turquoise	LG3	NC_024128.1	exon	1731873	1732438	+	PRUPE_4G039400	A0A251PIP6			PTHR34789,PTHR34789:SF1					PREDICTED: uncharacterized protein F12A10.7
182	gene8436	***	LOC103324677	black	LG3	NC_024128.1	exon	1843726	1845495	-	PRUPE_4G041400	M5WH34	GO:0055114,GO:0004097,GO:0016491,GO:0008152	PF00264	PTHR11474,PTHR11474:SF33		K00422	00350+1.10.3.1	1.10.3.1	PREDICTED: polyphenol oxidase. chloroplastic	Tyrosinase copper-binding domain
183	gene8441	PARG12284m01*	LOC103324714	black	LG3	NC_024128.1	exon	1879092	1880801	+	PRUPE_4G041800	M5WQ19	GO:0016491,GO:0008152,GO:0055114,GO:0004097	PF00264	PTHR11474,PTHR11474:SF33		K00422	00350+1.10.3.1	1.10.3.1	PREDICTED: polyphenol oxidase. chloroplastic-like. partial	Tyrosinase copper-binding domain	Tyrosinase copper-binding domain
184	gene8460	PARG12255m01*	LOC103324728	turquoise	LG3	NC_024128.1	exon	2022368	2023810	+	PRUPE_4G043200	A0A251PFK5		PF00561	PTHR10992,PTHR10992:SF869	KOG4178			3.3.2.10	PREDICTED: AB hydrolase superfamily protein YfhM-like	Alpha/beta hydrolase fold-1	Alpha/beta hydrolase fold-1
186	gene8489	PARG12229m01*	LOC103324754	brown	LG3	NC_024128.1	exon	2171422	2172724	-	PRUPE_4G046000	M5WVD4	GO:0043565,GO:0006355,GO:0005634,GO:0003700	PF00447	PTHR10015,PTHR10015:SF155		K09419			PREDICTED: heat stress transcription factor B-2a-like	Heat shock factor (HSF)-type, DNA-binding	Heat shock factor (HSF)-type, DNA-binding
280	gene852	PARG00863m02*	LOC103324520	turquoise	LG1	NC_024126.1	exon	5848502	5852482	+	PRUPE_6G092800	M5VYJ0			PTHR34224,PTHR34224:SF4					PREDICTED: LOW QUALITY PROTEIN: interactor of constitutive active ROPs 3	Interactor of constitutive active ROPs	Interactor of constitutive active ROPs
187	gene8569	PARG12137m01*	LOC103324853	blue	LG3	NC_024128.1	exon	2629762	2632906	-	PRUPE_4G056600	A0A251PGB7	GO:0016020,GO:0004970	PF00060	PTHR18966,PTHR18966:SF233	KOG1052				PREDICTED: glutamate receptor 2.7-like	Ionotropic glutamate receptor	Ionotropic glutamate receptor
442	gene858	PARG03930m01*	LOC103324785	turquoise	LG1	NC_024126.1	exon	5897978	5905583	+	PRUPE_6G092200									PREDICTED: uncharacterized protein LOC103324785
188	gene8611	PARG12020m01*	LOC103324892	turquoise	LG3	NC_024128.1	exon	2909099	2909392	+	PRUPE_4G067000	M5WYF5			PTHR37180,PTHR37180:SF1					PREDICTED: uncharacterized protein LOC103324892	Precursor of CEP13/CEP14	Precursor of CEP13/CEP14
189	gene8617	PARG12015m01*	LOC103324899	turquoise	LG3	NC_024128.1	exon	2948153	2950274	-	PRUPE_4G067600	M5WHP7	GO:0046923,GO:0016021,GO:0006621	PF00810	PTHR10585,PTHR10585:SF26	KOG3106	K10949			PREDICTED: ER lumen protein-retaining receptor A	ER lumen protein retaining receptor	ER lumen protein retaining receptor
202	gene8702	PARG11411m01*	LOC103325002	yellow	LG3	NC_024128.1	exon	3622232	3627685	+	PRUPE_4G128100	M5WMB8	GO:0055114,GO:0016491,GO:0008152	PF00171	PTHR11699,PTHR11699:SF49		K17761		1.2.1.24	PREDICTED: succinate-semialdehyde dehydrogenase. mitochondrial-like	Succinate semialdehyde dehydrogenase	Succinate semialdehyde dehydrogenase
190	gene8736	PARG11970m01*	LOC103325034	yellow	LG3	NC_024128.1	exon	3838797	3839545	+	PRUPE_4G073300	A0A251PH32		PF05512	PTHR33294					PREDICTED: uncharacterized protein LOC103325034	AWPM-19-like	AWPM-19-like
443	gene8775	PARG12142m01**	LOC103325091	turquoise	LG3	NC_024128.1	exon	4063763	4064967	-												Aminoacyl-tRNA synthetase, class II (G/ P/ S/T)
191	gene8865	PARG11866m01*	LOC103325162	turquoise	LG3	NC_024128.1	exon	4585563	4586980	+	PRUPE_4G085700	A0A251PHM1			PTHR38226					PREDICTED: uncharacterized protein LOC103325162
192	gene8929	PARG11785m01*	LOC103325246	blue	LG3	NC_024128.1	exon	5057574	5061271	-	PRUPE_4G092800	A0A251PI24	GO:0055085,GO:0016020,GO:0006811,GO:0005216	PF00520	PTHR10217,PTHR10217:SF527		K05391			PREDICTED: cyclic nucleotide-gated ion channel 1-like	Cyclic nucleotide-binding domain	Cyclic nucleotide-binding domain
193	gene8985	PARG11707m01*	LOC103325287	brown	LG3	NC_024128.1	exon	5444802	5446463	-	PRUPE_4G098400	M5X1T9	GO:0055114,GO:0050660,GO:0016491	PF01565	PTHR32448,PTHR32448:SF12				1.3.3.8	PREDICTED: flavin-dependent oxidoreductase FOX2-like	FAD linked oxidase, N-terminal	FAD linked oxidase, N-terminal
194	gene8986	PARG11706m01*	LOC103325288	turquoise	LG3	NC_024128.1	exon	5448611	5450203	+	PRUPE_4G098500	M5WXM6	GO:0055114,GO:0050660,GO:0016491	PF01565	PTHR32448				1.3.3.8	PREDICTED: flavin-dependent oxidoreductase FOX5-like	FAD linked oxidase, N-terminal	FAD linked oxidase, N-terminal
195	gene8998	***	LOC103325298	green	LG3	NC_024128.1	exon	5539961	5541788	-	PRUPE_4G099600	M5WGT4		PF00650	PTHR23324,PTHR23324:SF48	KOG1471				PREDICTED: patellin-4	CRAL-TRIO lipid binding domain
196	gene9030	PARG11659m01*	LOC103325326	turquoise	LG3	NC_024128.1	exon	5736280	5743504	-	PRUPE_4G103300	A0A251PIE8	GO:0055114,GO:0020037,GO:0016705,GO:0005506	PF00067	PTHR24286,PTHR24286:SF88	KOG0157				PREDICTED: beta-amyrin 28-oxidase-like isoform X3	Cytochrome P450	Cytochrome P450
197	gene9059	PARG11631m01*	LOC103325342	turquoise	LG3	NC_024128.1	exon	5938771	5940003	-	PRUPE_4G106100	M5WLG3	GO:0006355,GO:0003677	PF02365	PTHR31719,PTHR31719:SF5					PREDICTED: transcription factor JUNGBRUNNEN 1-like	NAC domain	NAC domain
198	gene9108	PARG11551m01*	LOC103325433	turquoise	LG3	NC_024128.1	exon	6407159	6407754	+	PRUPE_4G110700	A0A251PKC9								PREDICTED: cysteine-rich and transmembrane domain-containing protein B-like
199	gene9163	PARG11474m01*	LOC103325497	brown	LG3	NC_024128.1	exon	6899577	6901624	-	PRUPE_4G116600	M5X7Q8		PF12708	PTHR33928,PTHR33928:SF2			00040+3.2.1.15	3.2.1.15	PREDICTED: polygalacturonase QRT3	Parallel beta-helix repeat	Pectin lyase fold/virulence factor
282	gene9182	PARG00895m01*	LOC103325523	turquoise	LG3	NC_024128.1	exon	7036728	7036784	-	PRUPE_6G095700	M5W5P0	GO:0005525	PF00009	PTHR23115,PTHR23115:SF157		K03231		3.6.5.3		Transcription factor, GTP-binding domain	Transcription factor, GTP-binding domain
200	gene9202	PARG11339m01*	LOC103325535	turquoise	LG3	NC_024128.1	exon	7157840	7161744	+	PRUPE_4G120100	M5WPU8	GO:0005515,GO:0006468,GO:0005524,GO:0004672	PF00069	PTHR27000,PTHR27000:SF86	KOG1187			2.7.11.1	PREDICTED: LRR receptor-like serine/threonine-protein kinase GSO1	Protein kinase domain	Protein kinase domain
4	gene9230	PARG03363m01*	LOC103325621	blue	LG3	NC_024128.1	exon	7386845	7389916	+	PRUPE_1G006400	A0A251QRR8		PF00173	PTHR19359,PTHR19359:SF26	KOG0537					Cytochrome b5-like heme/steroid binding domain	Cytochrome b5-like heme/steroid binding domain
201	gene9240	PARG11375m04*	LOC103325558	brown	LG3	NC_024128.1	exon	7482016	7482252	-	PRUPE_4G124100	A0A251PMW7		PF02681	PTHR31446,PTHR31446:SF2					PREDICTED: uncharacterized protein LOC103325558	Protein of unknown function DUF212	Protein of unknown function DUF212
283	gene932	PARG00970m01**	LOC103325529	turquoise	LG1	NC_024126.1	exon	6603675	6607522	-	PRUPE_6G104000	M5W718	GO:0055085,GO:0016020,GO:0006811,GO:0005216	PF00027	PTHR10217,PTHR10217:SF538		K05391			PREDICTED: putative cyclic nucleotide-gated ion channel 15	Cyclic nucleotide-binding domain	Cyclic nucleotide-binding domain
206	gene9465	PARG11132m03*	LOC103325811	turquoise	LG3	NC_024128.1	exon	9218218	9220330	-	PRUPE_4G152700	M5X1K9	GO:0055114,GO:0020037,GO:0016705,GO:0005506	PF00067	PTHR24282,PTHR24282:SF53	KOG0157			1.14.13.173	PREDICTED: cytochrome P450 CYP72A219-like isoform X1	Cytochrome P450	Cytochrome P450
230	gene9482	PARG10307m01*	LOC103325820	turquoise	LG3	NC_024128.1	exon	9319561	9321482	+	PRUPE_4G221400	A0A251PPC3	GO:0005515	PF00646	PTHR31790					PREDICTED: F-box/kelch-repeat protein At3g23880-like	F-box domain	F-box domain
205	gene9494	PARG11105m01*	LOC103325905	turquoise	LG3	NC_024128.1	exon	9400470	9403253	+	PRUPE_4G149800	M5X2B4	GO:0043531	PF00931	PTHR23155,PTHR23155:SF592	KOG4658	K13457			PREDICTED: disease resistance protein RPM1-like	NB-ARC	Leucine-rich repeat domain superfamily
204	gene9533	PARG11079m01*	LOC103325861	blue	LG3	NC_024128.1	exon	9607562	9609410	-	PRUPE_4G145600	M5WUN5	GO:0006468,GO:0004672	PF00069	PTHR24351,PTHR24351:SF82	KOG0610			2.7.11.1	PREDICTED: serine/threonine-protein kinase WAG1	Protein kinase domain	Protein kinase domain
207	gene9596	PARG11013m01*	LOC103325982	turquoise	LG3	NC_024128.1	exon	10138200	10139205	+	PRUPE_4G158200	M5WLS4		PF06775	PTHR21212,PTHR21212:SF2					PREDICTED: seipin-2-like	Seipin family	Seipin family
210	gene9636	PARG10841m01*	LOC103326000	turquoise	LG3	NC_024128.1	exon	10377588	10379868	+	PRUPE_4G174300	M5X7F7	GO:0008152,GO:0003824	PF01063	PTHR11825,PTHR11825:SF48	KOG0975	K18482	00790+4.1.3.38	4.1.3.38,2.6.1.21	PREDICTED: D-amino-acid transaminase. chloroplastic-like	Aminotransferase class IV	Aminotransferase class IV
5	gene9725	PARG03374m01*	LOC103326141	turquoise	LG3	NC_024128.1	exon	11095108	11097288	-	PRUPE_1G007500	M5XNL6		PF12796	PTHR24177,PTHR24177:SF30	KOG4412					Ankyrin repeat	Ankyrin repeat-containing domain
111	gene9737	PARG10904m01*	LOC103326147	green	LG3	NC_024128.1	exon	11213086	11215287	-	PRUPE_2G104600	A0A251QE07	GO:0005515	PF08263	PTHR27000,PTHR27000:SF208	KOG0472			2.7.11.1	PREDICTED: receptor-like protein 2	Leucine-rich repeat	Leucine-rich repeat
209	gene9769	PARG10952m01**	LOC103326106	turquoise	LG3	NC_024128.1	exon	11477518	11478903	+	PRUPE_4G165500	M5X159		PF01453	PTHR32444,PTHR32444:SF10					PREDICTED: epidermis-specific secreted glycoprotein EP1-like	Bulb-type lectin domain	Single hybrid motif
208	gene9782	PARG10941m01*	LOC103326119	turquoise	LG3	NC_024128.1	exon	11542784	11543710	+	PRUPE_4G164000	M5X1D0	GO:0005975,GO:0004553	PF00704	PTHR11177,PTHR11177:SF186			00520+3.2.1.14	3.2.1.14	PREDICTED: chitinase 2-like	2S globulin	2S globulin
211	gene9799	PARG10745m01*	LOC103326184	turquoise	LG3	NC_024128.1	exon	11683590	11685406	+	PRUPE_4G178300	M5WPA8	GO:0003677	PF02362	PTHR31920					PREDICTED: B3 domain-containing protein Os01g0723500-like	B3 DNA binding domain	B3 DNA binding domain
212	gene9839	PARG10708m01*	LOC103326217	turquoise	LG3	NC_024128.1	exon	11972077	11972895	+	PRUPE_4G183300	M5X209		PF13445	PTHR12313,PTHR12313:SF2	KOG0823	K10666			PREDICTED: E3 ubiquitin-protein ligase RMA1H1-like	Zinc finger, RING-type	Zinc finger, RING-type
213	gene9872	PARG10672m01**	LOC103326244	brown	LG3	NC_024128.1	exon	12204598	12207665	-	PRUPE_4G186500	M5WR55	GO:0005975,GO:0004553	PF00232	PTHR10353,PTHR10353:SF42				3.2.1.21	PREDICTED: beta-glucosidase 18-like isoform X1	Glycoside hydrolase family 1	Glycoside hydrolase family 1
214	gene9876	***	LOC103326341	turquoise	LG3	NC_024128.1	exon	12259185	12259535	+	PRUPE_4G187200	A0A251PMR8								PREDICTED: uncharacterized protein LOC103326341
215	gene9937	PARG10603m01*	LOC103326351	turquoise	LG3	NC_024128.1	exon	12731994	12735515	+	PRUPE_4G193600	A0A251PPF4	GO:0048544,GO:0006468,GO:0004672	PF00954	PTHR27002,PTHR27002:SF97	KOG1187		05165+2.7.11.1	2.7.11.1	PREDICTED: G-type lectin S-receptor-like serine/threonine-protein kinase At4g27290 isoform X1	Protein kinase domain	Protein kinase domain
104	gene994	PARG08962m01**	LOC107880158	turquoise	LG1	NC_024126.1	exon	7287099	7289197	-	PRUPE_1G557200	M5Y1A1	GO:0043531	PF00931	PTHR11017,PTHR11017:SF163					PREDICTED: probable disease resistance protein RPP1	NB-ARC	Toll/interleukin-1 receptor homology (TIR) domain
216	gene9948	PARG10572m01*	LOC107880789	blue	LG3	NC_024128.1	exon	12904567	12907318	+	PRUPE_4G196000	M5WM53	GO:0004674,GO:0048544,GO:0006468,GO:0004672	PF00954	PTHR27002,PTHR27002:SF101	KOG1187		05165+2.7.11.1	2.7.11.1	PREDICTED: G-type lectin S-receptor-like serine/threonine-protein kinase SD1-1 isoform X1	Protein kinase domain	Protein kinase domain
217	gene9963	PARG10524m01*	LOC103326361	turquoise	LG3	NC_024128.1	exon	13047263	13051554	-	PRUPE_4G197800	M5WTH4	GO:0055085,GO:0016021	PF00083	PTHR24064,PTHR24064:SF292	KOG0255	K08202			PREDICTED: LOW QUALITY PROTEIN: organic cation/carnitine transporter 4	Major facilitator, sugar transporter-like
6	gene9966	PARG03389m02*	LOC103326368	turquoise	LG3	NC_024128.1	exon	13115979	13116904	+	PRUPE_1G008900	A0A251QQX5	GO:0016787	PF00149	PTHR22953,PTHR22953:SF15	KOG1378			3.1.3.2,3.1.3.26		Calcineurin-like phosphoesterase domain, ApaH type	Calcineurin-like phosphoesterase domain, ApaH type
221	gene9992	***	LOC103326397	turquoise	LG3	NC_024128.1	exon	13402131	13403708	-	PRUPE_4G208300	M5WKS5	GO:0005515	PF00646	PTHR32212,PTHR32212:SF94					PREDICTED: putative F-box/LRR-repeat protein At1g56400	F-box domain
	* gene PARG ID identified directly through the blast information of P. armeniaca (backward step)
	** gene PARG ID identified through mapping of sequences to P. armeniaca genome using gmap (backward step)
	*** gene PARG ID not identified in P. Armeniaca, physical position Suppl. Data Sheet 4
