# Supplementary material for: Analysis of Metabolites and Gene Expression Changes Relative to Apricot (Prunus armeniaca L.) Fruit Quality During Development and Ripening
Source: Front Plant Sci. 2020 Aug 19;11:1269. doi: 10.3389/fpls.2020.01269 (PMC7466674; doi:10.3389/fpls.2020.01269)
Supplement: Supplementary file 18 [file Table_8.xlsx]

## Sheet: Hoja1
	Gene_ID_Prunus Armeniaca_V01	Gene ID	Module eigengene WCNA
1	PARG03076m01*	LOC103318622	turquoise
2	PARG03267m01*	LOC103318826	brown
3	PARG08814m01*	LOC103319314	turquoise
4	PARG08694m01*	LOC103319494	turquoise
5	***	LOC103319542	turquoise
6	PARG08584m01*	LOC103319547	green
7	PARG08627m01*	LOC103319587	turquoise
8	PARG08626m02*	LOC103319588	blue
9	PARG00176m01*	LOC103319605	blue
10	PARG08665m01*	LOC103319619	turquoise
11	PARG08628m01*	LOC103319628	green
12	PARG08755m01**	LOC103319636	green
13	PARG08586m01*	LOC103319666	blue
14	PARG08231m01*	LOC103319693	turquoise
15	PARG08372m02*	LOC103319823	turquoise
16	PARG08322m01*	LOC103319903	turquoise
17	PARG08385m01**	LOC103319916	blue
18	PARG08048m02*	LOC103320007	turquoise
19	PARG08092m01*	LOC103320039	turquoise
20	PARG07882m01*	LOC103320253	turquoise
21	PARG07761m01*	LOC103320366	brown
22	PARG07726m01*	LOC103320388	turquoise
23	PARG07672m01*	LOC103320430	brown
24	PARG07651m01*	LOC103320493	turquoise
25	PARG07472m01*	LOC103320678	green
26	PARG07466m01*	LOC103320681	blue
27	PARG07401m01*	LOC103320757	blue
28	PARG07376m02*	LOC103320776	turquoise
29	PARG07352m01*	LOC103320792	turquoise
30	PARG07341m02*	LOC103320799	turquoise
31	PARG07267m01**	LOC103320869	green
32	PARG07260m01*	LOC103320875	turquoise
33	PARG06863m01*	LOC103320955	brown
34	PARG00498m01*	LOC103320961	black
35	PARG06902m01*	LOC103320975	turquoise
36	PARG06910m01*	LOC103320981	turquoise
37	PARG06923m01*	LOC103320996	green
38	PARG06924m01*	LOC103320997	turquoise
39	PARG06989m02*	LOC103321067	turquoise
40	PARG07210m01*	LOC103321307	turquoise
41	***	LOC103321363	blue
42	PARG07144m02*	LOC103321383	turquoise
43	PARG07779m01*	LOC103321387	turquoise
44	PARG04155m01*	LOC103321388	green
45	PARG06862m01*	LOC103321445	blue
46	PARG00256m01*	LOC103321619	yellow
47	PARG06083m01*	LOC103321804	turquoise
48	***	LOC103321843	turquoise
49	PARG06015m01*	LOC103321864	turquoise
50	PARG21090m02*	LOC103322233	turquoise
51	***	LOC103322384	brown
52	PARG05037m04*	LOC103322391	black
53	***	LOC103322392	black
54	PARG05025m03*	LOC103322395	blue
55	***	LOC103322429	turquoise
56	PARG20701m01*	LOC103322459	turquoise
57	PARG20743m01*	LOC103322466	blue
58	***	LOC103322498	blue
59	PARG05244m01*	LOC103322538	turquoise
60	PARG00768m04*	LOC103322671	turquoise
61	PARG05460m01*	LOC103322672	green
62	PARG04316m02*	LOC103322685	blue
63	PARG04306m01**	LOC103322740	black
64	PARG04306m01**	LOC103322742	turquoise
65	***	LOC103322888	yellow
66	PARG05552m01*	LOC103322899	red
67	PARG05487m01*	LOC103322999	black
68	PARG04592m01**	LOC103323085	turquoise
69	PARG04593m01*	LOC103323088	turquoise
70	PARG04592m01**	LOC103323089	red
71	PARG04595m01*	LOC103323090	turquoise
72	PARG04592m01**	LOC103323092	brown
73	PARG04592m01**	LOC103323094	turquoise
74	PARG04592m01**	LOC103323098	blue
75	PARG04588m02*	LOC103323100	turquoise
76	***	LOC103323107	turquoise
77	PARG04490m01**	LOC103323173	brown
78	PARG04365m02*	LOC103323278	turquoise
79	PARG04392m03*	LOC103323316	turquoise
80	PARG04392m01**	LOC103323318	turquoise
81	PARG24351m02*	LOC103323352	turquoise
82	PARG04424m01*	LOC103323428	turquoise
83	PARG04143m01*	LOC103323436	turquoise
84	***	LOC103323450	turquoise
85	PARG04124m01*	LOC103323486	turquoise
86	PARG04172m01*	LOC103323522	yellow
87	PARG04082m01**	LOC103323541	turquoise
88	***	LOC103323737	turquoise
89	PARG29807m01*	LOC103323739	turquoise
90	***	LOC103323807	turquoise
91	PARG03840m02*	LOC103323820	green
92	PARG03760m01*	LOC103323849	blue
93	PARG03417m03*	LOC103324062	yellow
94	PARG03673m01*	LOC103324102	blue
95	PARG03665m01*	LOC103324104	yellow
96	***	LOC103324105	turquoise
97	PARG03642m01*	LOC103324123	yellow
98	PARG03473m01*	LOC103324190	turquoise
99	PARG30354m02*	LOC103324267	black
100	PARG03336m04*	LOC103324315	turquoise
101	PARG03360m01**	LOC103324347	green
102	PARG00058m01*	LOC103324364	yellow
103	PARG03705m01*	LOC103324383	turquoise
104	PARG03705m01*	LOC103324401	turquoise
105	PARG00863m02*	LOC103324520	turquoise
106	PARG05293m01*	LOC103324572	turquoise
107	PARG12332m01*	LOC103324644	yellow
108	PARG12308m01*	LOC103324661	turquoise
109	***	LOC103324677	black
110	PARG12333m01*	LOC103324706	brown
111	PARG12284m01*	LOC103324714	black
112	PARG12255m01*	LOC103324728	turquoise
113	PARG12229m01*	LOC103324754	brown
114	PARG03930m01*	LOC103324785	turquoise
115	PARG12137m01*	LOC103324853	blue
116	PARG12020m01*	LOC103324892	turquoise
117	PARG12015m01*	LOC103324899	turquoise
118	PARG11411m01*	LOC103325002	yellow
119	PARG11970m01*	LOC103325034	yellow
120	PARG12142m01**	LOC103325091	turquoise
121	PARG11866m01*	LOC103325162	turquoise
122	PARG11785m01*	LOC103325246	blue
123	PARG11707m01*	LOC103325287	brown
124	PARG11706m01*	LOC103325288	turquoise
125	***	LOC103325298	green
126	PARG11659m01*	LOC103325326	turquoise
127	PARG11631m01*	LOC103325342	turquoise
128	PARG11551m01*	LOC103325433	turquoise
129	PARG11474m01*	LOC103325497	brown
130	PARG00895m01*	LOC103325523	turquoise
131	PARG00970m01**	LOC103325529	turquoise
132	PARG11339m01*	LOC103325535	turquoise
133	PARG11375m04*	LOC103325558	brown
134	PARG03363m01*	LOC103325621	blue
135	PARG11132m03*	LOC103325811	turquoise
136	PARG10307m01*	LOC103325820	turquoise
137	PARG11079m01*	LOC103325861	blue
138	PARG11105m01*	LOC103325905	turquoise
139	PARG11013m01*	LOC103325982	turquoise
140	PARG10841m01*	LOC103326000	turquoise
141	PARG10952m01**	LOC103326106	turquoise
142	PARG10941m01*	LOC103326119	turquoise
143	PARG03374m01*	LOC103326141	turquoise
144	PARG10904m01*	LOC103326147	green
145	PARG10745m01*	LOC103326184	turquoise
146	PARG10708m01*	LOC103326217	turquoise
147	PARG10672m01**	LOC103326244	brown
148	***	LOC103326341	turquoise
149	PARG10603m01*	LOC103326351	turquoise
150	PARG10524m01*	LOC103326361	turquoise
151	PARG03389m02*	LOC103326368	turquoise
152	PARG01095m01**	LOC103326372	turquoise
153	***	LOC103326397	turquoise
154	***	LOC103326407	brown
155	PARG10319m01**	LOC103326410	green
156	PARG10347m01*	LOC103326427	turquoise
157	***	LOC103326428	green
158	PARG10352m01*	LOC103326431	turquoise
159	PARG10392m01**	LOC103326460	blue
160	PARG10395m01*	LOC103326461	blue
161	***	LOC103326494	blue
162	PARG10003m18*	LOC103326556	brown
163	PARG22281m01*	LOC103326648	brown
164	PARG09425m01*	LOC103326688	turquoise
165	PARG10024m01*	LOC103326749	turquoise
166	PARG10024m01*	LOC103326767	turquoise
167	PARG28356m01*	LOC103326797	brown
168	PARG09544m02*	LOC103326819	yellow
169	PARG01173m01**	LOC103326846	turquoise
170	PARG09379m01**	LOC103326858	blue
171	PARG01347m01*	LOC103326863	turquoise
172	PARG12611m01*	LOC103327019	blue
173	PARG18889m01*	LOC103327046	turquoise
174	PARG05458m01**	LOC103327061	blue
175	PARG09594m01*	LOC103327071	turquoise
176	PARG10115m03*	LOC103327131	turquoise
177	***	LOC103327168	turquoise
178	PARG28632m01*	LOC103327289	turquoise
179	PARG00008m01*	LOC103327307	turquoise
180	PARG16093m01*	LOC103327358	turquoise
181	***	LOC103327421	brown
182	PARG16017m01*	LOC103327447	turquoise
183	PARG16037m01**	LOC103327459	turquoise
184	PARG16035m02*	LOC103327460	blue
185	PARG01100m01*	LOC103327466	brown
186	PARG05385m01*	LOC103327530	brown
187	PARG15761m01*	LOC103327693	brown
188	PARG01306m01*	LOC103327861	brown
189	PARG15452m01**	LOC103328016	blue
190	PARG15366m01*	LOC103328081	brown
191	PARG15337m01**	LOC103328101	red
192	PARG15135m02*	LOC103328252	brown
193	PARG15082m01*	LOC103328260	yellow
194	PARG15083m01*	LOC103328261	turquoise
195	***	LOC103328263	brown
196	PARG01425m02*	LOC103328471	turquoise
197	PARG14506m01*	LOC103328642	turquoise
198	PARG01306m01*	LOC103328695	turquoise
199	PARG13999m01*	LOC103328848	blue
200	PARG14110m01*	LOC103328959	blue
201	PARG14104m01*	LOC103328964	blue
202	PARG10539m01*	LOC103329025	blue
203	PARG00063m07*	LOC103329206	blue
204	PARG00063m07*	LOC103329217	turquoise
205	PARG13806m01*	LOC103329343	red
206	PARG13545m01*	LOC103329477	turquoise
207	PARG13381m01*	LOC103329641	red
208	PARG12825m01**	LOC103329734	turquoise
209	PARG18407m04*	LOC103329769	green
210	PARG12928m01*	LOC103329840	turquoise
211	PARG13187m01*	LOC103330065	yellow
212	PARG11411m01*	LOC103330129	yellow
213	PARG12926m01**	LOC103330171	turquoise
214	PARG12719m02*	LOC103330292	green
215	PARG12730m02*	LOC103330304	blue
216	PARG12740m01*	LOC103330396	turquoise
217	PARG01659m01**	LOC103330627	red
218	PARG16446m01*	LOC103330654	turquoise
219	PARG17014m01*	LOC103331042	turquoise
220	***	LOC103331643	turquoise
221	PARG09109m01**	LOC103331857	turquoise
222	PARG18219m01**	LOC103331875	turquoise
223	PARG18142m01**	LOC103331940	brown
224	PARG18540m01*	LOC103332145	blue
225	PARG18460m01*	LOC103332250	brown
226	PARG18457m01*	LOC103332253	turquoise
227	PARG18451m01*	LOC103332263	yellow
228	PARG18437m02*	LOC103332280	turquoise
229	PARG18617m01*	LOC103332309	turquoise
230	***	LOC103332355	blue
231	***	LOC103332400	turquoise
232	PARG18766m01*	LOC103332406	turquoise
233	PARG18828m01*	LOC103332564	turquoise
234	PARG08502m02*	LOC103332981	turquoise
235	PARG04034m02*	LOC103333003	turquoise
236	PARG21471m01*	LOC103333010	blue
237	PARG01856m01*	LOC103333117	yellow
238	PARG19510m01*	LOC103333172	yellow
239	PARG19472m01*	LOC103333213	yellow
240	PARG21471m01*	LOC103333332	brown
241	PARG19470m02*	LOC103333412	brown
242	PARG01784m02*	LOC103333562	black
243	PARG19678m01*	LOC103333595	turquoise
244	PARG19611m01*	LOC103333663	blue
245	PARG19556m01*	LOC103333699	green
246	PARG19520m01*	LOC103333733	brown
247	PARG19513m01*	LOC103333737	brown
248	***	LOC103333786	blue
249	PARG19516m02*	LOC103333792	blue
250	PARG04832m02*	LOC103333822	black
251	PARG19986m01**	LOC103333857	yellow
252	PARG19968m01*	LOC103333874	turquoise
253	PARG19856m01**	LOC103334001	turquoise
254	***	LOC103334100	brown
255	PARG20092m01*	LOC103334121	turquoise
256	PARG20115m02*	LOC103334143	turquoise
257	***	LOC103334156	brown
258	PARG20159m01*	LOC103334186	turquoise
259	PARG01912m01**	LOC103334196	blue
260	PARG20125m03*	LOC103334220	turquoise
261	PARG20114m05*	LOC103334230	turquoise
262	PARG20476m01*	LOC103334310	turquoise
263	PARG20234m01*	LOC103334507	green
264	PARG01907m01**	LOC103334527	yellow
265	***	LOC103334573	green
266	PARG20321m01**	LOC103334583	turquoise
267	PARG20252m01**	LOC103334596	blue
268	PARG20651m01*	LOC103334642	turquoise
269	PARG02388m01*	LOC103334684	turquoise
270	PARG20585m01*	LOC103334698	turquoise
271	PARG20785m01*	LOC103334895	turquoise
272	PARG01954m01*	LOC103334902	blue
273	PARG20944m02*	LOC103334962	turquoise
274	***	LOC103334964	turquoise
275	***	LOC103335013	turquoise
276	***	LOC103335047	blue
277	***	LOC103335056	brown
278	PARG27600m01*	LOC103335086	blue
279	PARG29722m01*	LOC103335288	yellow
280	PARG29723m01*	LOC103335298	blue
281	PARG29727m01*	LOC103335338	blue
282	***	LOC103335451	yellow
283	PARG21418m02*	LOC103335505	yellow
284	PARG21500m07*	LOC103335740	green
285	PARG21684m01*	LOC103335844	yellow
286	PARG21785m01**	LOC103335903	yellow
287	PARG21785m01**	LOC103335905	green
288	PARG21779m01*	LOC103335906	brown
289	PARG21774m01*	LOC103335907	blue
290	PARG21774m01*	LOC103335908	turquoise
291	PARG01969m01*	LOC103335911	turquoise
292	PARG29728m01*	LOC103336010	yellow
293	PARG22005m01*	LOC103336087	turquoise
294	PARG22074m01**	LOC103336138	turquoise
295	PARG22117m01*	LOC103336170	blue
296	PARG22163m01**	LOC103336181	red
297	PARG22117m01*	LOC103336265	blue
298	PARG22107m01**	LOC103336268	black
299	PARG01537m01*	LOC103336518	turquoise
300	PARG22582m01*	LOC103336524	black
301	PARG22582m01*	LOC103336525	turquoise
302	PARG22901m05*	LOC103336714	turquoise
303	PARG22901m05*	LOC103336766	turquoise
304	PARG23149m01**	LOC103336995	blue
305	PARG23449m01*	LOC103337045	turquoise
306	PARG23432m01*	LOC103337054	turquoise
307	***	LOC103337178	turquoise
308	PARG23210m01**	LOC103337200	turquoise
309	PARG02133m01*	LOC103337275	turquoise
310	PARG23901m04*	LOC103337595	blue
311	PARG23952m01*	LOC103337600	turquoise
312	PARG23910m01*	LOC103337632	turquoise
313	PARG23930m03*	LOC103337633	turquoise
314	PARG23930m03*	LOC103337708	turquoise
315	PARG23930m03*	LOC103337710	blue
316	PARG24279m06*	LOC103337860	blue
317	PARG24159m04*	LOC103337871	turquoise
318	PARG24584m02*	LOC103337921	turquoise
319	PARG24578m01*	LOC103337924	black
320	PARG24548m01*	LOC103337946	brown
321	***	LOC103337951	blue
322	PARG24540m01*	LOC103337956	black
323	***	LOC103338042	blue
324	PARG24422m08*	LOC103338045	blue
325	PARG24179m01*	LOC103338123	brown
326	***	LOC103338208	turquoise
327	PARG24912m01*	LOC103338461	brown
328	***	LOC103338466	turquoise
329	PARG25128m02*	LOC103338763	turquoise
330	PARG01122m01**	LOC103338780	turquoise
331	PARG25089m01*	LOC103338806	turquoise
332	PARG25239m01*	LOC103338913	blue
333	PARG02494m01*	LOC103338941	green
334	PARG11000m01**	LOC103338998	brown
335	***	LOC103339178	blue
336	PARG26002m01**	LOC103339246	blue
337	PARG25344m01*	LOC103339370	red
338	PARG26400m01*	LOC103339373	black
339	PARG25344m01*	LOC103339374	turquoise
340	PARG26613m03*	LOC103339544	brown
341	PARG26587m01**	LOC103339554	brown
342	PARG26862m01**	LOC103339825	brown
343	***	LOC103340077	green
344	PARG02328m01*	LOC103340203	blue
345	PARG27428m02*	LOC103340351	turquoise
346	PARG27743m01*	LOC103340750	brown
347	PARG27724m01*	LOC103340770	brown
348	PARG27828m03*	LOC103340861	blue
349	PARG27828m01*	LOC103340863	red
350	PARG27828m03*	LOC103340864	turquoise
351	PARG28087m01*	LOC103341094	turquoise
352	PARG28025m01**	LOC103341147	turquoise
353	PARG28317m01*	LOC103341232	turquoise
354	PARG28249m01*	LOC103341306	turquoise
355	PARG06614m07*	LOC103341428	turquoise
356	PARG06615m01*	LOC103341429	turquoise
357	PARG06673m01*	LOC103341475	yellow
358	PARG06725m01*	LOC103341524	turquoise
359	PARG06769m01*	LOC103341557	turquoise
360	PARG06712m01*	LOC103341655	black
361	PARG06759m01**	LOC103341675	turquoise
362	***	LOC103341905	blue
363	PARG28424m02*	LOC103342087	blue
364	PARG02244m01**	LOC103342112	green
365	PARG02241m02*	LOC103342117	yellow
366	PARG02182m01**	LOC103342143	turquoise
367	PARG25408m01*	LOC103342400	red
368	PARG25411m01*	LOC103342403	turquoise
369	PARG10486m01**	LOC103342499	turquoise
370	PARG02674m01*	LOC103342532	red
371	***	LOC103342535	turquoise
372	PARG16113m01**	LOC103342537	brown
373	PARG01618m03*	LOC103342560	red
374	PARG26597m01*	LOC103342585	red
375	PARG14506m01*	LOC103342668	turquoise
376	PARG10222m01*	LOC103342675	turquoise
377	PARG22622m01**	LOC103342702	blue
378	PARG22618m01*	LOC103342707	blue
379	PARG18324m01*	LOC103342790	blue
380	***	LOC103342801	brown
381	PARG26331m01**	LOC103342927	turquoise
382	PARG18245m01**	LOC103343022	red
383	PARG18248m01**	LOC103343024	turquoise
384	PARG17330m01**	LOC103343027	blue
385	PARG29515m01*	LOC103343036	brown
386	***	LOC103343286	turquoise
387	PARG16587m01*	LOC103343344	blue
388	PARG16587m01*	LOC103343345	blue
389	PARG01942m01**	LOC103343405	blue
390	PARG01655m01*	LOC103343477	blue
391	PARG17014m01*	LOC103343620	turquoise
392	PARG01808m01**	LOC103343643	turquoise
393	PARG01566m01*	LOC103343732	turquoise
394	PARG19510m01*	LOC103343778	turquoise
395	PARG19509m01**	LOC103343779	blue
396	PARG01435m01*	LOC103343848	blue
397	PARG24274m01*	LOC103343871	turquoise
398	PARG25448m01*	LOC103343942	turquoise
399	PARG24278m01**	LOC103343960	turquoise
400	PARG08548m06*	LOC103344057	blue
401	PARG01365m01*	LOC103344094	turquoise
402	PARG18250m01**	LOC103344134	turquoise
403	PARG02700m01*	LOC103344531	turquoise
404	PARG18222m01**	LOC107880115	turquoise
405	PARG18219m08*	LOC107880120	turquoise
406	PARG03360m02*	LOC107880134	turquoise
407	PARG00137m01*	LOC107880138	turquoise
408	PARG10486m01**	LOC107880145	turquoise
409	PARG10479m01**	LOC107880147	blue
410	PARG08962m01**	LOC107880158	turquoise
411	PARG01004m01**	LOC107880242	turquoise
412	PARG08194m01*	LOC107880260	turquoise
413	PARG07725m01**	LOC107880264	turquoise
414	PARG09107m04*	LOC107880309	red
415	PARG07263m01*	LOC107880400	turquoise
416	PARG23978m01*	LOC107880428	turquoise
417	PARG04642m01**	LOC107880436	turquoise
418	PARG27723m02*	LOC107880450	turquoise
419	***	LOC107880486	blue
420	PARG08545m01**	LOC107880506	blue
421	PARG08626m02*	LOC107880543	turquoise
422	***	LOC107880551	blue
423	PARG03836m01**	LOC107880556	black
424	PARG12413m01**	LOC107880642	brown
425	PARG10353m01**	LOC107880691	green
426	PARG10153m01*	LOC107880753	turquoise
427	PARG07792m01*	LOC107880773	red
428	PARG10572m01*	LOC107880789	blue
429	PARG10358m01**	LOC107880795	blue
430	PARG12368m01*	LOC107880810	turquoise
431	PARG14848m01**	LOC107880963	turquoise
432	PARG12882m01*	LOC107880999	turquoise
433	PARG08485m03*	LOC107881185	turquoise
434	PARG12882m01*	LOC107881233	brown
435	PARG05279m01*	LOC107881243	yellow
436	PARG03930m01*	LOC107881410	turquoise
437	PARG00297m02*	LOC107881428	turquoise
438	PARG29973m02*	LOC107881440	turquoise
439	PARG20072m21*	LOC107881474	red
440	PARG23930m03*	LOC107881566	turquoise
441	PARG22901m03*	LOC107881614	turquoise
442	PARG18324m01*	LOC107881872	turquoise
443	PARG26520m01*	LOC107882076	turquoise
	* gene PARG ID identified directly through the blast information of P. armeniaca (backward step)
	** gene PARG ID identified through mapping of sequences to P. armeniaca genome using gmap (backward step)
	*** gene PARG ID not identified in P. Armeniaca, physical position Suppl. Data Sheet 4
