# Supplementary material for: Analysis of Metabolites and Gene Expression Changes Relative to Apricot (Prunus armeniaca L.) Fruit Quality During Development and Ripening
Source: Front Plant Sci. 2020 Aug 19;11:1269. doi: 10.3389/fpls.2020.01269 (PMC7466674; doi:10.3389/fpls.2020.01269)
Supplement: Supplementary file 19 [file Table_9.xlsx]

## Sheet: Hoja1
	Supplementary Data Sheet 8. Principal KEGG pathways involved in fruit ripening for each ME obtained in WGCNA and other genes of interest (with both P. armeniaca and P. mume gene IDs) not annotated on KEGG pathways but described in other databases.
Gene ID P. Armeniaca	Gene ID	KEGG/EC	KO description	Module Eigengene form WCNA	KEGG pathway	Status in DGE contrast by genotype in P.mume
PARG01659m01**	LOC103330627	3.2.1.21	Beta-glucosidase	Red	Starch and sucrose metabolism	Down-regulated
					Phenylpropanoid biosynthesis
					Cyanoaminoacid biosynthesis
PARG13381m01*	LOC103329641	4.2.1.20	Tryptophan synthase beta chain	Red	Phenylalanine, tyrosine and tryptophan biosynthesis	Up-regulated
PARG29722m01*	LOC103335288	1.1.1.195	Cinnamyl-alcohol dehydrogenase	Yellow	Phenylpropanoid biosynthesis	Up-regulated
PARG04316m02*	LOC103322685	2.4.1.14	Sucrose-phosphate synthase	Blue	Starch and sucrose metabolism	Down-regulated
PARG19611m01*	LOC103333663	3.1.3.12	Trehalose 6-phosphate phosphatase	Blue	Starch and sucrose metabolism	Up-regulated
***	LOC103338042	3.2.1.21	Beta-glucosidase	Blue	Starch and sucrose metabolism	Down-regulated
					Cyanoaminoacid metabolism
					Phenylpropanoid biosynthesis
PARG01655m01*	LOC103343477	3.2.1.21	Beta-glucosidase	Blue	Starch and sucrose metabolism	Down-regulated
					Cyanoaminoacid metabolism
					Phenylpropanoid biosynthesis
***	LOC103332355	4.3.1.24	Phenylalanine ammonia-lyase 1	Blue	Phenylalanine metabolism	Up-regulated
					Phenylpropanoid biosynthesis
PARG29723m01*	LOC103335298	1.1.1.195	Cinnamyl-alcohol dehydrogenase	Blue	Phenylpropanoid biosynthesis	Up-regulated
***	LOC103339178	1.14.14.91	Trans-cinnamate 4-monooxygenase	Blue	Phenylalanine metabolism	Up-regulated
					Phenylpropanoid biosynthesis
					Flavonoid biosynthesis
					Stilbenoid biosynthesis
					Ubiquinone and other terpenoid quinone biosynthesis
PARG28424m02*	LOC103342087	5.4.4.2	Isochorismate synthase / 2-succinyl-5-enolpyruvyl-6-hydroxy-3-cyclohexene-1-carboxylate synthase / 2-succinyl-6-hydroxy-2,4-cyclohexadiene-1-carboxylate synthase / O-succinylbenzoate synthase	Blue	Ubiquinone and other terpenoid quinone biosynthesis	Up-regulated
		2.2.1.9
		4.2.99.20
		4.2.1.113
***	LOC103337951	1.14.14.44	Phenylacetaldehyde oxime monooxygenase	Blue	Cyanoaminoacid metabolism	Down-regulated
PARG16035m02*	LOC103327460	5.4.99.39	Beta-amyrin synthase	Blue	Sesquiterpenoid and triterpenoid biosynthesis	Up-regulated
PARG07267m01**	LOC103320869	1.1.1.219	Bifunctional dihydroflavonol 4-reductase/flavanone 4-reductase	Green	Flavonoid biosynthesis	Up-regulated
		1.1.1.234
PARG06923m01*	LOC103320996	1.1.1.365	D-galacturonate reductase	Green	Ascorbate and aldarate metabolism	Up-regulated
PARG10672m01**	LOC103326244	3.2.1.21	Beta-glucosidase	Brown	Starch and sucrose metabolism	Down-regulated
					Phenylalanine metabolism
					Cyanoaminoacid metabolism
					Phenylpropanoid biosynthesis
PARG15761m01*	LOC103327693	3.2.1.26	Beta-fructofuranosidase	Brown	Starch and sucrose metabolism	Up-regulated
					Galactose metabolism
PARG15135m02*	LOC103328252	6.2.1.12	4-coumarate--CoA ligase	Brown	Ubiquinone and other terpenoid quinone biosynthesis	Up-regulated
					Phenylalanine metabolism
					Phenylpropanoid biosynthesis
PARG27724m01*	LOC103340770	2.1.1.104	Caffeoyl-CoA O-methyltransferase	Brown	Phenylalanine metabolism	Up-regulated
					Phenylpropanoid biosynthesis
					Flavonoid biosynthesis
					Stilbenoid biosynthesis
PARG12928m01*	LOC103329840	3.2.1.15	Polygalacturonase	Turquoise	Pentose and glucoronate interconversion	Up-regulated
PARG06989m02*	LOC103321067	2.5.1.39	4-hydroxybenzoate polyprenyltransferase	Turquoise	Ubiquinone and other terpenoid quinone biosynthesis	Down-regulated
PARG02182m01**	LOC103342143	4.3.1.24	Phenylalanine ammonia-lyase	Turquoise	Phenylalanine metabolism	Up-regulated
					Phenylpropanoid biosynthesis
PARG01425m02*	LOC103328471	5.3.99.8	Capsanthin/capsorubin synthase	Turquoise	Carotenoid biosynthesis	Down-regulated
PARG20944m02*	LOC103334962	1.14.14.17	Squalene monooxygenase	Turquoise	Sesquiterpenoid and triterpenoid biosynthesis	Up-regulated
					Steroid biosynthesis
PARG00008m01*	LOC103327307	1.11.1.7	Peroxidase	Turquoise	Phenylpropanoid biosynthesis	Up-regulated
PARG24274m01*	LOC103343871	2.1.1.68	Caffeic acid 3-O-methyltransferase	Turquoise	Phenylpropanoid biosynthesis	Up-regulated
PARG03336m04*	LOC103324315	2.3.1.74	Chalcone synthase	Turquoise	Flavonoid biosynthesis	Up-regulated
					Circadian rhythm
PARG06615m01*	LOC103341429	1.17.1.3	Leucoanthocyanidin reductase	Turquoise	Flavonoid biosynthesis	Up-regulated
PARG18437m02*	LOC103332280	5.1.3.15	Glucose-6-phosphate 1-epimerase	Turquoise	Glycolysis and gluconeogenesis	Up-regulated
PARG10347m01*	LOC103326427	2.3.1.61	2-oxoglutarate dehydrogenase E2 component (dihydrolipoamide succinyltransferase	Turquoise	Citrate cycle	Up-regulated
PARG06924m01*	LOC103320997	1.1.1.365	D-galacturonate reductase	Turquoise	Ascorbate and aldarate metabolism	Up-regulated
PARG18222m01**	LOC107880115	1.1.1.208	(+)-neomenthol dehydrogenase	Turquoise	Monoterpenoid biosynthesis	Up-regulated
PARG18219m08*	LOC107880120	1.1.1.208	(+)-neomenthol dehydrogenase	Turquoise	Monoterpenoid biosynthesis	Up-regulated
PARG02133m01*	LOC103337275	1.14.14.90 1.14.14.89	isoflavone/4'-methoxyisoflavone 2'-hydroxylase	Turquoise	Isoflavonoid biosynthesis	Up-regulated
* gene PARG ID identified directly through the blast information of P. armeniaca (backward step)
** gene PARG ID identified through mapping of sequences to P. armeniaca genome using gmap (backward step)
*** gene PARG ID not identified in P. Armeniaca, physical position Suppl. Data Sheet 4
